# Supplementary material for: Proteomic and deep sequencing analysis of extracellular vesicles isolated from adult male and female Schistosoma japonicum
Source: PLoS Negl Trop Dis. 2020 Sep 28;14(9):e0008618. doi: 10.1371/journal.pntd.0008618 (PMC7521736; doi:10.1371/journal.pntd.0008618)
Supplement: S1 Table — (XLSX) [file pntd.0008618.s001.xlsx]

## Sheet: Sheet1
	S1 Table List of proteins identified by MS from EVs isolated from male schistosomes
	Proteins	PepCount	UniquePepCount	CoverPercent	MW	PI	Protein Score	Peptide Sequence	MH+	Diff(MH+)	Charge	Rank	Score	DeltaScore	ExpectValue	Ions	PI	MissCleavage	NumProteaseTermini	Engine
1	tr|A0A4Z2CUC9|A0A4Z2CUC9_SCHJA Neurogenic locus notch-like protein (Fragment) OS=Schistosoma japonicum OX=6182 GN=EWB00_007416 PE=4 SV=1	50	39	0.1667	262475	6.59	2398.81
								K.CDCLGTDYK.G	1131.44	0.00071	2	1	20.84	0	0.00618	0|0	4.21	0	2	MASCOT
								K.CDCSMTAR.T	1000.36	0.00128	2	1	34.58	0	0.000157	0|0	5.82	0	2	MASCOT
								K.DGYLIYNLIPSVR.T	1522.83	-0.00172	2	1	56.48	0	3.65e-05	0|0	5.84	0	2	MASCOT
								K.DGYLIYNLIPSVR.T	1522.83	-0.00275	3	1	28.85	0	0.0223	0|0	5.84	0	2	MASCOT
								K.FNNQLVDVEEGK.E	1391.68	-0.00068	2	1	71.74	0	1.3e-06	0|0	4.14	0	2	MASCOT
								K.GTGFQGSR.C	809.39	0.00067	2	1	28.22	0	0.0229	0|0	9.75	0	2	MASCOT
								K.GTGFQGSR.C	809.39	-3e-05	2	1	34.25	0	0.00571	0|0	9.75	0	2	MASCOT
								K.HTFPIWPR.Q	1053.56	0.00252	3	1	31.19	0	0.0113	0|0	9.76	0	2	MASCOT
								K.HTFPIWPR.Q	1053.56	-0.00028	2	1	23.2	0	0.0653	0|0	9.76	0	2	MASCOT
								K.LITHTDDISLQFK.T	1530.82	0.00151	2	1	29.81	0	0.021	0|0	5.21	0	2	MASCOT
								K.NGGDTWLIEFK.T	1279.63	-0.00064	2	1	66.84	0	4.03e-06	0|0	4.37	0	2	MASCOT
								K.QCPPDYCLHGGR.C	1459.62	-0.00184	3	1	42.41	0	0.000126	0|0	6.73	0	2	MASCOT
								K.SDIFR.G	637.33	-0.00051	2	1	38.22	0	0.00228	0|0	5.55	0	2	MASCOT
								K.SGSYVCDCTGTGYR.G	1582.63	-0.00041	2	1	36.16	0	0.000157	0|0	5.55	0	2	MASCOT
								K.TM*DIR.R	651.313	0.00157	2	1	36.88	0	0.00314	0|0	5.5	0	2	MASCOT
								K.TMDIR.R	635.318	0.00039	2	1	26.92	0	0.0748	0|0	5.5	0	2	MASCOT
								K.TTYDGVLFR.A	1071.55	0.00276	2	1	56.64	0	2.37e-05	0|0	5.5	0	2	MASCOT
								K.TVVNDGGIYSVYVSR.N	1628.83	0.00193	2	1	75.09	0	5.58e-07	0|0	5.5	0	2	MASCOT
								K.TVVNDGGIYSVYVSR.N	1628.83	0.00043	3	1	30.96	0	0.0137	0|0	5.5	0	2	MASCOT
								K.VMVAPGR.N	729.408	0.00088	2	1	24.87	0	0.0707	0|0	9.72	0	2	MASCOT
								K.YTTHLLNPPAIK.H	1367.77	-0.00081	3	1	29.07	0	0.0143	0|0	8.6	0	2	MASCOT
								R.CEMNR.G	709.276	0.0014	2	1	23.64	0	0.00779	0|0	6	0	2	MASCOT
								R.FDTWNFELYR.S	1390.64	-0.00076	2	1	68.69	0	9.73e-07	0|0	4.37	0	2	MASCOT
								R.FIGEFR.N	768.404	-0.00101	2	1	31.42	0	0.00714	0|0	6	0	2	MASCOT
								R.GTQYTGFLCK.D	1174.56	0.00071	2	1	43.22	0	0.000546	0|0	8.2	0	2	MASCOT
								R.GVIGGLHWNGR.Y	1165.62	-0.00029	3	1	28.39	0	0.0264	0|0	9.76	0	2	MASCOT
								R.GYCLDIQR.C	1024.49	-0.00055	2	1	28.65	0	0.0169	0|0	5.83	0	2	MASCOT
								R.IFPTK.T ! K.LFPTK.A ! K.LFPTK.Y	605.366	0.0004	2	1	26.1	0	0.0469	0|0	8.75	0	2	MASCOT
								R.LGQCEVPK.Q	930.471	-0.00074	2	1	30.64	0	0.00988	0|0	5.99	0	2	MASCOT
								R.MHVITLDR.D	984.53	-0.00024	3	1	28.4	0	0.0159	0|0	6.5	0	2	MASCOT
								R.MHVITLDR.D	984.53	-0.0001	2	1	40.03	0	0.00109	0|0	6.5	0	2	MASCOT
								R.MIQHTDIGR.G	1070.54	0.00019	3	1	32.1	0	0.00731	0|0	6.5	0	2	MASCOT
								R.MIQHTDIGR.G	1070.54	-0.00027	2	1	44.16	0	0.000447	0|0	6.5	0	2	MASCOT
								R.NFYWNQYDLIGTK.L	1661.8	-0.00248	2	1	56.73	0	2.7e-05	0|0	5.83	0	2	MASCOT
								R.NYQNTFK.G	914.437	-0.00076	2	1	21.82	0	0.0539	0|0	8.59	0	2	MASCOT
								R.RADYIVISVDR.A	1306.71	-0.00018	3	1	49.42	0	0.000221	0|0	5.96	1	2	MASCOT
								R.RADYIVISVDR.A	1306.71	-0.00102	2	1	47.08	0	0.000362	0|0	5.96	1	2	MASCOT
								R.TDATGAPECHCK.G	1346.55	0.00086	3	1	28.28	0	0.00238	0|0	5.29	0	2	MASCOT
								R.TDATGAPECHCK.G	1346.55	-0.00027	2	1	55.22	0	5.26e-06	0|0	5.29	0	2	MASCOT
								R.TMIVTQDGEVLR.L	1361.71	-0.00143	2	1	49.81	0	0.000277	0|0	4.37	0	2	MASCOT
								R.TPICNSGFCANNGR.C	1567.67	-0.00222	2	1	56.57	0	1.08e-05	0|0	7.75	0	2	MASCOT
								R.TTGFYGEFCEK.Q	1338.57	-0.00063	2	1	43.28	0	0.00019	0|0	4.53	0	2	MASCOT
								R.VDLVNGQIR.V	1013.57	-0.00088	2	1	46.73	0	0.00021	0|0	5.81	0	2	MASCOT
								R.VPVPITFMGTEDSIVR.F	1760.93	-0.00133	2	1	64.54	0	8.35e-06	0|0	4.37	0	2	MASCOT
								R.VPVPITFMGTEDSIVR.F	1760.93	-0.00273	3	1	55.63	0	6.4e-05	0|0	4.37	0	2	MASCOT
								R.VQTNINHK.G	953.516	-0.00074	3	1	23.48	0	0.0678	0|0	8.73	0	2	MASCOT
								R.VVQTDGSFYEVYLR.N	1675.83	-0.0013	2	1	72.43	0	2.95e-06	0|0	4.37	0	2	MASCOT
								R.VVQTDGSFYEVYLR.N	1675.83	-0.00293	3	1	22.39	0	0.101	0|0	4.37	0	2	MASCOT
								R.YLINEIGSLDSNSK.V	1552.79	0.00065	2	1	74.31	0	6.88e-07	0|0	4.37	0	2	MASCOT
								R.YSSLETEFSR.V	1218.56	-0.00054	2	1	58.29	0	1.3e-05	0|0	4.53	0	2	MASCOT
2	tr|A0A4Z2DG14|A0A4Z2DG14_SCHJA Laminin subunit alpha-1 (Fragment) OS=Schistosoma japonicum OX=6182 GN=EWB00_001328 PE=4 SV=1	32	31	0.089	395696	5.59	1127.38
								K.ALNEELLK.L	929.53	-0.00128	2	1	25.46	0	0.058	0|0	4.53	0	2	MASCOT
								K.EAELQLDK.T	945.489	-0.0018	2	1	31.76	0	0.0281	0|0	4.14	0	2	MASCOT
								K.EGYAGR.R	652.305	0.00178	2	1	29.09	0	0.0139	0|0	6.1	0	2	MASCOT
								K.ENVEGDR.C	818.364	0.00145	2	1	30.2	0	0.00411	0|0	4.14	0	2	MASCOT
								K.GLLGPVTTLADWR.I	1398.77	-0.0003	2	1	73.7	0	5.74e-07	0|0	5.84	0	2	MASCOT
								K.GVSYDEQVVLESIR.T	1593.81	0.00051	2	1	73.61	0	9.15e-07	0|0	4.14	0	2	MASCOT
								K.IKNDLEK.L	859.488	0.00034	2	1	30.6	0	0.0235	0|0	6.07	1	2	MASCOT
								K.LIDFLSAR.F	934.536	-0.00184	2	1	44.31	0	0.000467	0|0	5.84	0	2	MASCOT
								K.NLIQQLSQIQLPDSR.Q	1752.96	-0.00327	3	1	75.19	0	4.57e-07	0|0	5.84	0	2	MASCOT
								K.NLIQQLSQIQLPDSR.Q	1752.96	-0.00068	2	1	114.85	0	4.73e-11	0|0	5.84	0	2	MASCOT
								K.SGQLCVK.C	791.408	0.00016	2	1	27.62	0	0.0368	0|0	7.94	0	2	MASCOT
								K.SIDEAELIAR.Q	1116.59	1e-05	2	1	44.47	0	0.000672	0|0	4.14	0	2	MASCOT
								K.TTTSLTTLQSFDK.E	1442.74	-0.00205	2	1	68.63	0	2.65e-06	0|0	5.5	0	2	MASCOT
								K.TTTSLTTLQSFDKESK.A	1786.91	0.00106	3	1	35.35	0	0.00503	0|0	5.73	1	2	MASCOT
								R.CSLLTGYR.S	969.482	-0.00138	2	1	33.34	0	0.00517	0|0	8.22	0	2	MASCOT
								R.EDTTGVNCEK.C	1152.48	0.00186	2	1	39.17	0	0.000636	0|0	4.14	0	2	MASCOT
								R.EQDWVLTR.V	1046.53	-0.00239	2	1	24.25	0	0.069	0|0	4.37	0	2	MASCOT
								R.FNPLIAR.S	830.488	-0.00045	2	1	21.02	0	0.211	0|0	9.75	0	2	MASCOT
								R.FNSPTMLTYR.T	1229.6	0.00087	2	1	27.09	0	0.0236	0|0	8.75	0	2	MASCOT
								R.FSQIQGTAK.T	979.521	0.00032	2	1	44.16	0	0.000712	0|0	8.75	0	2	MASCOT
								R.IGGVIQSSSR.L	1003.55	4e-05	2	1	27.46	0	0.0442	0|0	9.75	0	2	MASCOT
								R.LGIVIPGVSK.T	982.63	-0.00078	2	1	26.19	0	0.00337	0|0	8.75	0	2	MASCOT
								R.LVEHADGFITHDGR.L	1566.77	-0.00221	3	1	29.52	0	0.0181	0|0	5.21	0	2	MASCOT
								R.MFFYDFNGAGGYAR.L	1615.7	0.0027	2	1	63.01	0	7.68e-06	0|0	5.59	0	2	MASCOT
								R.MQELGFSLTPFAGR.I	1553.78	-0.00291	2	1	72.16	0	1.13e-06	0|0	5.75	0	2	MASCOT
								R.QIWLR.E ! R.QLWLR.R	715.425	-0.00037	2	1	34.21	0	0.013	0|0	9.75	0	2	MASCOT
								R.QLIFTPFNELINK.Q	1576.87	-0.00067	2	1	43.09	0	0.00066	0|0	6	0	2	MASCOT
								R.QSTYAYDEDR.R	1247.52	-0.00122	2	1	33.88	0	0.00104	0|0	4.03	0	2	MASCOT
								R.TEITTLSGTEIK.T	1292.69	-0.00239	2	1	44.82	0	0.000663	0|0	4.53	0	2	MASCOT
								R.TPVTTPDR.Q	886.463	-0.00012	2	1	32.96	0	0.0061	0|0	5.5	0	2	MASCOT
								R.VGRPATIADIMAVLSSVDR.L	1971.07	-0.00308	3	1	49.22	0	0.000164	0|0	5.93	0	2	MASCOT
								R.VIVEPPTSIPLNR.F	1434.83	-0.00215	2	1	22.39	0	0.0473	0|0	5.97	0	2	MASCOT
3	tr|A0A4Z2CPN3|A0A4Z2CPN3_SCHJA Hemicentin-1 (Fragment) OS=Schistosoma japonicum OX=6182 GN=EWB00_008521 PE=4 SV=1	41	28	0.317	95318.2	5.44	1769.19
								K.APSISFTQPK.Q	1075.58	-0.00176	2	1	64.97	0	7.74e-06	0|0	8.8	0	2	MASCOT
								K.DFVLVK.V	720.429	-0.00017	2	1	21.42	0	0.075	0|0	5.84	0	2	MASCOT
								K.DKQQITGYPDENK.V	1535.73	0.00024	3	1	28.13	0	0.0225	0|0	4.56	1	2	MASCOT
								K.DNQPIDTR.I	958.459	-0.0009	2	1	38.33	0	0.00138	0|0	4.21	0	2	MASCOT
								K.DNQPIDTR.I	958.459	-0.00016	2	1	28.89	0	0.0121	0|0	4.21	0	2	MASCOT
								K.GEWTCLAESIAGYTR.E	1713.79	-0.00096	2	1	94.52	0	2.58e-09	0|0	4.53	0	2	MASCOT
								K.GEWTCLAESIAGYTR.E	1713.79	-0.00205	3	1	51.9	0	4.75e-05	0|0	4.53	0	2	MASCOT
								K.LIGKEDGLK.Q	972.572	-0.0003	2	1	39.68	0	0.00218	0|0	6.07	1	2	MASCOT
								K.LIGKEDGLK.Q	972.572	-0.00055	3	1	38.48	0	0.00287	0|0	6.07	1	2	MASCOT
								K.QLVLIGTSEK.Q	1087.64	-0.00152	2	1	55.52	0	4.63e-05	0|0	6	0	2	MASCOT
								K.QQITGYPDENK.V	1292.61	-0.00082	2	1	39.71	0	0.00136	0|0	4.37	0	2	MASCOT
								K.SVFVGSIDRPK.S	1204.67	0.00141	3	1	20.49	0	0.432	0|0	8.46	0	2	MASCOT
								K.SVFVGSIDRPK.S	1204.67	-0.00059	2	1	24.28	0	0.0702	0|0	8.46	0	2	MASCOT
								K.VALSSR.Q	632.373	-0.00014	2	1	36.77	0	0.01	0|0	9.72	0	2	MASCOT
								K.VHDPDVGPAK.V	1034.53	-0.00266	2	1	28.63	0	0.0302	0|0	5.21	0	2	MASCOT
								K.VHDPDVGPAK.V	1034.53	-0.0003	3	1	35.17	0	0.0059	0|0	5.21	0	2	MASCOT
								K.VHILQQDTLNMDAK.T	1625.83	-0.00174	3	1	50.75	0	0.000178	0|0	5.21	0	2	MASCOT
								K.VHILQQDTLNMDAK.T	1625.83	-0.00329	2	1	44.11	0	0.000821	0|0	5.21	0	2	MASCOT
								K.VLNLIQQK.Q	955.593	-0.00095	2	1	39.07	0	0.00057	0|0	8.72	0	2	MASCOT
								K.VLTDFTSSK.V	997.52	-0.01116	2	1	52.25	0	0.000101	0|0	5.81	0	2	MASCOT
								K.VSHSVTVEIGGTK.A	1313.71	-0.00069	3	1	54.12	0	7.34e-05	0|0	6.72	0	2	MASCOT
								K.VSHSVTVEIGGTK.A	1313.71	0.00025	2	1	55.38	0	0.000126	0|0	6.72	0	2	MASCOT
								K.YYQDGFNLVVR.D	1373.68	-0.0019	2	1	72.67	0	8.17e-07	0|0	5.84	0	2	MASCOT
								R.DQAINVK.I	787.431	-8e-05	2	1	26.83	0	0.0454	0|0	5.84	0	2	MASCOT
								R.DVEIEDEGVYTCIAR.N	1768.81	-0.00153	2	1	100.82	0	7.04e-10	0|0	3.83	0	2	MASCOT
								R.ESVLMDVGFPPK.V	1318.67	0.00111	2	1	45.21	0	0.000601	0|0	4.37	0	2	MASCOT
								R.ESVLMDVGFPPK.V	1318.67	3e-05	2	1	54.96	0	6.49e-05	0|0	4.37	0	2	MASCOT
								R.ESVLMDVGFPPK.V	1318.67	0.00219	2	1	60.35	0	1.74e-05	0|0	4.37	0	2	MASCOT
								R.ESVLMDVGFPPK.V	1318.67	-0.00031	2	1	42.31	0	0.00122	0|0	4.37	0	2	MASCOT
								R.ESVLMDVGFPPK.V	1318.67	-0.00497	2	1	55.18	0	6.26e-05	0|0	4.37	0	2	MASCOT
								R.FLPGQVEHFDMR.S	1475.71	-0.00059	3	1	39.12	0	0.00162	0|0	5.32	0	2	MASCOT
								R.FLPGQVEHFDMR.S	1475.71	0.01044	2	1	20.25	0	0.102	0|0	5.32	0	2	MASCOT
								R.GEANYIKDFVLVK.V	1495.82	-0.00136	2	1	43.9	0	0.000607	0|0	6.07	1	2	MASCOT
								R.ITVIEEFFESR.L	1369.7	-0.00235	3	1	20.22	0	0.415	0|0	4.25	0	2	MASCOT
								R.KVHILQQDTLNMDAK.T	1753.93	-0.00361	3	1	41.35	0	0.00115	0|0	6.75	1	2	MASCOT
								R.LPVQQTEK.L	942.525	-6e-05	2	1	38.99	0	0.00122	0|0	6	0	2	MASCOT
								R.LPVQQTEK.L	942.525	0.00034	2	1	24.98	0	0.0292	0|0	6	0	2	MASCOT
								R.QIATVSSGQLYIIGK.G	1577.89	-0.0002	2	1	63.92	0	3.26e-06	0|0	8.59	0	2	MASCOT
								R.SEGVPKPK.I	841.478	0.00082	2	1	36.78	0	0.00168	0|0	8.31	0	2	MASCOT
								R.SPNGASIVR.L	900.49	-0.00034	2	1	31.3	0	0.00912	0|0	9.47	0	2	MASCOT
								R.VTGSGNVPLNFGNR.Y	1431.73	0.00017	2	1	78.99	0	2.46e-07	0|0	9.72	0	2	MASCOT
4	tr|A0A4Z2DLE7|A0A4Z2DLE7_SCHJA Galectin carbohydrate recognition domain isoform 4 OS=Schistosoma japonicum OX=6182 GN=EWB00_011216 PE=4 SV=1	35	26	0.2121	126412	8.82	930.402
								K.AISLSER.I	775.431	-0.00051	2	1	39.11	0	0.00596	0|0	6.05	0	2	MASCOT
								K.DSNLEVTAWK.T	1162.57	-0.0004	2	1	54.3	0	6.07e-05	0|0	4.37	0	2	MASCOT
								K.FKGPAPEVASIIHSK.H	1580.88	-0.00241	3	1	29.87	0	0.0106	0|0	8.6	1	2	MASCOT
								K.GPAPEVASIIHSK.H	1305.72	-0.0007	2	1	46.86	0	0.0004	0|0	6.75	0	2	MASCOT
								K.GPAPEVASIIHSK.H	1305.72	-0.00201	3	1	37.38	0	0.00342	0|0	6.75	0	2	MASCOT
								K.GTAPEM*AAVIHSR.S	1355.67	-0.00226	3	1	34.2	0	0.00614	0|0	6.75	0	2	MASCOT
								K.GTAPEMAAVIHSR.S	1339.68	0.00081	2	1	43.01	0	0.000838	0|0	6.75	0	2	MASCOT
								K.HLSDDVHFTPFDR.K	1585.74	-0.00057	3	1	25.85	0	0.0263	0|0	5.13	0	2	MASCOT
								K.HLSDDVHFTPFDR.K	1585.74	0.0024	2	1	45.33	0	0.000289	0|0	5.13	0	2	MASCOT
								K.KPAPEIAAYLQK.T	1328.76	-0.0021	3	1	43.77	0	0.000541	0|0	8.5	0	2	MASCOT
								K.KPAPEIAAYLQK.T	1328.76	-0.00131	2	1	52.32	0	8.12e-05	0|0	8.5	0	2	MASCOT
								K.NNLAGR.F	644.347	0.0017	2	1	32.59	0	0.00369	0|0	9.75	0	2	MASCOT
								K.SANSSNSPVR.I	1018.49	0.00097	2	1	55.39	0	3.82e-05	0|0	9.47	0	2	MASCOT
								K.SGSASEIAADIHK.N	1285.64	-0.00028	2	1	54.2	0	0.000156	0|0	5.3	0	2	MASCOT
								K.SGSASEIAADIHK.N	1285.64	-0.00106	3	1	59.45	0	1.54e-05	0|0	5.3	0	2	MASCOT
								K.TLSNPR.Q	687.378	-0.00036	2	1	22.37	0	0.0988	0|0	9.41	0	2	MASCOT
								K.TLSNPR.Q	687.378	0.00056	2	1	22.95	0	0.0905	0|0	9.41	0	2	MASCOT
								K.TNPAIEYEAVNLTGLK.H	1732.91	-0.00087	2	1	89.59	0	2.12e-08	0|0	4.53	0	2	MASCOT
								K.TNPAIEYEAVNLTGLK.H	1732.91	-0.00272	3	1	84.94	0	6.22e-08	0|0	4.53	0	2	MASCOT
								K.TSNDLSR.A	792.385	0.00043	2	1	33.46	0	0.0053	0|0	5.5	0	2	MASCOT
								K.TTPATSSGSLNR.S	1191.6	-0.00124	2	1	27.97	0	0.0348	0|0	9.41	0	2	MASCOT
								K.VDILSLEFK.D	1063.6	-0.00061	2	1	44.25	0	0.000536	0|0	4.37	0	2	MASCOT
								K.VNEIR.T ! R.VNELR.Q	630.357	0.00093	2	1	43.21	0	0.00118	0|0	5.97	0	2	MASCOT
								K.VNEIR.T ! R.VNELR.Q	630.357	-0.00023	2	1	41.94	0	0.00158	0|0	5.97	0	2	MASCOT
								R.ADLDIDYK.L	952.462	6e-05	2	1	51.46	0	0.000102	0|0	3.93	0	2	MASCOT
								R.DAFALSMQGK.V	1067.52	-0.00105	2	1	47.72	0	0.000216	0|0	5.84	0	2	MASCOT
								R.HLVPLR.D	734.467	-0.00064	2	1	24.61	0	0.0152	0|0	9.76	0	2	MASCOT
								R.IVFELLTK.E	962.592	-0.00028	2	1	50.48	0	6.54e-05	0|0	6	0	2	MASCOT
								R.NMGLSR.N	677.34	-0.00024	2	1	28.37	0	0.0281	0|0	9.75	0	2	MASCOT
								R.QSVNISPTSDLHSQGK.F	1697.85	-0.00062	3	1	54.93	0	5.7e-05	0|0	6.74	0	2	MASCOT
								R.RTSELSTDLANLK.L	1447.78	-0.0046	3	1	24.89	0	0.0631	0|0	6.07	1	2	MASCOT
								R.SEPPIMVPTR.T	1126.59	-0.00169	2	1	28.35	0	0.0189	0|0	5.72	0	2	MASCOT
								R.SEPPIMVPTR.T	1126.59	-0.00073	2	1	26.71	0	0.0282	0|0	5.72	0	2	MASCOT
								R.SQYYFER.K	992.447	-0.00032	2	1	24.68	0	0.0208	0|0	5.72	0	2	MASCOT
								R.TSELSTDLANLK.L	1291.67	0.00124	2	1	56.19	0	0.000168	0|0	4.37	0	2	MASCOT
5	tr|Q5DHI5|Q5DHI5_SCHJA Annexin OS=Schistosoma japonicum OX=6182 GN=ISA PE=2 SV=1	45	25	0.5853	39457.9	7.56
								K.DLVHVLCGATK.G	1212.64	0.00185	2	1	45.1	0	0.000553	0|0	6.73	0	2	MASCOT
								K.DLVHVLCGATK.G	1212.64	-0.00052	3	1	33.35	0	0.00788	0|0	6.73	0	2	MASCOT
								K.DVEELYYAGEK.R	1315.61	-0.00036	2	1	43.92	0	0.000337	0|0	4	0	2	MASCOT
								K.DVEELYYAGEKR.A	1471.71	-0.00616	3	1	40.05	0	0.00149	0|0	4.41	1	2	MASCOT
								K.DVEELYYAGEKR.A	1471.71	-0.00357	2	1	47.76	0	0.000255	0|0	4.41	1	2	MASCOT
								K.EIM*DVYYSR.Y	1191.54	-0.00107	2	1	29.47	0	0.00678	0|0	4.37	0	2	MASCOT
								K.EIM*DVYYSR.Y	1191.54	-0.00025	2	1	22.57	0	0.0332	0|0	4.37	0	2	MASCOT
								K.EIMDVYYSR.Y	1175.54	-0.00123	2	1	31.76	0	0.0049	0|0	4.37	0	2	MASCOT
								K.ETKPPYEQLLVALLK.A	1742.01	-0.00176	3	1	37.3	0	0.0012	0|0	6.24	0	2	MASCOT
								K.ETKPPYEQLLVALLK.A	1742.01	-0.00068	2	1	35.46	0	0.00183	0|0	6.24	0	2	MASCOT
								K.ETKPPYEQLLVALLK.A	1742.01	0.00037	3	1	26.11	0	0.0159	0|0	6.24	0	2	MASCOT
								K.FSEPFR.T	782.383	-0.00116	2	1	32.1	0	0.00657	0|0	6	0	2	MASCOT
								K.FSEPFR.T	782.383	-0.00116	2	1	33.11	0	0.0052	0|0	6	0	2	MASCOT
								K.GDADTFIR.I	894.432	-0.00087	2	1	40.4	0	0.00145	0|0	4.21	0	2	MASCOT
								K.GDYHSLIK.T	932.484	-0.00033	2	1	25.51	0	0.0635	0|0	6.74	0	2	MASCOT
								K.GISTDEETITK.I ! K.GLSTDEETITK.I	1193.59	-0.00054	2	1	40.16	0	0.00169	0|0	4.14	0	2	MASCOT
								K.GISTDEETITK.I ! K.GLSTDEETITK.I	1193.59	-0.00026	2	1	30.61	0	0.0152	0|0	4.14	0	2	MASCOT
								K.IAYEEVLR.E	992.541	-0.00086	2	1	34.59	0	0.00718	0|0	4.53	0	2	MASCOT
								K.LLLALM*GE.-	875.491	-0.00128	2	1	52.94	0	0.000207	0|0	4.6	0	2	MASCOT
								K.LLLALMGE.-	859.496	-0.00302	2	1	32.12	0	0.0161	0|0	4.6	0	2	MASCOT
								K.LQILAYDLYK.G	1239.7	-0.00103	2	1	38.53	0	0.00128	0|0	5.83	0	2	MASCOT
								R.AGKGDADTFIR.I	1150.59	-0.00079	3	1	46.49	0	0.000421	0|0	6	1	2	MASCOT
								R.CEVDMNTLK.S	1109.5	-0.00048	2	1	37.24	0	0.00125	0|0	4.37	0	2	MASCOT
								R.EAFQR.R	650.326	-0.00029	2	1	25.61	0	0.0613	0|0	6.1	0	2	MASCOT
								R.EAFQR.R	650.326	-0.00019	2	1	25.95	0	0.0567	0|0	6.1	0	2	MASCOT
								R.EAFQR.R	650.326	0.00011	2	1	25.13	0	0.0684	0|0	6.1	0	2	MASCOT
								R.EDTLIR.I	746.404	0.0008	2	1	49.26	0	0.000331	0|0	4.37	0	2	MASCOT
								R.EDTSGDFR.K	926.385	-0.00034	2	1	58.19	0	4.25e-06	0|0	4.03	0	2	MASCOT
								R.EDTSGDFRK.L	1054.48	0.00065	2	1	20.72	0	0.0525	0|0	4.56	1	2	MASCOT
								R.EDTSGDFRK.L	1054.48	-0.00021	2	1	35.35	0	0.00179	0|0	4.56	1	2	MASCOT
								R.EYFGKPLIEAVR.E	1421.78	-0.0027	3	1	24.15	0	0.0508	0|0	6.24	0	2	MASCOT
								R.EYFGKPLIEAVR.E	1421.78	0.00149	2	1	31.45	0	0.0106	0|0	6.24	0	2	MASCOT
								R.ISAESDAEQLHNACK.G	1672.76	-0.00011	3	1	45.99	0	0.000247	0|0	4.65	0	2	MASCOT
								R.ISAESDAEQLHNACK.G	1672.76	6e-05	2	1	61.23	0	7.38e-06	0|0	4.65	0	2	MASCOT
								R.IVCLR.C	660.386	-0.00039	2	1	22.41	0	0.155	0|0	8.25	0	2	MASCOT
								R.KLLLALMGE.-	987.591	-0.00094	2	1	24.44	0	0.0513	0|0	6.22	1	2	MASCOT
								R.TGLNTMIM*ALK.D ! R.TGLNTM*IMALK.D	1208.64	-0.00088	2	1	37.76	0	0.00318	0|0	8.41	0	2	MASCOT
								R.TGLNTMIM*ALK.D ! R.TGLNTM*IMALK.D	1208.64	-0.00264	2	1	21.33	0	0.138	0|0	8.41	0	2	MASCOT
								R.TGLNTMIM*ALK.D	1208.64	0.00068	2	1	55.32	0	5.74e-05	0|0	8.41	0	2	MASCOT
								R.TGLNTMIM*ALK.D	1208.64	-0.00078	2	1	60.17	0	1.83e-05	0|0	8.41	0	2	MASCOT
								R.TGLNTMIM*ALK.D	1208.64	-0.00114	2	1	40.05	0	0.00188	0|0	8.41	0	2	MASCOT
								R.TGLNTMIMALK.D	1192.64	0.0021	2	1	87.89	0	3.04e-08	0|0	8.41	0	2	MASCOT
								R.TLETDIIK.E	932.53	-0.00127	2	1	32.22	0	0.0106	0|0	4.37	0	2	MASCOT
								R.TLETDIIK.E	932.53	0.00015	2	1	24.65	0	0.0612	0|0	4.37	0	2	MASCOT
								R.YDHTLVDAVK.N	1160.59	-0.00042	3	1	42.49	0	0.00116	0|0	5.21	0	2	MASCOT
6	tr|A0A4Z2CPE0|A0A4Z2CPE0_SCHJA Surface protein OS=Schistosoma japonicum OX=6182 GN=EWB00_008634 PE=4 SV=1	25	24	0.1392	178639	4.96	773.302
								K.DPSTSDIYK.L	1025.48	-0.00215	2	1	24.47	0	0.0468	0|0	4.21	0	2	MASCOT
								K.EEDVDNVR.L	975.438	-0.00015	2	1	30.41	0	0.0112	0|0	3.92	0	2	MASCOT
								K.EVINLVK.S	814.503	0.00034	2	1	31.41	0	0.0124	0|0	6.1	0	2	MASCOT
								K.GIIPIDTDDAAESLSK.V	1644.83	0.00817	2	1	70.12	0	1.82e-06	0|0	3.84	0	2	MASCOT
								K.IENLLPGR.R	911.531	-0.00186	2	1	44.79	0	0.000232	0|0	6	0	2	MASCOT
								K.ILTPMK.S	702.422	2e-05	2	1	41.63	0	0.00209	0|0	8.75	0	2	MASCOT
								K.LIDGNR.L	687.378	0.00226	2	1	22.22	0	0.107	0|0	5.84	0	2	MASCOT
								K.LSSYPK.A	694.377	-0.00067	2	1	24.5	0	0.0603	0|0	8.59	0	2	MASCOT
								K.LVVTMPR.T	815.481	-0.00135	2	1	35.27	0	0.00768	0|0	9.75	0	2	MASCOT
								K.LVVTMPR.T	815.481	-0.00089	2	1	37.03	0	0.00364	0|0	9.75	0	2	MASCOT
								K.NPDETSSSGVWLSQLK.V	1747.85	0.00213	2	1	91.5	0	1.22e-08	0|0	4.37	0	2	MASCOT
								K.QTFTLQMK.E	996.518	-0.00099	2	1	43.86	0	0.000711	0|0	8.75	0	2	MASCOT
								K.QTIFR.I	664.378	-4e-05	2	1	36.8	0	0.00489	0|0	9.75	0	2	MASCOT
								K.QTMLMTMNDFSK.I	1446.64	0.00142	2	1	64.3	0	2.02e-06	0|0	5.84	0	2	MASCOT
								K.QVNYVPITTK.T	1162.65	0.00033	2	1	27.43	0	0.0326	0|0	8.59	0	2	MASCOT
								K.VNFNHAGK.Y	886.453	-0.00035	2	1	25.23	0	0.0295	0|0	8.73	0	2	MASCOT
								K.VTPVYK.G	706.413	-0.00012	2	1	27.91	0	0.0193	0|0	8.56	0	2	MASCOT
								K.YAEMVSDGTLVCR.Y	1500.68	-0.0024	2	1	42.43	0	0.000394	0|0	4.37	0	2	MASCOT
								R.GVPFDENR.G	933.442	-0.00265	2	1	20.97	0	0.303	0|0	4.37	0	2	MASCOT
								R.LPDGSR.S ! R.LPDGSR.I	644.336	0.00071	2	1	37.14	0	0.0011	0|0	5.84	0	2	MASCOT
								R.LSLSFDSK.Y	896.472	-0.00014	2	1	23.16	0	0.0592	0|0	5.84	0	2	MASCOT
								R.TASPGQLDWMLPSGEK.I	1716.83	-0.00191	2	1	45.37	0	0.000423	0|0	4.37	0	2	MASCOT
								R.TLTLQR.A	731.441	-0.0005	2	1	39.81	0	0.00306	0|0	9.41	0	2	MASCOT
								R.VIGEVVEHPDYIK.Q	1497.79	0.00024	2	1	52.31	0	0.000317	0|0	4.65	0	2	MASCOT
								R.VLVISPSGVNTIR.A	1354.81	0.0003	2	1	38.28	0	0.000921	0|0	9.72	0	2	MASCOT
7	tr|A0A0N7I6P5|A0A0N7I6P5_SCHJA Heat shock protein 70 OS=Schistosoma japonicum OX=6182 GN=HSPA8 PE=2 SV=1	26	23	0.3125	70019.7	5.45	819.505
								K.AHINDIVLVGGSTR.I	1451.8	0.00056	3	1	39.29	0	0.00155	0|0	6.79	0	2	MASCOT
								K.AHINDIVLVGGSTR.I	1451.8	-0.00124	2	1	64.37	0	4.52e-06	0|0	6.79	0	2	MASCOT
								K.DAGAIAGLNVLR.I	1169.66	0.00015	2	1	37.44	0	0.00515	0|0	5.84	0	2	MASCOT
								K.DISDNKR.A	847.427	0.00088	2	1	21.41	0	0.338	0|0	5.96	1	2	MASCOT
								K.DNNLLGK.F	773.415	-0.00055	2	1	31.9	0	0.0292	0|0	5.84	0	2	MASCOT
								K.EEIDR.M ! K.EELDR.L	661.315	0.0008	2	1	30.29	0	0.0116	0|0	4.14	0	2	MASCOT
								K.ISESDRK.N ! K.ISESDRK.T	834.432	0.00194	2	1	24.01	0	0.085	0|0	6.07	1	2	MASCOT
								K.ITITNDK.G	804.446	-0.00032	2	1	29.2	0	0.0302	0|0	5.84	0	2	MASCOT
								K.KSELEK.V	733.409	0.00187	2	1	40.61	0	0.00189	0|0	6.14	1	2	MASCOT
								K.LLMDFFNGK.E	1084.55	-0.00109	2	1	51.67	0	0.000102	0|0	5.84	0	2	MASCOT
								K.NQVATNPTNTVFDAK.R	1619.8	-0.00134	2	1	26.56	0	0.11	0|0	5.84	0	2	MASCOT
								K.NSLESYVYSMK.Q	1320.61	-0.00065	2	1	45.59	0	0.000315	0|0	6	0	2	MASCOT
								K.QSVEGDEMKDK.I	1265.57	0.00023	3	1	28.99	0	0.00965	0|0	4.32	1	2	MASCOT
								R.ARFEELNGDLFR.G	1466.74	-0.00049	2	1	20.14	0	0.197	0|0	4.68	1	2	MASCOT
								R.ARFEELNGDLFR.G	1466.74	-0.00092	3	1	49.2	0	0.000245	0|0	4.68	1	2	MASCOT
								R.FDDASVQSDMK.H	1242.53	0.00035	2	1	51.03	0	2.29e-05	0|0	3.93	0	2	MASCOT
								R.FEELNGDLFR.G	1239.6	-0.00217	2	1	35.16	0	0.00594	0|0	4.14	0	2	MASCOT
								R.GTLEPVEK.A	872.472	-0.00112	2	1	29.58	0	0.0144	0|0	4.53	0	2	MASCOT
								R.IINEPTAAAIAYGLDK.K	1659.9	0.00101	3	1	34.99	0	0.00575	0|0	4.37	0	2	MASCOT
								R.IINEPTAAAIAYGLDK.K	1659.9	-0.00241	2	1	74.35	0	6.72e-07	0|0	4.37	0	2	MASCOT
								R.IINEPTAAAIAYGLDKK.D ! R.IINEPTAAAIAYGLDKK.A	1787.99	-0.0031	3	1	58.99	0	1.62e-05	0|0	6.07	1	2	MASCOT
								R.LSKEEIDR.M	989.526	0.00012	2	1	39.56	0	0.00307	0|0	4.68	1	2	MASCOT
								R.MINEADR.Y	848.393	6e-05	2	1	25.08	0	0.0199	0|0	4.37	0	2	MASCOT
								R.NTTIPTK.K ! R.NTTIPTK.H	774.436	-0.00033	2	1	48.07	0	0.000434	0|0	8.75	0	2	MASCOT
								R.TTPSYVAFTDAER.L	1457.69	0.00138	2	1	48.87	0	0.00046	0|0	4.37	0	2	MASCOT
								R.VEIIANDQGNR.I ! K.VEIIANDQGNR.T	1228.63	-0.00042	2	1	53.15	0	6.12e-05	0|0	4.37	0	2	MASCOT
8	tr|Q5D947|Q5D947_SCHJA Heat shock protein HSP 90-alpha OS=Schistosoma japonicum OX=6182 GN=EWB00_011356 PE=2 SV=1	25	23	0.3185	82217.4	4.98	588.227
								K.ADLINNLGTIASSGTK.A	1574.84	0.00068	2	1	69.17	0	2.4e-06	0|0	5.88	0	2	MASCOT
								K.ADLINNLGTIASSGTK.A	1574.84	0.00076	3	1	20.71	0	0.169	0|0	5.88	0	2	MASCOT
								K.ALKDQFESGDSIK.L	1437.72	-0.00133	3	1	44.76	0	0.00064	0|0	4.56	1	2	MASCOT
								K.ASYEPLCK.N	967.455	0.0011	2	1	22.26	0	0.0707	0|0	6.04	0	2	MASCOT
								K.DIYYITGETK.Q	1202.59	-0.00073	2	1	36.38	0	0.00346	0|0	4.37	0	2	MASCOT
								K.DQFESGDSIK.L	1125.51	-0.00121	2	1	23.93	0	0.0287	0|0	4.03	0	2	MASCOT
								K.EAGTLTVLDTGIGMTK.A	1606.84	-0.00116	2	1	72.45	0	1.23e-06	0|0	4.37	0	2	MASCOT
								K.EYVSR.M	653.325	-0.0003	2	1	28.57	0	0.01	0|0	6.1	0	2	MASCOT
								K.FEELK.A ! M.FEELK.K	665.35	-0.00166	2	1	32.69	0	0.00885	0|0	4.53	0	2	MASCOT
								K.FYEQFSK.N	948.446	-0.00142	2	1	30.78	0	0.00986	0|0	6	0	2	MASCOT
								K.HSQFINYPIK.L	1246.66	-0.00172	2	1	23.7	0	0.117	0|0	8.6	0	2	MASCOT
								K.LAELLR.Y	714.451	-0.00081	2	1	32.91	0	0.00819	0|0	6	0	2	MASCOT
								K.QAVANSPFTEK.L	1191.6	-0.00015	2	1	37.73	0	0.00371	0|0	6	0	2	MASCOT
								K.QLELNPYHPMIK.A	1482.78	-0.00401	2	1	33.84	0	0.00692	0|0	6.75	0	2	MASCOT
								K.RAPFDMFEGR.K	1225.58	-0.0009	3	1	31.29	0	0.0175	0|0	6.07	1	2	MASCOT
								K.VILHFKEDQMEYLEER.K	2079.02	-0.00274	3	1	70.91	0	1.45e-06	0|0	4.57	1	2	MASCOT
								K.YTEEEQLNK.L	1153.54	0.00026	2	1	33.96	0	0.00468	0|0	4.25	0	2	MASCOT
								R.DSSTMGYMAAK.K	1161.49	-0.00351	2	1	27.9	0	0.00357	0|0	5.84	0	2	MASCOT
								R.ELISNASDALDK.A ! R.ELISNASDALDK.V	1275.64	-0.00353	2	1	40.37	0	0.00158	0|0	4.03	0	2	MASCOT
								R.ELISNASDALDKAR.Y	1502.78	-0.00158	3	1	36.62	0	0.00522	0|0	4.56	1	2	MASCOT
								R.ELISNASDALDKAR.Y	1502.78	-0.00412	2	1	23.07	0	0.117	0|0	4.56	1	2	MASCOT
								R.EMLQQSNVLK.M	1189.62	-0.00105	2	1	22.42	0	0.142	0|0	6.1	0	2	MASCOT
								R.GFEVLYMIDPIDEYSVTHLR.E	2397.18	-0.00825	3	1	38.8	0	0.00217	0|0	4.31	0	2	MASCOT
								R.GVVDSEDIPLNLSR.E ! R.GVVDSEDLPLNISR.E	1513.79	0.00013	2	1	64.67	0	1.37e-05	0|0	4.03	0	2	MASCOT
								R.VQVVTK.N	673.424	-0.00021	2	1	21.94	0	0.178	0|0	8.72	0	2	MASCOT
9	tr|A0A4Z2DB14|A0A4Z2DB14_SCHJA Laminin subunit beta-2 OS=Schistosoma japonicum OX=6182 GN=EWB00_002741 PE=4 SV=1	23	23	0.1263	197585	5.35	628.806
								K.EMMNGR.T	737.307	-0.00012	2	1	33.69	0	0.000962	0|0	6.1	0	2	MASCOT
								K.QPYNPEANPESHR.V	1538.7	-0.00249	3	1	21.59	0	0.0704	0|0	5.4	0	2	MASCOT
								K.RLETESESLTDELKGYMEK.M	2258.09	0.00157	3	1	28.44	0	0.0612	0|0	4.42	2	2	MASCOT
								K.YATDLEDK.A	954.441	-0.00055	2	1	52.21	0	5.56e-05	0|0	4.03	0	2	MASCOT
								K.YVIVLDVDPK.Q	1160.66	0.00083	2	1	45.52	0	0.000555	0|0	4.21	0	2	MASCOT
								R.ADQLTLDWAQLER.R	1558.79	-5e-05	2	1	70.95	0	1.42e-06	0|0	4.03	0	2	MASCOT
								R.AGDLLIGR.E	814.478	-0.00059	2	1	63.72	0	7.15e-06	0|0	5.88	0	2	MASCOT
								R.DSSLQSDK.A	879.405	0.00168	2	1	34.59	0	0.00551	0|0	4.21	0	2	MASCOT
								R.EGFYGDPLR.K	1053.5	-0.00162	2	1	35.97	0	0.00333	0|0	4.37	0	2	MASCOT
								R.EIAMEILAGR.R	1102.59	0.00144	2	1	59.76	0	2.4e-05	0|0	4.53	0	2	MASCOT
								R.ELEAVQTR.A	945.5	0.00022	2	1	37.44	0	0.00451	0|0	4.53	0	2	MASCOT
								R.ESSSVAQR.C	863.422	0.00238	2	1	47.45	0	0.000248	0|0	6.1	0	2	MASCOT
								R.ILAETESDR.Q	1033.52	6e-05	2	1	27.07	0	0.0403	0|0	4.14	0	2	MASCOT
								R.INTLGDMR.V	919.467	-0.00158	2	1	23.42	0	0.103	0|0	5.84	0	2	MASCOT
								R.KVLVNEAK.T	900.551	-0.00042	2	1	27.35	0	0.0318	0|0	8.59	1	2	MASCOT
								R.LSSLDQFADSLIK.Y	1436.76	-0.00144	2	1	108.67	0	2.56e-10	0|0	4.21	0	2	MASCOT
								R.LTNALHNVYR.A	1200.65	-0.00022	3	1	29.27	0	0.0174	0|0	8.75	0	2	MASCOT
								R.QDKFDEILR.T	1163.61	5e-05	3	1	44.52	0	0.000828	0|0	4.56	1	2	MASCOT
								R.QEAEQIIQQLEK.Y	1456.76	-0.00793	2	1	44.09	0	0.000809	0|0	4.25	0	2	MASCOT
								R.SKEIADR.V	818.437	0.0019	2	1	25.11	0	0.0836	0|0	5.79	1	2	MASCOT
								R.VADIQTSIEYQR.G	1422.72	-0.00461	2	1	22.1	0	0.126	0|0	4.37	0	2	MASCOT
								R.VDDSPLTR.R	902.458	-0.00053	2	1	41.44	0	0.00106	0|0	4.21	0	2	MASCOT
								R.VPSDPGR.W	727.373	0.00077	2	1	30.15	0	0.00686	0|0	5.81	0	2	MASCOT
10	tr|A0A4Z2DXQ1|A0A4Z2DXQ1_SCHJA Peroxidasin (Fragment) OS=Schistosoma japonicum OX=6182 GN=EWB00_010480 PE=4 SV=1	26	22	0.1257	178165	6.31	918.75
								K.ETLPLQLVTGGR.Y	1283.73	-0.00075	2	1	42.35	0	0.000693	0|0	6.1	0	2	MASCOT
								K.FLLPFNIR.G	1019.6	-0.00057	2	1	28.77	0	0.0159	0|0	9.75	0	2	MASCOT
								K.FLLPFNIR.G	1019.6	-0.00187	2	1	24.62	0	0.0428	0|0	9.75	0	2	MASCOT
								K.LLTASDK.D	747.425	0.00196	2	1	26.62	0	0.121	0|0	5.84	0	2	MASCOT
								K.SDDGDDLVKEIIEK.A	1575.77	-0.00026	2	1	67.48	0	3.01e-06	0|0	3.96	1	2	MASCOT
								K.TETM*SILLIR.N	1192.66	0.00084	2	1	49.41	0	0.000184	0|0	5.66	0	2	MASCOT
								K.TETMSILLIR.N	1176.67	-0.00122	2	1	47.27	0	0.000297	0|0	5.66	0	2	MASCOT
								K.VIVIR.E ! K.VIVLR.D ! K.VLVLR.S	599.424	0.00038	2	1	32.41	0	0.00187	0|0	9.72	0	2	MASCOT
								K.VVAGEVAR.F	800.462	-0.00015	2	1	50.9	0	0.000121	0|0	5.97	0	2	MASCOT
								K.YENGM*NTPIGWSSTK.L	1700.76	-0.00287	2	1	30.07	0	0.00812	0|0	6	0	2	MASCOT
								K.YENGMNTPIGWSSTK.L	1684.76	-0.00015	2	1	60.25	0	7.41e-06	0|0	6	0	2	MASCOT
								R.AALELAK.A	715.435	-0.0003	2	1	49.15	0	0.000507	0|0	6.05	0	2	MASCOT
								R.APTLAVQLK.N	940.583	-0.00037	2	1	34.78	0	0.00158	0|0	8.8	0	2	MASCOT
								R.CIGFAR.S	723.361	-7e-05	2	1	40.26	0	0.00126	0|0	8.25	0	2	MASCOT
								R.ETLFDEGK.M	938.447	-0.00078	2	1	37.63	0	0.00219	0|0	4.14	0	2	MASCOT
								R.IETAIR.K	702.414	-0.00032	2	1	35.46	0	0.00873	0|0	6	0	2	MASCOT
								R.KDFGGM*TPK.L	996.482	-0.00036	2	1	48.96	0	0.000174	0|0	8.59	1	2	MASCOT
								R.LLGYQALSDPER.N	1361.71	-0.00039	2	1	39.33	0	0.00299	0|0	4.37	0	2	MASCOT
								R.LSDLADR.L	789.41	-0.00033	2	1	54.82	0	7.43e-05	0|0	4.21	0	2	MASCOT
								R.QLCFHLR.Y	973.504	-0.00079	3	1	22.02	0	0.12	0|0	8.26	0	2	MASCOT
								R.SIDGTCNNLNHPR.W	1497.69	-0.00045	3	1	52.36	0	4.94e-05	0|0	6.46	0	2	MASCOT
								R.SIDGTCNNLNHPR.W	1497.69	-0.00087	2	1	65.18	0	2.59e-06	0|0	6.46	0	2	MASCOT
								R.SSADIASLFR.Q	1066.55	-0.00217	2	1	56.98	0	3.56e-05	0|0	5.55	0	2	MASCOT
								R.VSTVIR.V	674.42	-0.00021	2	1	40.74	0	0.00116	0|0	9.72	0	2	MASCOT
								R.WGAALVPFR.R	1016.57	-0.00076	2	1	43.19	0	0.00128	0|0	9.75	0	2	MASCOT
								R.YTCYVANR.L	1046.47	-0.00057	2	1	31.43	0	0.00507	0|0	8.2	0	2	MASCOT
11	tr|O96072|O96072_SCHJA Calpain OS=Schistosoma japonicum OX=6182 PE=2 SV=1	23	21	0.2546	86579.6	5.34
								K.DQELKGPNYVGVIR.F	1587.85	-0.00033	3	1	28.82	0	0.0248	0|0	6.07	1	2	MASCOT
								K.EVVDPR.S	714.378	-0.00044	2	1	21.04	0	0.0484	0|0	4.37	0	2	MASCOT
								K.FFSDGASR.F	886.405	-0.0001	2	1	25.98	0	0.0125	0|0	5.84	0	2	MASCOT
								K.GAWCDGAPQWR.E	1303.56	-0.00117	2	1	39.2	0	0.000373	0|0	5.83	0	2	MASCOT
								K.IYAQR.C	650.362	0.00013	2	1	22.14	0	0.151	0|0	8.75	0	2	MASCOT
								K.LMMSIASK.Q	880.463	0.00012	2	1	46.98	0	0.000411	0|0	8.75	0	2	MASCOT
								K.NLEGTSLFMK.E	1139.58	-0.00124	2	1	34.47	0	0.00659	0|0	6	0	2	MASCOT
								K.QYETLVK.N ! K.QYETLVK.D	880.477	-0.00048	2	1	32.62	0	0.0101	0|0	6	0	2	MASCOT
								K.RLEFNPYLPK.T	1276.7	-0.00425	3	1	20.32	0	0.324	0|0	8.59	1	2	MASCOT
								K.RPHEIISNAK.F	1164.65	0.00028	3	1	21.64	0	0.135	0|0	8.76	0	2	MASCOT
								K.SQFINTR.E	865.453	0.00111	2	1	23.43	0	0.0946	0|0	9.47	0	2	MASCOT
								K.TAFETIEAHPK.N	1243.63	-0.00061	2	1	72.65	0	8.53e-07	0|0	5.37	0	2	MASCOT
								K.TAFETIEAHPK.N	1243.63	-0.00075	3	1	45.19	0	0.000475	0|0	5.37	0	2	MASCOT
								K.TLAIDATK.M	832.477	-0.0008	2	1	41.45	0	0.00194	0|0	5.5	0	2	MASCOT
								R.AQLLTK.T	673.424	-0.00034	2	1	39.82	0	0.00256	0|0	8.8	0	2	MASCOT
								R.EALNDAGFR.V	992.48	-0.00096	2	1	37.23	0	0.00295	0|0	4.37	0	2	MASCOT
								R.EVVAQFR.V	848.462	0.00041	2	1	27.12	0	0.05	0|0	6.1	0	2	MASCOT
								R.GLPDDIIESLK.L	1199.65	-0.00025	2	1	47.71	0	0.000251	0|0	4.03	0	2	MASCOT
								R.QTPDDYLNVLKPVK.G	1629.88	0.00329	3	1	42.66	0	0.00103	0|0	5.96	0	2	MASCOT
								R.RLEEAIFSGQWQR.N	1619.83	-0.00146	3	1	45.1	0	0.000751	0|0	6.14	1	2	MASCOT
								R.TQWLMR.L	834.429	-0.00014	2	1	21.93	0	0.137	0|0	9.41	0	2	MASCOT
								R.VSNLLFNAIAHR.Y	1354.76	-3e-05	3	1	39.21	0	0.00131	0|0	9.73	0	2	MASCOT
								R.VSNLLFNAIAHR.Y	1354.76	-0.00095	2	1	46.23	0	0.000249	0|0	9.73	0	2	MASCOT
12	tr|A0A4Z2D155|A0A4Z2D155_SCHJA Bravo_FIGEY domain-containing protein OS=Schistosoma japonicum OX=6182 GN=EWB00_005877 PE=4 SV=1	23	20	0.197	104120	5.35	959.519
								K.EKEVINLDVKDK.Q	1429.79	-0.00076	4	1	23.92	0	0.085	0|0	4.78	2	2	MASCOT
								K.EVINLDVK.D	929.53	-0.00027	2	1	21.86	0	0.134	0|0	4.37	0	2	MASCOT
								K.EVINLDVKDK.Q	1172.65	-0.00092	3	1	27.3	0	0.0406	0|0	4.56	1	2	MASCOT
								K.FEEIQAASK.E	1022.52	-0.00061	2	1	50.66	0	0.000156	0|0	4.53	0	2	MASCOT
								K.HVAQIGPIR.T	990.584	-0.00089	2	1	41.67	0	0.000851	0|0	9.76	0	2	MASCOT
								K.HVAQIGPIR.T	990.584	0.00114	3	1	27.4	0	0.0252	0|0	9.76	0	2	MASCOT
								K.IGGVETHPPK.N	1034.56	-0.00064	2	1	29.6	0	0.0219	0|0	6.75	0	2	MASCOT
								K.IGGVETHPPK.N	1034.56	-0.00058	3	1	21.62	0	0.137	0|0	6.75	0	2	MASCOT
								K.LQDFMLR.A	922.481	-0.00036	2	1	34.91	0	0.00592	0|0	5.84	0	2	MASCOT
								K.NPVMELK.L	830.444	0.00014	2	1	39.78	0	0.00177	0|0	6	0	2	MASCOT
								K.QENPLSK.V	815.426	0.00031	2	1	25.53	0	0.0371	0|0	6	0	2	MASCOT
								K.TKFNIEPSIDWIIQNQWTK.A	2361.22	0.00209	3	1	32.3	0	0.0101	0|0	5.73	1	2	MASCOT
								K.VIEEGGVEVIGK.E	1228.68	-0.0009	2	1	61.5	0	1.09e-05	0|0	4.25	0	2	MASCOT
								R.CSDDTNIVSR.W	1166.51	-5e-05	2	1	73.77	0	2.67e-07	0|0	4.21	0	2	MASCOT
								R.DAVFYIR.Q	883.467	-0.00104	2	1	29.76	0	0.012	0|0	5.84	0	2	MASCOT
								R.FHWIKDEQVLPK.K	1539.83	-0.00168	3	1	25.67	0	0.0367	0|0	6.75	1	2	MASCOT
								R.IVYFSIK.N	869.513	-0.00022	2	1	36.55	0	0.00141	0|0	8.59	0	2	MASCOT
								R.LYPLTALSSNYVINK.G	1695.93	-0.00402	2	1	62.17	0	6.98e-06	0|0	8.5	0	2	MASCOT
								R.LYPLTALSSNYVINK.G	1695.93	-0.00124	3	1	53.75	0	4.93e-05	0|0	8.5	0	2	MASCOT
								R.QPQGNYR.F	862.417	0.00023	2	1	27.78	0	0.0213	0|0	8.75	0	2	MASCOT
								R.QVQLTQSSDEDR.L	1405.66	0.00125	2	1	26.48	0	0.0605	0|0	4.03	0	2	MASCOT
								R.WPYWMHQLDGR.Y	1488.68	-0.00053	3	1	20.94	0	0.0681	0|0	6.74	0	2	MASCOT
								R.YSLNDGSVR.L	1010.49	-0.00112	2	1	34.76	0	0.00505	0|0	5.84	0	2	MASCOT
13	tr|A0A4Z2DAH8|A0A4Z2DAH8_SCHJA Tenascin OS=Schistosoma japonicum OX=6182 GN=EWB00_002832 PE=4 SV=1	20	20	0.1079	189611	5.06	679.65
								K.ATLWNIAENNK.Y	1273.65	-0.0022	2	1	53.83	0	8.05e-05	0|0	6.05	0	2	MASCOT
								K.CYEER.E	756.298	0.00179	2	1	27.32	0	0.00315	0|0	4.53	0	2	MASCOT
								K.EIAQCVAGR.C	1003.5	-0.00019	2	1	36.68	0	0.00781	0|0	6.09	0	2	MASCOT
								K.EIYSSQFSR.F	1116.53	-0.00065	2	1	23.88	0	0.0372	0|0	6.1	0	2	MASCOT
								K.FSFSGSLSSR.F	1074.52	-0.00167	2	1	32.68	0	0.00674	0|0	9.75	0	2	MASCOT
								K.FTVQAK.L	693.393	0.00018	2	1	28.34	0	0.0278	0|0	8.75	0	2	MASCOT
								K.GMYGLVTELHCAR.L	1506.72	-0.00137	3	1	39.85	0	0.00154	0|0	6.74	0	2	MASCOT
								K.GTLLWTDATK.T	1105.59	0.00074	2	1	39.88	0	0.00212	0|0	5.84	0	2	MASCOT
								K.IYSTIR.V ! K.IYSTLR.N	752.43	-0.00039	2	1	21.54	0	0.0866	0|0	8.75	0	2	MASCOT
								K.SESIGK.I	620.325	0.00104	2	1	30.37	0	0.0185	0|0	5.72	0	2	MASCOT
								R.DVDIENTSK.E	1020.48	0.00266	2	1	34.68	0	0.00386	0|0	4.03	0	2	MASCOT
								R.FGQCYENR.C	1073.45	-0.00033	2	1	45.99	0	4.15e-05	0|0	5.99	0	2	MASCOT
								R.FGSEYIR.S	871.431	-4e-05	2	1	23.61	0	0.0346	0|0	6	0	2	MASCOT
								R.INQPMLTDSGR.Y	1231.61	-0.00057	2	1	61.91	0	9.08e-06	0|0	5.84	0	2	MASCOT
								R.IVFPEQTVK.F	1060.6	0.00018	2	1	21.38	0	0.114	0|0	6	0	2	MASCOT
								R.QSDGYEVLLR.I	1179.6	-0.00033	2	1	73.22	0	8.96e-07	0|0	4.37	0	2	MASCOT
								R.SGYDGDGER.G	955.375	0.00138	2	1	53.3	0	2.81e-06	0|0	4.03	0	2	MASCOT
								R.TYIEAYSASDKPDK.T	1587.75	-0.00166	2	1	32.77	0	0.0184	0|0	4.56	0	2	MASCOT
								R.VSMVADCNNQR.I	1293.57	0.0019	2	1	27.94	0	0.0179	0|0	5.8	0	2	MASCOT
								R.WGNSNSGQNK.L	1091.49	-0.00106	2	1	38.52	0	0.00112	0|0	8.75	0	2	MASCOT
14	tr|A0A4Z2DSX3|A0A4Z2DSX3_SCHJA Delta-like protein OS=Schistosoma japonicum OX=6182 GN=EWB00_007049 PE=4 SV=1	20	19	0.204	102027	5.8	467.799
								K.EIIEFTVK.K	978.551	-0.00015	2	1	25.48	0	0.0419	0|0	4.53	0	2	MASCOT
								K.FSQTIADPGEK.V	1192.58	-0.00046	2	1	36.87	0	0.00303	0|0	4.37	0	2	MASCOT
								K.FTVDLATPQQFTVK.S	1594.85	-6e-05	2	1	60.2	0	1.52e-05	0|0	5.84	0	2	MASCOT
								K.ILDIMLSNPK.C	1143.64	-0.00145	2	1	49.33	0	0.000254	0|0	5.84	0	2	MASCOT
								K.ILDIMLSNPK.C	1143.64	0.00089	2	1	59.49	0	2.36e-05	0|0	5.84	0	2	MASCOT
								K.ILNNAK.E ! K.LLNNAK.L	672.404	0.00018	2	1	25.19	0	0.0717	0|0	8.75	0	2	MASCOT
								K.ISVSDQK.W	776.415	-0.00043	2	1	34.24	0	0.00893	0|0	5.84	0	2	MASCOT
								K.LELPSVYK.S	948.54	-0.00051	2	1	41.08	0	0.00124	0|0	6	0	2	MASCOT
								K.LIILPEGISSLDEK.L	1526.87	-0.00064	2	1	67.57	0	1.68e-06	0|0	4.14	0	2	MASCOT
								K.NVDDINSFQQLHNSK.S	1758.84	-0.0024	3	1	30.2	0	0.0147	0|0	5.21	0	2	MASCOT
								K.QWLNITPDK.I	1114.59	-0.0003	2	1	33.7	0	0.00747	0|0	5.84	0	2	MASCOT
								K.SEYVQYSICAK.Y	1347.62	-0.0044	2	1	33.45	0	0.00375	0|0	5.72	0	2	MASCOT
								K.SGWTGQR.C	791.379	-0.0002	2	1	25.18	0	0.0384	0|0	9.47	0	2	MASCOT
								K.SMLCSVVEEDSTNSK.L	1685.74	0.00017	2	1	58.09	0	1.06e-05	0|0	4.14	0	2	MASCOT
								K.SSNYMYWSQK.S	1293.56	-0.00376	2	1	20.13	0	0.0393	0|0	8.22	0	2	MASCOT
								K.TIFIESVIR.G	1077.63	-0.00154	2	1	35.01	0	0.00405	0|0	5.66	0	2	MASCOT
								K.YTLPK.G ! K.YTLPK.F	621.361	-0.00038	2	1	26.36	0	0.026	0|0	8.59	0	2	MASCOT
								K.YTNGPPLK.G	889.478	-0.00024	2	1	20.06	0	0.261	0|0	8.59	0	2	MASCOT
								R.IIDSVILR.S	928.583	-5e-05	2	1	41.29	0	0.000869	0|0	5.84	0	2	MASCOT
								R.SWDSVSK.H	808.384	-0.00055	2	1	27.89	0	0.0185	0|0	5.55	0	2	MASCOT
15	tr|Q03528|Q03528_SCHJA 22.6kd tegumental associated antigen OS=Schistosoma japonicum PE=2 SV=1	50	18	0.6545	22543.7	5.99
								K.AFLDSEYGR.V	1057.49	-0.00386	2	1	51.68	0	5.33e-05	0|0	4.37	0	2	MASCOT
								K.AFLDSEYGR.V	1057.49	-0.00086	2	1	23.24	0	0.041	0|0	4.37	0	2	MASCOT
								K.DNNELIDK.Q	960.463	0.00068	2	1	43.55	0	0.000541	0|0	4.03	0	2	MASCOT
								K.EILDK.V ! K.EILDK.A ! R.ELIDK.A ! K.ELIDK.T ! R.ELLDK.H ! K.ELLDK.T ! R.ELLDK.T ! K.ELLDK.A ! K.ELLDK.Q	617.35	-0.0001	2	1	23.83	0	0.141	0|0	4.37	0	2	MASCOT
								K.EILDK.V ! K.EILDK.A ! R.ELIDK.A ! K.ELIDK.T ! R.ELLDK.H ! K.ELLDK.T ! R.ELLDK.T ! K.ELLDK.A ! K.ELLDK.Q	617.35	-0.00014	2	1	27.79	0	0.0568	0|0	4.37	0	2	MASCOT
								K.FKELLDK.T	892.514	-0.00036	2	1	42.55	0	0.00097	0|0	6.07	1	2	MASCOT
								K.FKELLDK.T	892.514	-0.00014	2	1	31.02	0	0.0138	0|0	6.07	1	2	MASCOT
								K.QIDPWIAR.F	998.542	-0.00037	2	1	34.31	0	0.00434	0|0	5.84	0	2	MASCOT
								K.QIDPWIAR.F	998.542	-0.00077	2	1	34.02	0	0.00464	0|0	5.84	0	2	MASCOT
								K.QIDPWIAR.F	998.542	-0.00125	2	1	31.72	0	0.00929	0|0	5.84	0	2	MASCOT
								K.QYNICCK.F	985.423	0.00066	2	1	26.08	0	0.0349	0|0	8.05	0	2	MASCOT
								K.VSTLPLDIQIIAATM*SK.A	1817.01	-0.0017	3	1	38.42	0	0.00558	0|0	5.81	0	2	MASCOT
								K.VWEVR.R	688.378	-0.00058	2	1	25.42	0	0.06	0|0	5.97	0	2	MASCOT
								K.VWEVR.R	688.378	-0.00072	2	1	21.38	0	0.152	0|0	5.97	0	2	MASCOT
								K.YCQQNQMDM*K.Q	1361.53	0.00037	2	1	26.56	0	0.00232	0|0	5.83	0	2	MASCOT
								K.YCQQNQMDMK.Q	1345.53	0.00295	2	1	50.41	0	1.09e-05	0|0	5.83	0	2	MASCOT
								K.YCQQNQMDMK.Q	1345.53	7e-05	2	1	43.17	0	6.99e-05	0|0	5.83	0	2	MASCOT
								K.YSNYVCLLWR.T	1373.67	-0.00029	2	1	55.68	0	3.47e-05	0|0	8.2	0	2	MASCOT
								R.AFIEIDK.D	835.456	-0.00055	2	1	37.65	0	0.00297	0|0	4.37	0	2	MASCOT
								R.AFIEIDKDNNELIDK.Q	1776.9	0.0033	2	1	45.34	0	0.000624	0|0	4.11	1	2	MASCOT
								R.AVANDLK.A	730.409	-8e-05	2	1	41.93	0	0.00186	0|0	5.88	0	2	MASCOT
								R.EKEELKR.D	931.521	0.00093	3	1	20.35	0	0.231	0|0	6.33	2	2	MASCOT
								R.EKEELKR.D	931.521	0.00101	2	1	31.53	0	0.0176	0|0	6.33	2	2	MASCOT
								R.EKEELKR.D	931.521	0.00051	3	1	25.15	0	0.0764	0|0	6.33	2	2	MASCOT
								R.EKEELKR.D	931.521	9e-05	3	1	27.86	0	0.0409	0|0	6.33	2	2	MASCOT
								R.EKEELKR.D	931.521	0.00213	3	1	22.53	0	0.187	0|0	6.33	2	2	MASCOT
								R.FDTDK.D	625.283	0.00065	2	1	28.23	0	0.0119	0|0	4.21	0	2	MASCOT
								R.FDTDKDGK.V	925.426	0.00244	2	1	49.3	0	0.000304	0|0	4.43	1	2	MASCOT
								R.FDTDKDGK.V	925.426	0.00154	3	1	39.93	0	0.000762	0|0	4.43	1	2	MASCOT
								R.FDTDKDGK.V	925.426	0.00106	2	1	55.63	0	2.05e-05	0|0	4.43	1	2	MASCOT
								R.FDTDKDGK.V	925.426	0.00228	2	1	35.31	0	0.00221	0|0	4.43	1	2	MASCOT
								R.FDTDKDGK.V	925.426	-0.00032	2	1	29.84	0	0.0102	0|0	4.43	1	2	MASCOT
								R.LSLM*EQFIR.A	1152.61	-0.00149	2	1	43.39	0	0.000742	0|0	6	0	2	MASCOT
								R.LSLM*EQFIR.A	1152.61	5e-05	2	1	46.6	0	0.000366	0|0	6	0	2	MASCOT
								R.LSLM*EQFIR.A	1152.61	-0.00155	2	1	51.49	0	0.000115	0|0	6	0	2	MASCOT
								R.LSLM*EQFIR.A	1152.61	-0.00043	2	1	47.14	0	0.000318	0|0	6	0	2	MASCOT
								R.LSLM*EQFIR.A	1152.61	0.00081	2	1	49.7	0	0.000176	0|0	6	0	2	MASCOT
								R.LSLM*EQFIR.A	1152.61	-0.00149	2	1	58.85	0	2.11e-05	0|0	6	0	2	MASCOT
								R.LSLM*EQFIR.A	1152.61	0.00031	2	1	58.72	0	2.25e-05	0|0	6	0	2	MASCOT
								R.LSLMEQFIR.A	1136.61	-0.00219	2	1	51.85	0	0.00012	0|0	6	0	2	MASCOT
								R.LSLMEQFIR.A	1136.61	-0.00063	3	1	43.31	0	0.000889	0|0	6	0	2	MASCOT
								R.LSLMEQFIR.A	1136.61	-0.00093	2	1	56.41	0	4.32e-05	0|0	6	0	2	MASCOT
								R.LSLMEQFIR.A	1136.61	-0.00135	2	1	49.37	0	0.000216	0|0	6	0	2	MASCOT
								R.LSLMEQFIR.A	1136.61	9e-05	2	1	45.23	0	0.000577	0|0	6	0	2	MASCOT
								R.LSLMEQFIR.A	1136.61	-0.00345	2	1	38.45	0	0.00264	0|0	6	0	2	MASCOT
								R.LSLMEQFIR.A	1136.61	-0.00217	2	1	43.95	0	0.000737	0|0	6	0	2	MASCOT
								R.LSLMEQFIR.A	1136.61	-0.00051	2	1	36.82	0	0.00396	0|0	6	0	2	MASCOT
								R.LSLMEQFIR.A	1136.61	-0.00129	2	1	33.12	0	0.00912	0|0	6	0	2	MASCOT
								R.TGDEVR.A	676.326	0.00182	2	1	46.95	0	0.000212	0|0	4.37	0	2	MASCOT
								R.TGDEVR.A	676.326	0.00182	2	1	25.29	0	0.0311	0|0	4.37	0	2	MASCOT
16	tr|C1LV81|C1LV81_SCHJA Aldolase OS=Schistosoma japonicum OX=6182 GN=Ald PE=2 SV=1	20	16	0.4793	39603.7	6.56
								K.ANGAAAVGKFEGDMGTALGDK.S	1979.95	0.00526	3	1	33.17	0	0.00677	0|0	4.56	1	2	MASCOT
								K.AYTPQENALATVR.A	1433.74	-0.00125	2	1	45.66	0	0.000622	0|0	6.05	0	2	MASCOT
								K.AYTPQENALATVR.A	1433.74	-0.00155	3	1	58.99	0	2.89e-05	0|0	6.05	0	2	MASCOT
								K.ENVHAAQEELLK.L	1380.71	0.00021	2	1	51.88	0	0.000132	0|0	4.75	0	2	MASCOT
								K.ENVHAAQEELLK.L	1380.71	-0.00036	3	1	33.65	0	0.00878	0|0	4.75	0	2	MASCOT
								K.FEGDMGTALGDK.S	1240.55	-0.00115	2	1	20.09	0	0.0793	0|0	4.03	0	2	MASCOT
								K.GILAADESTATM*GK.R	1380.67	0.00305	2	1	38.85	0	0.00229	0|0	4.37	0	2	MASCOT
								K.GILAADESTATMGK.R	1364.67	-0.00179	2	1	66.86	0	4.17e-06	0|0	4.37	0	2	MASCOT
								K.GVVPLAGTDNETTTQGLDDLASR.C	2330.15	0.0057	3	1	57.03	0	0.000104	0|0	3.84	0	2	MASCOT
								K.KENVHAAQEELLK.L	1508.81	-0.00021	3	1	20.6	0	0.151	0|0	5.5	1	2	MASCOT
								K.NLNEINK.I	844.452	-4e-05	2	1	28.2	0	0.023	0|0	6	0	2	MASCOT
								K.SDDGKTLPTLLAER.H	1515.8	-0.00112	3	1	58.65	0	3.32e-05	0|0	4.56	1	2	MASCOT
								K.TLPTLLAER.H	1013.6	-0.00029	2	1	40.3	0	0.00103	0|0	5.66	0	2	MASCOT
								M.PRFPPYLTEAQEDDLR.Q	1946.96	-0.0027	3	1	44.88	0	0.000653	0|0	4.32	1	2	MASCOT
								R.ALQASVLATWQGK.K ! R.ALQASVLATWQGK.E	1372.76	0.00079	2	1	63.99	0	8.5e-06	0|0	8.8	0	2	MASCOT
								R.CAEYR.K	698.293	0.00147	2	1	20.17	0	0.0341	0|0	5.99	0	2	MASCOT
								R.LQQIGVENNEENR.R	1542.75	-0.00075	2	1	48.31	0	0.000279	0|0	4.25	0	2	MASCOT
								R.QIAQAICAPGK.G	1156.61	-0.00124	2	1	54.43	0	7.18e-05	0|0	8.22	0	2	MASCOT
								R.VTEEVLSFVYK.A ! K.VTEEVLSFVYK.A	1313.7	0.00122	2	1	94	0	7.21e-09	0|0	4.53	0	2	MASCOT
								R.VTEEVLSFVYK.A ! K.VTEEVLSFVYK.A	1313.7	-0.0012	3	1	26.63	0	0.039	0|0	4.53	0	2	MASCOT
17	tr|A0A4Z2D8B3|A0A4Z2D8B3_SCHJA Alpha-mannosidase OS=Schistosoma japonicum OX=6182 GN=EWB00_003511 PE=3 SV=1	16	15	0.1407	129694	6.86	717.796
								K.AVNDAFNQIGTITR.R	1519.79	-0.00185	2	1	79.03	0	3.21e-07	0|0	5.88	0	2	MASCOT
								K.DLVQSGR.L	774.41	-0.00076	2	1	22.95	0	0.106	0|0	5.84	0	2	MASCOT
								K.EMILTADQLK.T	1161.62	4e-05	2	1	38.67	0	0.00757	0|0	4.37	0	2	MASCOT
								K.IVTYILDYEITK.-	1470.81	-4e-05	2	1	54.41	0	6.12e-05	0|0	4.37	0	2	MASCOT
								K.LIAYVNQR.Q	976.557	-0.00041	2	1	46.02	0	0.000433	0|0	8.75	0	2	MASCOT
								K.NPGEFFTDSSGR.R	1313.58	-0.0024	2	1	45.57	0	0.000111	0|0	4.37	0	2	MASCOT
								K.QHVANDYAWR.L	1259.59	-0.00085	3	1	36.17	0	0.00258	0|0	6.74	0	2	MASCOT
								K.VYLSNSR.E	838.442	-0.00046	2	1	23.54	0	0.0626	0|0	8.72	0	2	MASCOT
								K.YGTFIHR.F	893.463	0.00011	2	1	20.14	0	0.21	0|0	8.75	0	2	MASCOT
								R.EIVIR.E ! K.ELVIR.D ! R.ELVIR.L ! R.ELVIR.Y ! R.ELVLR.L	629.398	-0.00054	2	1	38.26	0	0.00277	0|0	6.1	0	2	MASCOT
								R.ESNQILIR.L	972.547	-0.00089	2	1	35.16	0	0.00607	0|0	6.1	0	2	MASCOT
								R.LVRDDGFGVSEPLMENGLDGR.G	2276.1	-0.00297	3	1	32.09	0	0.0228	0|0	4.11	1	2	MASCOT
								R.TLGVLQHHDAVSGTEK.Q	1691.87	-0.00131	3	1	22.12	0	0.137	0|0	5.92	0	2	MASCOT
								R.TLGVLQHHDAVSGTEK.Q	1691.87	-0.00131	4	1	25.93	0	0.0571	0|0	5.92	0	2	MASCOT
								R.VDDFLNYIDIISK.A	1554.8	-0.00031	2	1	56.74	0	4e-05	0|0	3.93	0	2	MASCOT
								R.WWASQTLAK.R	1090.57	-0.00163	2	1	21.52	0	0.145	0|0	8.75	0	2	MASCOT
18	tr|A0A4Z2DBA8|A0A4Z2DBA8_SCHJA Filamin-A OS=Schistosoma japonicum OX=6182 GN=EWB00_002775 PE=4 SV=1	16	15	0.051	305907	5.53	390.853
								K.EGAPLR.V	642.357	-0.00099	2	1	21.91	0	0.0351	0|0	6.1	0	2	MASCOT
								K.GIFVDPSK.V	862.467	-0.00142	2	1	40.75	0	0.0022	0|0	5.84	0	2	MASCOT
								K.GQLDVLVINSR.G	1213.69	-2e-05	2	1	60.36	0	2.73e-05	0|0	5.84	0	2	MASCOT
								K.HLSNNQYTVSYR.V	1481.71	-0.00135	3	1	21.64	0	0.0994	0|0	8.6	0	2	MASCOT
								K.NTFTR.W	638.326	-3e-05	2	1	36.09	0	0.00379	0|0	9.75	0	2	MASCOT
								K.QASEEVVIK.H	1002.55	-0.00154	2	1	51.13	0	0.000168	0|0	4.53	0	2	MASCOT
								K.YLEETEGLR.L	1109.55	-0.00034	2	1	41.46	0	0.00116	0|0	4.25	0	2	MASCOT
								R.AGDQAPLSVTMTR.A	1346.67	0.00115	2	1	31.46	0	0.0122	0|0	5.88	0	2	MASCOT
								R.AGWPAYFTVDTK.N	1355.66	-0.00269	2	1	20.68	0	0.12	0|0	5.88	0	2	MASCOT
								R.AYGPGLELNENR.I	1332.65	0.00035	2	1	44.56	0	0.000555	0|0	4.53	0	2	MASCOT
								R.DCGYVESDEETR.M	1459.56	5e-05	2	1	20.01	0	0.016	0|0	3.83	0	2	MASCOT
								R.LLSWVK.Q	745.461	-0.00027	2	1	21.03	0	0.166	0|0	8.75	0	2	MASCOT
								R.LVALVEILSGHK.F	1278.78	-0.00167	3	1	65.03	0	1.29e-06	0|0	6.75	0	2	MASCOT
								R.LVALVEILSGHK.F	1278.78	-0.00018	2	1	60.58	0	4.29e-06	0|0	6.75	0	2	MASCOT
								R.TDAIKPR.V	800.462	0.00064	2	1	38.63	0	0.00204	0|0	8.41	0	2	MASCOT
								R.VEFSVHTER.A	1103.55	-0.00138	3	1	20.63	0	0.131	0|0	5.4	0	2	MASCOT
19	tr|A0A4Z2CY91|A0A4Z2CY91_SCHJA Endophilin-B1 isoform 1 OS=Schistosoma japonicum OX=6182 GN=EWB00_006419 PE=4 SV=1	15	15	0.4627	29267	6.47	281.386
								K.HNDSSDPETGKK.L	1314.59	0.00166	3	1	26.28	0	0.0188	0|0	5.38	1	2	MASCOT
								K.IQLVK.N ! K.LQLVK.S	600.408	-0.00021	2	1	23.49	0	0.141	0|0	8.75	0	2	MASCOT
								K.QKTEELASHLEGLR.-	1610.85	-0.00143	4	1	29.36	0	0.0186	0|0	5.5	1	2	MASCOT
								K.QLEVTR.S	745.42	-0.00233	2	1	29.5	0	0.0375	0|0	6	0	2	MASCOT
								K.SVNQTNLVAIK.E	1186.68	-0.00271	2	1	44.02	0	0.000624	0|0	8.47	0	2	MASCOT
								K.TEELASHLEGLR.-	1354.7	0.00144	3	1	30.7	0	0.0295	0|0	4.75	0	2	MASCOT
								K.TEFDDDFVALLK.D	1412.69	-0.00251	2	1	55.44	0	4.54e-05	0|0	3.84	0	2	MASCOT
								K.TSEIIGR.A	775.431	-0.00167	2	1	47.61	0	0.000479	0|0	5.66	0	2	MASCOT
								K.VESMVTDNK.S	1022.48	6e-05	2	1	38.99	0	0.00172	0|0	4.37	0	2	MASCOT
								R.EIAEIESR.R	946.484	-2e-05	2	1	33.27	0	0.00994	0|0	4.25	0	2	MASCOT
								R.FLAIEWPDIQK.E	1359.73	-0.00051	2	1	44.32	0	0.000851	0|0	4.37	0	2	MASCOT
								R.FLAIEWPDIQKER.S	1644.87	-0.00216	3	1	26.75	0	0.044	0|0	4.68	1	2	MASCOT
								R.LDYDQLR.S	922.463	-0.00149	2	1	24.79	0	0.0568	0|0	4.21	0	2	MASCOT
								R.RNSVLEK.N	845.484	0.00019	2	1	21.61	0	0.182	0|0	8.75	1	2	MASCOT
								R.SHLESVR.L	827.437	-0.00024	2	1	20.9	0	0.0882	0|0	6.47	0	2	MASCOT
20	tr|B3GUU0|B3GUU0_SCHJA Tyrosine 3-monooxygenase/tryptophan 5-monooxygenase activation protein, beta polypeptide OS=Schistosoma japonicum OX=6182 GN=ywhab-prov PE=2 SV=1	15	15	0.5197	28981.2	4.86	435.473
								K.AYAELPAELGSEER.N	1534.74	-0.00104	2	1	56.68	0	3.31e-05	0|0	4.09	0	2	MASCOT
								K.DLSPSDLVQIAK.L	1285.7	0.00017	2	1	48.84	0	0.000218	0|0	4.21	0	2	MASCOT
								K.DSTLIMQLLR.D	1189.66	-0.00122	2	1	62.81	0	2.25e-05	0|0	5.84	0	2	MASCOT
								K.LAEQAER.Y	816.421	0.00113	2	1	40.63	0	0.00102	0|0	4.53	0	2	MASCOT
								K.SNGFESQVFYR.K	1333.62	-0.00099	2	1	44.91	0	0.000977	0|0	5.72	0	2	MASCOT
								K.SQAAYEK.A	796.384	0.0022	2	1	32.35	0	0.00745	0|0	5.72	0	2	MASCOT
								K.YLTPK.F ! K.YLTPK.S ! K.YLTPK.H	621.361	0.00028	2	1	27.14	0	0.0217	0|0	8.59	0	2	MASCOT
								R.DSFVLQQK.D	964.51	-2e-05	2	1	35.04	0	0.00708	0|0	5.84	0	2	MASCOT
								R.EVLTLLSK.Y	902.556	0.00181	2	1	29.71	0	0.00802	0|0	6.1	0	2	MASCOT
								R.KEVVEK.S	731.43	0.00142	2	1	35.02	0	0.0106	0|0	6.14	1	2	MASCOT
								R.KMEGDYYR.Y ! K.KMEGDYYR.Y ! R.KMEGDYYR.F	1061.47	0	2	1	24.18	0	0.0193	0|0	6.07	1	2	MASCOT
								R.NLFSVAYK.N	941.509	-0.00101	2	1	38.86	0	0.00139	0|0	8.59	0	2	MASCOT
								R.VISAVEHK.H	882.504	0.00021	2	1	33.24	0	0.00529	0|0	6.72	0	2	MASCOT
								R.YDDMAAAMK.A	1015.42	-0.00042	2	1	49.91	0	2.2e-05	0|0	4.21	0	2	MASCOT
								R.YLAEVATGDAR.K	1165.58	-0.0004	2	1	20.38	0	0.162	0|0	4.37	0	2	MASCOT
21	tr|Q5D9C5|Q5D9C5_SCHJA SJCHGC09453 protein OS=Schistosoma japonicum OX=6182 GN=EWB00_009351 PE=2 SV=1	15	15	0.1796	88827.5	5.55	372.447
								K.AFEEAEK.N	823.383	9e-05	2	1	31.24	0	0.00789	0|0	4.25	0	2	MASCOT
								K.EMVELPLR.H	986.534	-0.00032	2	1	31.3	0	0.0146	0|0	4.53	0	2	MASCOT
								K.GVLFYGPPGCGK.T	1251.62	-0.00091	2	1	22.65	0	0.0915	0|0	8.2	0	2	MASCOT
								K.LAGESESNLR.K	1075.54	-0.00081	2	1	37.44	0	0.00324	0|0	4.53	0	2	MASCOT
								K.MDELQLFR.G ! -.MDELQLFR.G	1051.52	-0.00055	2	1	53.53	0	8.3e-05	0|0	4.37	0	2	MASCOT
								K.QLAQIK.E	700.435	-0.00021	2	1	21.36	0	0.109	0|0	8.75	0	2	MASCOT
								K.YEMFAQTLQQSR.G	1501.71	0.00205	2	1	41.6	0	0.00251	0|0	6	0	2	MASCOT
								R.EIEIGIPDSIGR.L	1298.7	0.00291	2	1	51.38	0	0.000129	0|0	4.14	0	2	MASCOT
								R.GDTVLIK.G	745.445	0.00011	2	1	25.98	0	0.0828	0|0	5.84	0	2	MASCOT
								R.GGSVGDAGGAADR.V	1089.49	-0.00093	2	1	21.93	0	0.0398	0|0	4.21	0	2	MASCOT
								R.IEIIR.G ! K.IEILR.W ! R.IELIR.S ! K.IELLR.S ! R.IELLR.K ! K.LEIIR.Q ! R.LEILR.I ! R.LEILR.A ! R.LELIR.S ! R.LELLR.S	643.414	0.00059	2	1	24.84	0	0.0802	0|0	6	0	2	MASCOT
								R.KAFEEAEK.N	951.478	-0.001	2	1	29.07	0	0.022	0|0	4.79	1	2	MASCOT
								R.LIVDDPIKDDNSVVYLSQAK.M	2232.18	5e-05	3	1	22.64	0	0.086	0|0	4.14	1	2	MASCOT
								R.SVTENDVR.K	919.448	0.00199	2	1	29.72	0	0.0159	0|0	4.37	0	2	MASCOT
								R.VINQLLTEMDGMSAK.K	1649.82	-0.0001	2	1	78.21	0	3.35e-07	0|0	4.37	0	2	MASCOT
22	tr|Q5DI35|Q5DI35_SCHJA SJCHGC00471 protein OS=Schistosoma japonicum OX=6182 PE=2 SV=1	20	14	0.3456	47338.9	6.18	1155.84
								-.MAIIAIHAR.Q ! K.MAIIAIHAR.Q	995.582	0.0001	3	1	26.91	0	0.0191	0|0	9.52	0	2	MASCOT
								K.AGAAELNLPLYR.Y	1287.71	-0.00177	3	1	49.03	0	0.000261	0|0	6.05	0	2	MASCOT
								K.AGAAELNLPLYR.Y	1287.71	0.00099	2	1	36.1	0	0.0105	0|0	6.05	0	2	MASCOT
								K.DVIM*PVPAFNVINGGSHAGNK.L	2153.08	0.00336	3	1	33.87	0	0.0228	0|0	6.74	0	2	MASCOT
								K.EMIQK.Y	648.338	0.00158	2	1	23.14	0	0.133	0|0	6.1	0	2	MASCOT
								K.GLQLLEEAIK.I	1113.65	-0.0009	2	1	43.79	0	0.000537	0|0	4.53	0	2	MASCOT
								K.IAGYTGK.V	709.388	-0.0001	2	1	36.67	0	0.00201	0|0	8.59	0	2	MASCOT
								K.TGAPCR.S ! K.TGAPCR.F	661.309	0.0011	2	1	42.95	0	0.000819	0|0	7.91	0	2	MASCOT
								K.VEIGMDCAASEYYKK.G	1763.8	-0.00188	3	1	34.56	0	0.00308	0|0	4.68	1	2	MASCOT
								K.VEIGMDCAASEYYKK.G	1763.8	0.00173	2	1	20.34	0	0.22	0|0	4.68	1	2	MASCOT
								K.VNQIGSITESIEACK.M	1648.82	-0.00034	2	1	75.67	0	5.46e-07	0|0	4.53	0	2	MASCOT
								K.VNQIGSITESIEACK.M	1648.82	0.00174	3	1	37.67	0	0.00333	0|0	4.53	0	2	MASCOT
								K.YNQLLR.I	806.452	-0.00072	2	1	30.95	0	0.0178	0|0	8.75	0	2	MASCOT
								K.YNQLLR.I	806.452	-0.0008	2	1	30.67	0	0.019	0|0	8.75	0	2	MASCOT
								R.AAVPSGASTGVHEALELR.D	1764.92	-0.00131	3	1	50.95	0	0.000172	0|0	5.4	0	2	MASCOT
								R.AAVPSGASTGVHEALELR.D	1764.92	0.00047	2	1	88.33	0	3.21e-08	0|0	5.4	0	2	MASCOT
								R.AAVPSGASTGVHEALELR.D	1764.92	-0.00221	3	1	23.44	0	0.0967	0|0	5.4	0	2	MASCOT
								R.GNPTVEVDLK.T	1071.57	-0.00066	2	1	32.59	0	0.0279	0|0	4.37	0	2	MASCOT
								R.IEEELGSTAK.Y	1076.55	0.00048	2	1	47.43	0	0.000331	0|0	4.25	0	2	MASCOT
								R.QIFDSR.G	765.389	5e-05	2	1	30.93	0	0.0147	0|0	5.84	0	2	MASCOT
23	tr|C1L7Y7|C1L7Y7_SCHJA Annexin OS=Schistosoma japonicum OX=6182 PE=2 SV=1	15	14	0.4096	39686.9	5.24
								K.AYADLLLK.A	906.529	-0.00038	2	1	34.92	0	0.00417	0|0	5.88	0	2	MASCOT
								K.DLITELSSETSGHFK.K	1663.82	-0.00048	3	1	42.59	0	0.00101	0|0	4.65	0	2	MASCOT
								K.DLITELSSETSGHFKK.L	1791.91	-0.00273	3	1	43.03	0	0.00103	0|0	5.45	1	2	MASCOT
								K.GLGTDDCTLMR.I	1238.55	-0.00153	2	1	40.91	0	0.000588	0|0	4.21	0	2	MASCOT
								K.IQIIGPNGEIYQPTLK.I ! K.LQIIGPNGEIYQPTLK.I	1784	-0.00295	2	1	65.51	0	3.59e-06	0|0	6	0	2	MASCOT
								K.IQIIGPNGEIYQPTLK.I ! K.LQIIGPNGEIYQPTLK.I	1784	-0.00399	2	1	49.96	0	0.000125	0|0	6	0	2	MASCOT
								K.MLLTDTDK.M	936.471	-0.00045	2	1	35.35	0	0.00535	0|0	4.21	0	2	MASCOT
								K.MLLTDTDKMNAR.A	1408.69	-0.00033	3	1	32.74	0	0.00926	0|0	5.71	1	2	MASCOT
								K.NLVIALLQAK.R	1082.69	-0.00169	2	1	39.94	0	0.000324	0|0	8.75	0	2	MASCOT
								R.EEIPFEIAEQIQSK.G	1660.84	0.00234	2	1	49.9	0	0.000205	0|0	4.09	0	2	MASCOT
								R.IIGILGYR.S	904.561	0.00112	2	1	37.32	0	0.00153	0|0	8.75	0	2	MASCOT
								R.LGTDEAAIIK.I	1030.58	-0.00095	2	1	59.65	0	2.42e-05	0|0	4.37	0	2	MASCOT
								R.SQGSSLEEWIR.S	1291.63	0.00058	2	1	53.4	0	6.83e-05	0|0	4.53	0	2	MASCOT
								R.SVWHIQAIAQHFEK.K	1693.88	-0.00045	3	1	21.89	0	0.152	0|0	6.66	0	2	MASCOT
								R.TLESDVEDDLSGPFK.N	1651.77	0.00142	2	1	104.93	0	8.74e-10	0|0	3.77	0	2	MASCOT
24	tr|Q5DBM0|Q5DBM0_SCHJA Annexin OS=Schistosoma japonicum OX=6182 PE=2 SV=1	15	14	0.3955	39672.8	4.95	596.214
								K.AYADLLLK.A	906.529	-0.00038	2	1	34.92	0	0.00417	0|0	5.88	0	2	MASCOT
								K.DLITELSSETSGHFK.K	1663.82	-0.00048	3	1	42.59	0	0.00101	0|0	4.65	0	2	MASCOT
								K.DLITELSSETSGHFKK.L	1791.91	-0.00273	3	1	43.03	0	0.00103	0|0	5.45	1	2	MASCOT
								K.GLGTDDCTLMR.I	1238.55	-0.00153	2	1	40.91	0	0.000588	0|0	4.21	0	2	MASCOT
								K.GWGTNEHR.I	956.433	-0.00038	2	1	32.06	0	0.00345	0|0	6.75	0	2	MASCOT
								K.IQIIGPNGEIYQPTLK.I ! K.LQIIGPNGEIYQPTLK.I	1784	-0.00295	2	1	65.51	0	3.59e-06	0|0	6	0	2	MASCOT
								K.IQIIGPNGEIYQPTLK.I ! K.LQIIGPNGEIYQPTLK.I	1784	-0.00399	2	1	49.96	0	0.000125	0|0	6	0	2	MASCOT
								K.MLLTDTDK.M	936.471	-0.00045	2	1	35.35	0	0.00535	0|0	4.21	0	2	MASCOT
								K.MLLTDTDKMNAR.A	1408.69	-0.00033	3	1	32.74	0	0.00926	0|0	5.71	1	2	MASCOT
								K.NLVIALLQAK.R	1082.69	-0.00169	2	1	39.94	0	0.000324	0|0	8.75	0	2	MASCOT
								R.LGTDEAAIIK.I	1030.58	-0.00095	2	1	59.65	0	2.42e-05	0|0	4.37	0	2	MASCOT
								R.SETSGDYQK.L	1014.44	0.00185	2	1	31.49	0	0.00224	0|0	4.37	0	2	MASCOT
								R.SQGSSLEEWIR.S	1291.63	0.00058	2	1	53.4	0	6.83e-05	0|0	4.53	0	2	MASCOT
								R.SVWHIQAIAQHFEK.K	1693.88	-0.00045	3	1	21.89	0	0.152	0|0	6.66	0	2	MASCOT
								R.TLESDVEDDLSGPFK.N	1651.77	0.00142	2	1	104.93	0	8.74e-10	0|0	3.77	0	2	MASCOT
25	tr|Q86EI5|Q86EI5_SCHJA Clone ZZD336 mRNA sequence OS=Schistosoma japonicum OX=6182 GN=EWB00_007669 PE=2 SV=1	24	13	0.5889	20857.6	5.84	614.238
								K.AWHVVIVR.G	979.584	-0.00056	3	1	39.02	0	0.000915	0|0	9.8	0	2	MASCOT
								K.CFM*YR.I	792.317	-0.00158	2	1	23.87	0	0.00369	0|0	8.22	0	2	MASCOT
								K.CFMYR.I	776.322	-0.0005	2	1	20.41	0	0.0105	0|0	8.22	0	2	MASCOT
								K.DQAVQLK.Q	801.446	-0.0002	2	1	28.52	0	0.0296	0|0	5.84	0	2	MASCOT
								K.FCEVLGLSPAQAVAMK.T	1720.88	-0.00076	2	1	51.54	0	0.000154	0|0	5.99	0	2	MASCOT
								K.FCEVLGLSPAQAVAMK.T	1720.88	-0.00146	3	1	43.58	0	0.000978	0|0	5.99	0	2	MASCOT
								K.KLDEKDQAVQLK.Q	1414.79	0	3	1	38.64	0	0.00241	0|0	6.12	2	2	MASCOT
								K.KLDEKDQAVQLK.Q	1414.79	0.0001	4	1	37.8	0	0.00293	0|0	6.12	2	2	MASCOT
								K.LDEKDQAVQLK.Q	1286.7	0.00037	3	1	20.94	0	0.153	0|0	4.56	1	2	MASCOT
								K.LDEKDQAVQLK.Q	1286.7	-0.00041	2	1	21.62	0	0.131	0|0	4.56	1	2	MASCOT
								K.QIAISNK.T	773.452	0.00033	2	1	37.91	0	0.00434	0|0	8.75	0	2	MASCOT
								K.QIAISNK.T	773.452	-0.00061	2	1	26.73	0	0.0608	0|0	8.75	0	2	MASCOT
								K.QIAISNK.T	773.452	-1e-05	2	1	27.35	0	0.0527	0|0	8.75	0	2	MASCOT
								K.QWLDQTYGK.A	1138.55	-0.00158	2	1	52.29	0	8.62e-05	0|0	5.84	0	2	MASCOT
								K.QWLDQTYGK.A	1138.55	-0.00218	2	1	30.45	0	0.0135	0|0	5.84	0	2	MASCOT
								K.SYVAANNLDEMMVTK.W	1685.79	0.00027	2	1	76.73	0	2.4e-07	0|0	4.37	0	2	MASCOT
								K.TIELAK.S	674.408	9e-05	2	1	41.93	0	0.00139	0|0	5.66	0	2	MASCOT
								K.TIELAK.S	674.408	1e-05	2	1	32.05	0	0.0136	0|0	5.66	0	2	MASCOT
								K.TQHQSATM*K.L	1047.49	0.00222	3	1	20.6	0	0.0775	0|0	8.44	0	2	MASCOT
								K.TQHQSATMK.L	1031.49	0.00192	3	1	26.85	0	0.0221	0|0	8.44	0	2	MASCOT
								K.TQHQSATMK.L	1031.49	0.00152	2	1	29.96	0	0.011	0|0	8.44	0	2	MASCOT
								K.WQTLFDPNR.T	1176.58	-0.00017	2	1	33.44	0	0.00727	0|0	5.84	0	2	MASCOT
								R.IYDFSYLVWR.T	1361.69	-0.00016	2	1	65.03	0	6.47e-06	0|0	5.84	0	2	MASCOT
								R.IYDFSYLVWR.T	1361.69	0.00336	2	1	72.75	0	1.1e-06	0|0	5.84	0	2	MASCOT
26	tr|A0A4Z2DBY2|A0A4Z2DBY2_SCHJA Uncharacterized protein OS=Schistosoma japonicum OX=6182 GN=EWB00_002507 PE=4 SV=1	15	13	0.0724	212125	7.89	398.561
								K.DQQSFTSFTLK.T	1301.64	-0.00228	2	1	42.94	0	0.000628	0|0	5.84	0	2	MASCOT
								K.ELSTQHEK.R	971.479	0.00183	2	1	21.82	0	0.0641	0|0	5.4	0	2	MASCOT
								K.ELSTQHEK.R	971.479	0.00197	3	1	23.37	0	0.0449	0|0	5.4	0	2	MASCOT
								K.LFDIQTQSGTVAK.T	1407.75	0.00243	2	1	44.37	0	0.000759	0|0	5.84	0	2	MASCOT
								K.QTQAQYTTAAK.K	1210.61	-0.00364	2	1	44.6	0	0.000635	0|0	8.59	0	2	MASCOT
								K.RPEPTVHK.K	963.537	-0.0001	3	1	20.45	0	0.187	0|0	8.76	0	2	MASCOT
								K.SSSLVNK.K	734.404	0.00081	2	1	46.99	0	0.000269	0|0	8.47	0	2	MASCOT
								K.TFDVQTQSGSVK.V	1296.64	-0.00506	2	1	32.63	0	0.00931	0|0	5.5	0	2	MASCOT
								K.TFDVQTQSGTVK.V ! K.TFDVQTQSGTVK.W	1310.66	0.00036	2	1	61.51	0	1.44e-05	0|0	5.5	0	2	MASCOT
								K.TQWTQTIIQEPR.I	1500.78	-0.00201	2	1	56.48	0	4.82e-05	0|0	5.66	0	2	MASCOT
								K.VDSNTQTPQER.L	1274.6	0.00047	2	1	76.51	0	2.32e-07	0|0	4.37	0	2	MASCOT
								K.VDTNTQTPQER.L	1288.61	7e-05	2	1	20.09	0	0.105	0|0	4.37	0	2	MASCOT
								R.IQDNVDVSVIHTEK.S	1596.82	-7e-05	3	1	26.62	0	0.0449	0|0	4.54	0	2	MASCOT
								R.LPPPEIPR.K	918.541	0.00022	2	1	28.56	0	0.0201	0|0	6	0	2	MASCOT
								R.LPPPEIPR.K	918.541	-0.00098	2	1	33.91	0	0.00563	0|0	6	0	2	MASCOT
27	tr|A0A4Z2DUG9|A0A4Z2DUG9_SCHJA Actin-1 OS=Schistosoma japonicum OX=6182 GN=EWB00_004876 PE=3 SV=1	15	13	0.3245	41729.2	5.31
								K.AGFAGDDAPR.A	976.448	-0.0002	2	1	70.16	0	8.87e-07	0|0	4.21	0	2	MASCOT
								K.DSYVGDEAQSK.R	1198.52	-0.00011	2	1	56.67	0	1.27e-05	0|0	4.03	0	2	MASCOT
								K.DSYVGDEAQSKR.G	1354.62	0.00045	3	1	45.82	0	0.000255	0|0	4.56	1	2	MASCOT
								K.DSYVGDEAQSKR.G	1354.62	-1e-05	2	1	21.58	0	0.0678	0|0	4.56	1	2	MASCOT
								K.EISALAPSTMK.I	1147.6	-0.00062	2	1	43.88	0	0.00237	0|0	6.1	0	2	MASCOT
								K.IVAPPER.K	781.457	-0.0003	2	1	31.61	0	0.00766	0|0	6	0	2	MASCOT
								K.QEYDESGPSIVHR.K	1516.7	-0.00022	3	1	46.5	0	0.000194	0|0	4.65	0	2	MASCOT
								K.SYELPDGQVITIGNER.F	1790.89	-0.00342	2	1	61.43	0	1.33e-05	0|0	4.14	0	2	MASCOT
								K.SYELPDGQVITIGNER.F	1790.89	-0.00274	3	1	32.91	0	0.00967	0|0	4.14	0	2	MASCOT
								R.DLTDYLMK.I	998.486	0.00053	2	1	25.33	0	0.0286	0|0	4.21	0	2	MASCOT
								R.GILTLK.Y	644.434	-0.0002	2	1	20.49	0	0.0594	0|0	8.75	0	2	MASCOT
								R.GYSFTTTAER.E	1132.53	-0.00112	2	1	42.21	0	0.000583	0|0	6	0	2	MASCOT
								R.IITER.A ! K.ILTER.G ! K.LITER.F ! K.LITER.L ! R.LLTER.Q	631.377	-7e-05	2	1	26.66	0	0.0975	0|0	6	0	2	MASCOT
								R.LDLAGR.D	644.373	-4e-05	2	1	37.31	0	0.0049	0|0	5.84	0	2	MASCOT
								R.VAPEEHPVLLTEAPLNPK.A	1954.06	0.00393	3	1	33.47	0	0.0072	0|0	4.75	0	2	MASCOT
28	tr|A0A4Z2DA30|A0A4Z2DA30_SCHJA Annexin A13 OS=Schistosoma japonicum OX=6182 GN=EWB00_003020 PE=4 SV=1	14	13	0.3284	45099.9	4.96	567.693
								K.AYADLLLK.A	906.529	-0.00038	2	1	34.92	0	0.00417	0|0	5.88	0	2	MASCOT
								K.DLITELSSETSGHFK.K	1663.82	-0.00048	3	1	42.59	0	0.00101	0|0	4.65	0	2	MASCOT
								K.DLITELSSETSGHFKK.L	1791.91	-0.00273	3	1	43.03	0	0.00103	0|0	5.45	1	2	MASCOT
								K.GLGTDDCTLMR.I	1238.55	-0.00153	2	1	40.91	0	0.000588	0|0	4.21	0	2	MASCOT
								K.IQIIGPNGEIYQPTLK.I ! K.LQIIGPNGEIYQPTLK.I	1784	-0.00295	2	1	65.51	0	3.59e-06	0|0	6	0	2	MASCOT
								K.IQIIGPNGEIYQPTLK.I ! K.LQIIGPNGEIYQPTLK.I	1784	-0.00399	2	1	49.96	0	0.000125	0|0	6	0	2	MASCOT
								K.MLLTDTDK.M	936.471	-0.00045	2	1	35.35	0	0.00535	0|0	4.21	0	2	MASCOT
								K.MLLTDTDKMNAR.A	1408.69	-0.00033	3	1	32.74	0	0.00926	0|0	5.71	1	2	MASCOT
								K.NLVIALLQAK.R	1082.69	-0.00169	2	1	39.94	0	0.000324	0|0	8.75	0	2	MASCOT
								R.EEIPFEIAEQIQSK.G	1660.84	0.00234	2	1	49.9	0	0.000205	0|0	4.09	0	2	MASCOT
								R.LGTDEAAIIK.I	1030.58	-0.00095	2	1	59.65	0	2.42e-05	0|0	4.37	0	2	MASCOT
								R.SETSGDYQK.L	1014.44	0.00185	2	1	31.49	0	0.00224	0|0	4.37	0	2	MASCOT
								R.SQGSSLEEWIR.S	1291.63	0.00058	2	1	53.4	0	6.83e-05	0|0	4.53	0	2	MASCOT
								R.TLESDVEDDLSGPFK.N	1651.77	0.00142	2	1	104.93	0	8.74e-10	0|0	3.77	0	2	MASCOT
29	tr|C1L7Y2|C1L7Y2_SCHJA Annexin OS=Schistosoma japonicum OX=6182 PE=2 SV=1	14	13	0.3898	39686.8	5	558.803
								K.AYADLLLK.A	906.529	-0.00038	2	1	34.92	0	0.00417	0|0	5.88	0	2	MASCOT
								K.GLGTDDCTLMR.I	1238.55	-0.00153	2	1	40.91	0	0.000588	0|0	4.21	0	2	MASCOT
								K.GWGTNEHR.I	956.433	-0.00038	2	1	32.06	0	0.00345	0|0	6.75	0	2	MASCOT
								K.IQIIGPNGEIYQPTLK.I ! K.LQIIGPNGEIYQPTLK.I	1784	-0.00295	2	1	65.51	0	3.59e-06	0|0	6	0	2	MASCOT
								K.IQIIGPNGEIYQPTLK.I ! K.LQIIGPNGEIYQPTLK.I	1784	-0.00399	2	1	49.96	0	0.000125	0|0	6	0	2	MASCOT
								K.MLLTDTDK.M	936.471	-0.00045	2	1	35.35	0	0.00535	0|0	4.21	0	2	MASCOT
								K.MLLTDTDKMNAR.A	1408.69	-0.00033	3	1	32.74	0	0.00926	0|0	5.71	1	2	MASCOT
								K.NLVIALLQAK.R	1082.69	-0.00169	2	1	39.94	0	0.000324	0|0	8.75	0	2	MASCOT
								R.EEIPFEIAEQIQSK.G	1660.84	0.00234	2	1	49.9	0	0.000205	0|0	4.09	0	2	MASCOT
								R.LGTDEAAIIK.I	1030.58	-0.00095	2	1	59.65	0	2.42e-05	0|0	4.37	0	2	MASCOT
								R.SETSGDYQK.L	1014.44	0.00185	2	1	31.49	0	0.00224	0|0	4.37	0	2	MASCOT
								R.SQGSSLEEWIR.S	1291.63	0.00058	2	1	53.4	0	6.83e-05	0|0	4.53	0	2	MASCOT
								R.SVWHIQAIAQHFEK.K	1693.88	-0.00045	3	1	21.89	0	0.152	0|0	6.66	0	2	MASCOT
								R.TLESDVEDDLSGPFK.N	1651.77	0.00142	2	1	104.93	0	8.74e-10	0|0	3.77	0	2	MASCOT
30	tr|C1L7Y5|C1L7Y5_SCHJA Annexin OS=Schistosoma japonicum OX=6182 PE=2 SV=1	14	13	0.3842	39672.7	5	610.316
								K.DLITELSSETSGHFK.K	1663.82	-0.00048	3	1	42.59	0	0.00101	0|0	4.65	0	2	MASCOT
								K.DLITELSSETSGHFKK.L	1791.91	-0.00273	3	1	43.03	0	0.00103	0|0	5.45	1	2	MASCOT
								K.GLGTDDCTLMR.I	1238.55	-0.00153	2	1	40.91	0	0.000588	0|0	4.21	0	2	MASCOT
								K.GWGTNEHR.I	956.433	-0.00038	2	1	32.06	0	0.00345	0|0	6.75	0	2	MASCOT
								K.IQIIGPNGEIYQPTLK.I ! K.LQIIGPNGEIYQPTLK.I	1784	-0.00295	2	1	65.51	0	3.59e-06	0|0	6	0	2	MASCOT
								K.IQIIGPNGEIYQPTLK.I ! K.LQIIGPNGEIYQPTLK.I	1784	-0.00399	2	1	49.96	0	0.000125	0|0	6	0	2	MASCOT
								K.MLLTDTDK.M	936.471	-0.00045	2	1	35.35	0	0.00535	0|0	4.21	0	2	MASCOT
								K.MLLTDTDKMNAR.A	1408.69	-0.00033	3	1	32.74	0	0.00926	0|0	5.71	1	2	MASCOT
								K.NLVIALLQAK.R	1082.69	-0.00169	2	1	39.94	0	0.000324	0|0	8.75	0	2	MASCOT
								R.EEIPFEIAEQIQSK.G	1660.84	0.00234	2	1	49.9	0	0.000205	0|0	4.09	0	2	MASCOT
								R.SETSGDYQK.L	1014.44	0.00185	2	1	31.49	0	0.00224	0|0	4.37	0	2	MASCOT
								R.SQGSSLEEWIR.S	1291.63	0.00058	2	1	53.4	0	6.83e-05	0|0	4.53	0	2	MASCOT
								R.SVWHIQAIAQHFEK.K	1693.88	-0.00045	3	1	21.89	0	0.152	0|0	6.66	0	2	MASCOT
								R.TLESDVEDDLSGPFK.N	1651.77	0.00142	2	1	104.93	0	8.74e-10	0|0	3.77	0	2	MASCOT
31	tr|Q5C0T6|Q5C0T6_SCHJA SJCHGC02883 protein (Fragment) OS=Schistosoma japonicum OX=6182 PE=2 SV=2	14	13	0.4864	29397	8.68
								K.FQTNANTIFGR.F	1268.64	-0.00125	2	1	52.57	0	0.000105	0|0	9.75	0	2	MASCOT
								K.IGESER.R	690.342	0.00129	2	1	29.87	0	0.0196	0|0	4.53	0	2	MASCOT
								K.KIGESER.R	818.437	0.00116	2	1	24.59	0	0.085	0|0	6.14	1	2	MASCOT
								K.LLTAQSDYFR.A	1213.62	-0.00013	2	1	55.6	0	3.97e-05	0|0	5.84	0	2	MASCOT
								K.QVLQESIDKFDSQK.D	1664.85	-0.00127	3	1	27.06	0	0.0405	0|0	4.56	1	2	MASCOT
								R.ACSEAVDSALR.A	1178.55	-0.00073	2	1	33.19	0	0.00465	0|0	4.37	0	2	MASCOT
								R.EKLENAR.L	859.463	0.00118	2	1	22.22	0	0.152	0|0	6.24	1	2	MASCOT
								R.FVQTIEESINTAER.T	1636.82	0.00212	3	1	27.34	0	0.0809	0|0	4.25	0	2	MASCOT
								R.GGEALR.K	602.326	0.00021	2	1	57.42	0	3.25e-05	0|0	6	0	2	MASCOT
								R.LFTTNEVK.V	951.515	-0.00035	2	1	25.62	0	0.115	0|0	6	0	2	MASCOT
								R.LQDTVSSEYISWLR.L	1696.85	-0.00109	3	1	35.32	0	0.0135	0|0	4.37	0	2	MASCOT
								R.TPYSSDLTSLIQESEK.R	1797.88	0.0012	2	1	80.3	0	1.72e-07	0|0	4.14	0	2	MASCOT
								R.TPYSSDLTSLIQESEK.R	1797.88	-0.00149	3	1	47.88	0	0.000304	0|0	4.14	0	2	MASCOT
								R.VEDFILK.G	863.487	-2e-05	2	1	30.03	0	0.0195	0|0	4.37	0	2	MASCOT
32	tr|A0A4Z2D5U7|A0A4Z2D5U7_SCHJA 14-3-3 protein 1 OS=Schistosoma japonicum OX=6182 GN=EWB00_004327 PE=3 SV=1	13	13	0.4567	28887.1	4.75
								K.AFTELPAELGSEER.N	1548.75	-0.00091	2	1	47.09	0	0.000358	0|0	4.09	0	2	MASCOT
								K.DLSPTDLVQIAK.L	1299.72	-0.00123	2	1	65.88	0	4.47e-06	0|0	4.21	0	2	MASCOT
								K.DSTLIMQLLR.D	1189.66	-0.00122	2	1	62.81	0	2.25e-05	0|0	5.84	0	2	MASCOT
								K.LAEQAER.Y	816.421	0.00113	2	1	40.63	0	0.00102	0|0	4.53	0	2	MASCOT
								K.SNGFESQVFYR.K	1333.62	-0.00099	2	1	44.91	0	0.000977	0|0	5.72	0	2	MASCOT
								K.SQAAYEK.A	796.384	0.0022	2	1	32.35	0	0.00745	0|0	5.72	0	2	MASCOT
								K.YLTPK.F ! K.YLTPK.S ! K.YLTPK.H	621.361	0.00028	2	1	27.14	0	0.0217	0|0	8.59	0	2	MASCOT
								R.EVLTLLSK.Y	902.556	0.00181	2	1	29.71	0	0.00802	0|0	6.1	0	2	MASCOT
								R.KEVVEK.S	731.43	0.00142	2	1	35.02	0	0.0106	0|0	6.14	1	2	MASCOT
								R.KMEGDYYR.Y ! K.KMEGDYYR.Y ! R.KMEGDYYR.F	1061.47	0	2	1	24.18	0	0.0193	0|0	6.07	1	2	MASCOT
								R.NLFSVAYK.N	941.509	-0.00101	2	1	38.86	0	0.00139	0|0	8.59	0	2	MASCOT
								R.YDDMAAAMK.A	1015.42	-0.00042	2	1	49.91	0	2.2e-05	0|0	4.21	0	2	MASCOT
								R.YLAEVATGDAR.K	1165.58	-0.0004	2	1	20.38	0	0.162	0|0	4.37	0	2	MASCOT
33	tr|A0A4Z2DTS1|A0A4Z2DTS1_SCHJA Alpha-2-macroglobulin-like protein OS=Schistosoma japonicum OX=6182 GN=EWB00_007050 PE=4 SV=1	13	13	0.1037	124782	5.05	441.379
								K.ILGLTR.S	672.44	-0.00025	2	1	26.66	0	0.0361	0|0	9.75	0	2	MASCOT
								K.ISLILR.F ! K.ISLLLR.W ! R.ISLLLR.A ! R.LSLILR.Y	714.487	0.00029	2	1	47.44	0	0.000209	0|0	9.75	0	2	MASCOT
								K.NTYLLGLLPQR.L	1287.74	-0.0038	2	1	45.45	0	0.00137	0|0	8.75	0	2	MASCOT
								K.QLTTDQFGTK.M ! -.QLTTDQFGTK.M	1138.57	-0.00049	2	1	55.71	0	5.55e-05	0|0	5.84	0	2	MASCOT
								K.SAFNCLNTK.L	1054.5	-0.00019	2	1	25.62	0	0.0269	0|0	7.94	0	2	MASCOT
								K.SLNYLGIK.K	907.525	-0.00093	2	1	22.06	0	0.0821	0|0	8.31	0	2	MASCOT
								K.STPTIGLNDNK.E	1159.6	0.00041	2	1	28.79	0	0.073	0|0	5.55	0	2	MASCOT
								K.YIQSAQSHITSGYYQQMK.Y	2133.01	0.00069	3	1	36.97	0	0.00287	0|0	8.44	0	2	MASCOT
								K.YTTEIQASFK.S	1187.59	0.00054	2	1	34.37	0	0.00643	0|0	6	0	2	MASCOT
								R.ASAYCTTK.E	901.408	0.00086	2	1	39.29	0	0.00124	0|0	8.24	0	2	MASCOT
								R.DDGSFSAFGK.S	1030.45	-0.00212	2	1	37.24	0	0.000595	0|0	4.21	0	2	MASCOT
								R.RDDGSFSAFGK.S	1186.55	-0.00197	2	1	46.93	0	0.000151	0|0	5.96	1	2	MASCOT
								R.YVITK.L	623.376	0.00016	2	1	23.59	0	0.0623	0|0	8.59	0	2	MASCOT
34	tr|C1LB38|C1LB38_SCHJA Tyrosine 3-monooxygenase/tryptophan 5-monooxygenase activation protein, beta polypeptide OS=Schistosoma japonicum OX=6182 GN=ywhab-prov PE=2 SV=1	13	13	0.4567	28867.1	4.87
								K.AFTELPAELGSEER.N	1548.75	-0.00091	2	1	47.09	0	0.000358	0|0	4.09	0	2	MASCOT
								K.DLSPTDLVQIAK.L	1299.72	-0.00123	2	1	65.88	0	4.47e-06	0|0	4.21	0	2	MASCOT
								K.DSTLIMQLLR.D	1189.66	-0.00122	2	1	62.81	0	2.25e-05	0|0	5.84	0	2	MASCOT
								K.LAEQAER.Y	816.421	0.00113	2	1	40.63	0	0.00102	0|0	4.53	0	2	MASCOT
								K.SNGSESEVFYK.K	1246.56	-0.00354	2	1	68.43	0	6.6e-07	0|0	4.53	0	2	MASCOT
								K.SQAAYEK.A	796.384	0.0022	2	1	32.35	0	0.00745	0|0	5.72	0	2	MASCOT
								K.YLTPK.F ! K.YLTPK.S ! K.YLTPK.H	621.361	0.00028	2	1	27.14	0	0.0217	0|0	8.59	0	2	MASCOT
								R.EVLTLLSK.Y	902.556	0.00181	2	1	29.71	0	0.00802	0|0	6.1	0	2	MASCOT
								R.KEVVEK.S	731.43	0.00142	2	1	35.02	0	0.0106	0|0	6.14	1	2	MASCOT
								R.KMEGDYYR.Y ! K.KMEGDYYR.Y ! R.KMEGDYYR.F	1061.47	0	2	1	24.18	0	0.0193	0|0	6.07	1	2	MASCOT
								R.NLFSVAYK.N	941.509	-0.00101	2	1	38.86	0	0.00139	0|0	8.59	0	2	MASCOT
								R.YDDMAAAMK.A	1015.42	-0.00042	2	1	49.91	0	2.2e-05	0|0	4.21	0	2	MASCOT
								R.YLSEVATGDAR.K	1181.58	-0.00065	2	1	60.56	0	4e-05	0|0	4.37	0	2	MASCOT
35	tr|A0A4Z2CPQ0|A0A4Z2CPQ0_SCHJA Hemicentin-1 (Fragment) OS=Schistosoma japonicum OX=6182 GN=EWB00_008520 PE=4 SV=1	21	12	0.0588	196903	5.94	912.899
								K.GQPMTSHLGDR.V	1198.56	-0.00099	3	1	29.05	0	0.0126	0|0	6.74	0	2	MASCOT
								K.NDAGNVEYDFELK.V	1513.68	0.00049	2	1	60.35	0	5.4e-06	0|0	3.92	0	2	MASCOT
								K.NGVGSLVLGPLR.T	1181.7	-0.00122	2	1	52.73	0	3.36e-05	0|0	9.75	0	2	MASCOT
								K.QQIILR.G	770.488	0.00068	2	1	40.04	0	0.000946	0|0	9.75	0	2	MASCOT
								R.DGLTFSR.T	795.4	-0.00039	2	1	47.02	0	0.000298	0|0	5.84	0	2	MASCOT
								R.ENEQILLPCR.T	1271.64	-0.00111	2	1	27.56	0	0.0222	0|0	4.53	0	2	MASCOT
								R.ENEQILLPCR.T	1271.64	0.00094	3	1	36.15	0	0.00312	0|0	4.53	0	2	MASCOT
								R.LLPEQGLLIEK.V	1252.75	0.00022	2	1	31.84	0	0.00488	0|0	4.53	0	2	MASCOT
								R.LNSVLR.L	701.43	0.00011	2	1	54.84	0	0.000131	0|0	9.75	0	2	MASCOT
								R.TDQAGR.Y	647.311	-0.0004	2	1	25.21	0	0.0566	0|0	5.5	0	2	MASCOT
								R.TSGTQPIR.I	859.463	0.00149	2	1	29.73	0	0.0587	0|0	9.41	0	2	MASCOT
								R.TSGTQPIR.I	859.463	0.0014	2	1	42.45	0	0.00144	0|0	9.41	0	2	MASCOT
								R.TSGTQPIR.I	859.463	0.00131	2	1	40.53	0	0.00225	0|0	9.41	0	2	MASCOT
								R.VFVQVPPR.V	941.557	-0.00065	2	1	35.88	0	0.00222	0|0	9.72	0	2	MASCOT
								R.VFVQVPPR.V	941.557	0.00011	2	1	26.88	0	0.0176	0|0	9.72	0	2	MASCOT
								R.VFVQVPPR.V	941.557	-0.00047	2	1	38.8	0	0.00113	0|0	9.72	0	2	MASCOT
								R.VFVQVPPR.V	941.557	-0.00019	2	1	35.46	0	0.00438	0|0	9.72	0	2	MASCOT
								R.VFVQVPPR.V	941.557	-0.00079	2	1	38.73	0	0.00206	0|0	9.72	0	2	MASCOT
								R.VFVQVPPR.V	941.557	0.00051	2	1	34.31	0	0.00285	0|0	9.72	0	2	MASCOT
								R.VFVQVPPR.V	941.557	1e-05	2	1	20.46	0	0.139	0|0	9.72	0	2	MASCOT
								R.YTCVAK.N	741.36	0.00094	2	1	21.33	0	0.0504	0|0	8.2	0	2	MASCOT
36	tr|C1LR21|C1LR21_SCHJA Heterogeneous nuclear ribonucleoprotein K OS=Schistosoma japonicum OX=6182 GN=hnRNP-K PE=2 SV=1	14	12	0.2456	46573.7	9.07
								K.LNIPDSR.G	814.442	-0.0002	2	1	46.13	0	0.000199	0|0	5.84	0	2	MASCOT
								K.RDNSGNNQDGPPTK.F	1499.68	0.00257	3	1	54.77	0	3.32e-05	0|0	5.96	1	2	MASCOT
								K.VYQMLAPLSTDR.V	1393.71	-0.00518	2	1	40.1	0	0.00197	0|0	5.81	0	2	MASCOT
								R.AAGIMIGK.G	760.439	-0.00057	2	1	40.87	0	0.00188	0|0	8.8	0	2	MASCOT
								R.AVIEAVESAPPR.G	1238.67	0.00298	2	1	36.98	0	0.00283	0|0	4.53	0	2	MASCOT
								R.AVIEAVESAPPR.G	1238.67	-0.00162	2	1	37.67	0	0.00232	0|0	4.53	0	2	MASCOT
								R.DNSGNNQDGPPTK.F	1343.58	0.00189	2	1	30.81	0	0.0107	0|0	4.21	0	2	MASCOT
								R.EAAAALAQGMPLR.G	1298.69	-0.00041	2	1	70.74	0	1.59e-06	0|0	6.1	0	2	MASCOT
								R.FLIPGR.A	702.43	-0.00113	2	1	27.84	0	0.0234	0|0	9.75	0	2	MASCOT
								R.ILVHESQAGSVIGR.G	1465.81	-0.00238	3	1	62.45	0	6.48e-06	0|0	6.75	0	2	MASCOT
								R.ILVHESQAGSVIGR.G	1465.81	-0.0003	2	1	34.29	0	0.00436	0|0	6.75	0	2	MASCOT
								R.IMGTQGAR.R	833.43	-0.00053	2	1	32.34	0	0.0368	0|0	9.75	0	2	MASCOT
								R.SQYNVK.L	738.378	0.00028	2	1	22.16	0	0.0848	0|0	8.31	0	2	MASCOT
								R.SSVDLTNVSIR.F	1190.64	-0.00012	2	1	59.62	0	2.42e-05	0|0	5.55	0	2	MASCOT
37	tr|Q71TT8|Q71TT8_SCHJA Actin OS=Schistosoma japonicum OX=6182 GN=EWB00_002502 PE=2 SV=1	14	12	0.2899	41740.2	5.3
								K.AGFAGDDAPR.A	976.448	-0.0002	2	1	70.16	0	8.87e-07	0|0	4.21	0	2	MASCOT
								K.DSYVGDEAQSK.R	1198.52	-0.00011	2	1	56.67	0	1.27e-05	0|0	4.03	0	2	MASCOT
								K.DSYVGDEAQSKR.G	1354.62	0.00045	3	1	45.82	0	0.000255	0|0	4.56	1	2	MASCOT
								K.DSYVGDEAQSKR.G	1354.62	-1e-05	2	1	21.58	0	0.0678	0|0	4.56	1	2	MASCOT
								K.EITALAPSTMK.I	1161.62	-0.00012	2	1	55.04	0	6.58e-05	0|0	6.1	0	2	MASCOT
								K.IVAPPER.K	781.457	-0.0003	2	1	31.61	0	0.00766	0|0	6	0	2	MASCOT
								K.SYELPDGQVITIGNER.F	1790.89	-0.00342	2	1	61.43	0	1.33e-05	0|0	4.14	0	2	MASCOT
								K.SYELPDGQVITIGNER.F	1790.89	-0.00274	3	1	32.91	0	0.00967	0|0	4.14	0	2	MASCOT
								R.DLTDYLMK.I	998.486	0.00053	2	1	25.33	0	0.0286	0|0	4.21	0	2	MASCOT
								R.GILTLK.Y	644.434	-0.0002	2	1	20.49	0	0.0594	0|0	8.75	0	2	MASCOT
								R.GYSFTTTAER.E	1132.53	-0.00112	2	1	42.21	0	0.000583	0|0	6	0	2	MASCOT
								R.IITER.A ! K.ILTER.G ! K.LITER.F ! K.LITER.L ! R.LLTER.Q	631.377	-7e-05	2	1	26.66	0	0.0975	0|0	6	0	2	MASCOT
								R.LDLAGR.D	644.373	-4e-05	2	1	37.31	0	0.0049	0|0	5.84	0	2	MASCOT
								R.VAPEEHPVLLTEAPLNPK.A	1954.06	0.00393	3	1	33.47	0	0.0072	0|0	4.75	0	2	MASCOT
38	tr|A0A4Z2D750|A0A4Z2D750_SCHJA 97 kDa heat shock protein isoform 2 OS=Schistosoma japonicum OX=6182 GN=EWB00_003851 PE=4 SV=1	12	12	0.1537	93969.7	5.62	472.926
								K.APLPTK.A	626.387	-1e-05	2	1	21.2	0	0.0288	0|0	8.8	0	2	MASCOT
								K.DAVVSIFK.Q	878.498	-0.00021	2	1	26.36	0	0.0333	0|0	5.84	0	2	MASCOT
								K.EVAEATIGSK.V	1004.53	0.00022	2	1	45.77	0	0.000543	0|0	4.53	0	2	MASCOT
								K.NAVEEYVYEMR.S	1402.63	0.00158	2	1	84.97	0	2.95e-08	0|0	4.25	0	2	MASCOT
								K.NKGDPIVHR.A	1035.57	-0.00076	3	1	26.24	0	0.0446	0|0	8.75	1	2	MASCOT
								K.QEGITTLNADEAVAR.G	1587.8	0.00157	2	1	65.72	0	4.92e-06	0|0	4.14	0	2	MASCOT
								K.TSFVPEQILAIQMNK.L	1718.91	0.00236	2	1	48.46	0	0.000267	0|0	5.66	0	2	MASCOT
								K.VVNDITAIGTAYGFYK.T	1731.9	-0.00197	2	1	89.69	0	2.33e-08	0|0	5.8	0	2	MASCOT
								R.GALTLEAR.Y	830.473	-0.0017	2	1	30.16	0	0.0271	0|0	6	0	2	MASCOT
								R.GGGIEVITNEYSER.A	1523.73	-0.00041	2	1	45.09	0	0.000534	0|0	4.25	0	2	MASCOT
								R.LSDLTVVDGR.K	1074.58	-0.00097	2	1	70.71	0	2.2e-06	0|0	4.21	0	2	MASCOT
								R.NTFTDFTR.L	1001.47	-0.00068	2	1	20.35	0	0.0586	0|0	5.84	0	2	MASCOT
39	tr|A0A4Z2DJR5|A0A4Z2DJR5_SCHJA Basement membrane-specific heparan sulfate proteoglycan core (Fragment) OS=Schistosoma japonicum OX=6182 GN=EWB00_000179 PE=4 SV=1	12	12	0.0428	325919	4.87	471.134
								K.DSASVVCEAR.N	1093.49	-0.00094	2	1	27.24	0	0.0135	0|0	4.37	0	2	MASCOT
								K.DVDIEGDGR.I	975.438	-0.00134	2	1	41.06	0	0.0011	0|0	3.84	0	2	MASCOT
								K.GTDQVENIIR.H	1144.6	-0.00117	2	1	35.19	0	0.00621	0|0	4.37	0	2	MASCOT
								K.IQGNELHLEGVR.N	1364.73	-0.00236	3	1	23.79	0	0.0813	0|0	5.4	0	2	MASCOT
								K.LPEHLR.H	764.441	-0.0004	2	1	23.94	0	0.0854	0|0	6.75	0	2	MASCOT
								K.YFWSDIR.H	986.473	-0.00119	2	1	32.23	0	0.0047	0|0	5.84	0	2	MASCOT
								R.HNQMYASPIYTFETIK.G	1942.94	-0.00331	3	1	42.51	0	0.00268	0|0	6.75	0	2	MASCOT
								R.ILLGWQFLDPEK.H	1458.8	0.00159	2	1	47.27	0	0.00033	0|0	4.37	0	2	MASCOT
								R.ILVHLMDISPIDR.K	1521.85	-0.0008	3	1	59.12	0	1.43e-05	0|0	5.21	0	2	MASCOT
								R.KPTTVDPLLIPITGR.E	1620.97	-0.00153	3	1	35.84	0	0.000534	0|0	8.75	0	2	MASCOT
								R.SSGEGIR.L	705.353	0.00096	2	1	36.55	0	0.00451	0|0	5.72	0	2	MASCOT
								R.TDQEVDIK.G	947.468	0.00063	2	1	44.07	0	0.000617	0|0	4.03	0	2	MASCOT
40	tr|C1L996|C1L996_SCHJA Putative tyrosine 3-monooxygenase OS=Schistosoma japonicum OX=6182 PE=2 SV=1	12	12	0.3618	28336.7	5.17	312.38
								K.DSTLVMQLLR.D	1175.65	-0.00026	2	1	30.2	0	0.0191	0|0	5.84	0	2	MASCOT
								K.EAYEAATAK.A	953.457	0.00129	2	1	38.46	0	0.00532	0|0	4.53	0	2	MASCOT
								K.ISDQSER.Y	834.395	0.00251	2	1	45.55	0	0.00028	0|0	4.37	0	2	MASCOT
								K.KVVEMPSK.L	917.512	9e-05	3	1	29.16	0	0.0354	0|0	8.59	1	2	MASCOT
								K.NVVGCR.R	704.351	0.00026	2	1	25.16	0	0.0398	0|0	8.25	0	2	MASCOT
								K.SDDAPEDIVFYR.K	1426.65	0.00017	2	1	56.54	0	1.94e-05	0|0	3.84	0	2	MASCOT
								K.SDDAPEDIVFYRK.M	1554.74	-0.0002	3	1	29.77	0	0.0131	0|0	4.23	1	2	MASCOT
								K.VVEMPSK.L	789.417	-0.00099	2	1	27.66	0	0.0426	0|0	5.97	0	2	MASCOT
								R.ESLVALAK.I	830.498	2e-05	2	1	82.47	0	1.42e-07	0|0	6.1	0	2	MASCOT
								R.IVSSIEQK.L	903.515	0.00059	2	1	37.21	0	0.00485	0|0	6	0	2	MASCOT
								R.YLAEFQTGDKR.A ! R.YLAEFQTGDKR.S	1327.66	-0.00027	2	1	41.73	0	0.00103	0|0	6.07	1	2	MASCOT
								R.YNDMACAMK.K	1103.43	-0.0001	2	1	46.47	0	5.3e-05	0|0	5.83	0	2	MASCOT
41	tr|A0A4Z2DC48|A0A4Z2DC48_SCHJA Hemicentin-1 OS=Schistosoma japonicum OX=6182 GN=EWB00_002350 PE=4 SV=1	11	11	0.1141	101736	5.68	369.072
								K.INVIPR.A	711.451	0.00054	2	1	41.14	0	0.000254	0|0	9.75	0	2	MASCOT
								K.SDEGEYK.C	827.342	0.00161	2	1	27.91	0	0.00696	0|0	4.14	0	2	MASCOT
								R.AGVIFPGIR.G	929.557	0.00305	2	1	60.78	0	1.43e-05	0|0	9.8	0	2	MASCOT
								R.EISGPLYLNAR.L	1232.66	-0.00128	2	1	43.95	0	0.000954	0|0	6.1	0	2	MASCOT
								R.FTPDDVGR.Y	906.432	0.00133	2	1	23.96	0	0.0524	0|0	4.21	0	2	MASCOT
								R.FVYSGK.E	700.366	-0.00041	2	1	28.58	0	0.011	0|0	8.59	0	2	MASCOT
								R.ITGLNSGYQR.D	1108.57	-0.00097	2	1	24.96	0	0.0696	0|0	8.75	0	2	MASCOT
								R.KADSIITQDVEEGILVR.I	1886.02	-0.00713	3	1	66.61	0	8.32e-06	0|0	4.32	1	2	MASCOT
								R.LVSNSAFLQR.D	1134.63	-0.00018	2	1	63.17	0	1e-05	0|0	9.75	0	2	MASCOT
								R.QMSTSSATK.I	940.44	0.00223	2	1	60.16	0	8.19e-06	0|0	8.75	0	2	MASCOT
								R.TAIINVVGDR.C	1057.6	-0.00083	2	1	36.82	0	0.00371	0|0	5.5	0	2	MASCOT
42	tr|O45206|O45206_SCHJA 21.7 kDa antigen OS=Schistosoma japonicum OX=6182 GN=EWB00_007672 PE=2 SV=1	22	10	0.3784	21692.8	6.44	691.577
								K.ELIDYCR.K	968.451	-0.00015	2	1	47.73	0	0.000158	0|0	4.37	0	2	MASCOT
								K.IKLEER.Y	787.467	-0.00051	2	1	22.05	0	0.175	0|0	6.14	1	2	MASCOT
								K.IPDGVEIIASTM*PLPR.Q	1724.93	-0.00436	3	1	21.53	0	0.119	0|0	4.37	0	2	MASCOT
								K.IPDGVEIIASTM*PLPR.Q	1724.93	0.00209	3	1	25.21	0	0.0509	0|0	4.37	0	2	MASCOT
								K.IPDGVEIIASTMPLPR.Q	1708.93	-0.00414	2	1	45.97	0	0.000446	0|0	4.37	0	2	MASCOT
								K.IPDGVEIIASTMPLPR.Q	1708.93	-0.00206	2	1	46.2	0	0.000415	0|0	4.37	0	2	MASCOT
								K.IPDGVEIIASTMPLPR.Q	1708.93	-0.00363	3	1	38.78	0	0.00234	0|0	4.37	0	2	MASCOT
								K.IPDGVEIIASTMPLPR.Q	1708.93	-0.00018	2	1	53.64	0	7.74e-05	0|0	4.37	0	2	MASCOT
								K.IPDGVEIIASTMPLPR.Q	1708.93	-0.0024	3	1	42.23	0	0.00104	0|0	4.37	0	2	MASCOT
								K.NIILAWR.T	885.53	-0.00145	2	1	31.7	0	0.0146	0|0	9.75	0	2	MASCOT
								K.NIILAWR.T	885.53	-0.00052	2	1	28.34	0	0.0192	0|0	9.75	0	2	MASCOT
								K.SGGHEADMR.K	959.4	0.00122	2	1	47.79	0	2.66e-05	0|0	5.3	0	2	MASCOT
								K.SGGHEADMR.K	959.4	0.00102	3	1	25.89	0	0.00412	0|0	5.3	0	2	MASCOT
								K.VANDFK.I	693.357	5e-05	2	1	26.56	0	0.0371	0|0	5.81	0	2	MASCOT
								R.DGDEVVDK.K	876.395	0.0042	2	1	59.55	0	5.55e-06	0|0	3.84	0	2	MASCOT
								R.DGDEVVDKK.E	1004.49	0.00224	3	1	22.69	0	0.0638	0|0	4.23	1	2	MASCOT
								R.DGDEVVDKK.E	1004.49	-6e-05	2	1	54.96	0	4.23e-05	0|0	4.23	1	2	MASCOT
								R.DGDEVVDKK.E	1004.49	-4e-05	2	1	39.92	0	0.00135	0|0	4.23	1	2	MASCOT
								R.KVANDFK.I	821.452	-0.00032	2	1	35.83	0	0.00558	0|0	8.59	1	2	MASCOT
								R.KVANDFK.I	821.452	0.00012	2	1	27.03	0	0.0423	0|0	8.59	1	2	MASCOT
								R.QVEVTQLYK.D	1107.6	-0.00126	2	1	42.29	0	0.00123	0|0	6	0	2	MASCOT
								R.QVEVTQLYK.D	1107.6	-0.00126	2	1	25.37	0	0.0604	0|0	6	0	2	MASCOT
43	tr|A0A4Z2DYT4|A0A4Z2DYT4_SCHJA Peroxidasin OS=Schistosoma japonicum OX=6182 GN=EWB00_010482 PE=4 SV=1	13	10	0.2708	42138.7	8.21	940.571
								K.DGGMDPILR.G	973.477	-0.00198	2	1	33.49	0	0.0147	0|0	4.21	0	2	MASCOT
								M.QAITYR.S	751.41	0.00011	2	1	23.94	0	0.0781	0|0	8.75	0	2	MASCOT
								R.DHGLPGYTEYAYK.V	1513.7	0.00022	3	1	34.02	0	0.00351	0|0	5.32	0	2	MASCOT
								R.FGHTMVPPVVFR.L	1386.74	-0.00061	3	1	28.97	0	0.0256	0|0	9.76	0	2	MASCOT
								R.ITKPHILEGLR.R	1276.77	-0.00119	3	1	20.99	0	0.0601	0|0	8.76	0	2	MASCOT
								R.KQDLIDCNR.I	1161.57	2e-05	2	1	62.32	0	8.12e-06	0|0	5.95	1	2	MASCOT
								R.KQDLIDCNR.I	1161.57	0.00034	3	1	39.45	0	0.00155	0|0	5.95	1	2	MASCOT
								R.LNLAVWK.E	843.509	0.00182	2	1	46.82	0	0.000392	0|0	8.75	0	2	MASCOT
								R.SWLPIVLGNDGM*K.L	1445.75	0.00139	2	1	23.42	0	0.256	0|0	5.55	0	2	MASCOT
								R.SWLPIVLGNDGM*K.L	1445.75	-0.00197	2	1	36.2	0	0.00461	0|0	5.55	0	2	MASCOT
								R.SWLPIVLGNDGMK.L	1429.75	-0.00133	2	1	58.79	0	2.52e-05	0|0	5.55	0	2	MASCOT
								R.TGSSLSR.I	707.368	0.00099	2	1	55.27	0	4.71e-05	0|0	9.41	0	2	MASCOT
								R.VGPTFACIIAEQFR.K	1608.82	-0.00482	3	1	41.84	0	0.00135	0|0	5.97	0	2	MASCOT
44	tr|C1LK99|C1LK99_SCHJA Purine nucleoside phosphorylase OS=Schistosoma japonicum OX=6182 GN=EWB00_000867 PE=2 SV=1	12	10	0.2648	31385.4	6.39	354.44
								K.IADGLK.S ! K.LADGIK.D	616.366	7e-05	2	1	38.43	0	0.00724	0|0	5.84	0	2	MASCOT
								K.IIPYK.D	633.397	0.0002	2	1	22.28	0	0.0559	0|0	8.59	0	2	MASCOT
								K.ILMVSNAAGGLNR.S	1315.72	-0.00087	2	1	61.19	0	1.61e-05	0|0	9.75	0	2	MASCOT
								K.LALDVAK.Q	729.451	0.00033	2	1	47.89	0	0.000434	0|0	5.84	0	2	MASCOT
								K.RAELMQLWFEK.I	1450.75	0.00419	2	1	48	0	0.000315	0|0	6.14	1	2	MASCOT
								K.RAELMQLWFEK.I	1450.75	-0.00298	3	1	26.25	0	0.0472	0|0	6.14	1	2	MASCOT
								M.PSTIVANIDNVK.K	1270.7	0.00053	2	1	53.03	0	7.02e-05	0|0	6.26	0	2	MASCOT
								R.AELMQLWFEK.I	1294.65	-0.00163	2	1	49.88	0	0.000191	0|0	4.53	0	2	MASCOT
								R.FPALSDAYNTELR.K	1496.74	0.00353	2	1	55.88	0	5.47e-05	0|0	4.37	0	2	MASCOT
								R.FPALSDAYNTELRK.L	1624.83	-0.00036	3	1	38.35	0	0.00308	0|0	6.07	1	2	MASCOT
								R.FPALSDAYNTELRK.L	1624.83	0.00299	2	1	37.96	0	0.00338	0|0	6.07	1	2	MASCOT
								R.NVIVMQGR.F	916.503	-0.00045	2	1	26.26	0	0.0591	0|0	9.75	0	2	MASCOT
45	tr|Q5DF69|Q5DF69_SCHJA Actin 5C OS=Schistosoma japonicum OX=6182 GN=Act5C PE=2 SV=1	12	10	0.2128	41835.4	5.43
								K.AGFAGDDAPR.A	976.448	-0.0002	2	1	70.16	0	8.87e-07	0|0	4.21	0	2	MASCOT
								K.DSYVGDEAQSK.R	1198.52	-0.00011	2	1	56.67	0	1.27e-05	0|0	4.03	0	2	MASCOT
								K.DSYVGDEAQSKR.G	1354.62	0.00045	3	1	45.82	0	0.000255	0|0	4.56	1	2	MASCOT
								K.DSYVGDEAQSKR.G	1354.62	-1e-05	2	1	21.58	0	0.0678	0|0	4.56	1	2	MASCOT
								K.IVAPPER.K	781.457	-0.0003	2	1	31.61	0	0.00766	0|0	6	0	2	MASCOT
								K.SYELPDGQVITIGNER.F	1790.89	-0.00342	2	1	61.43	0	1.33e-05	0|0	4.14	0	2	MASCOT
								K.SYELPDGQVITIGNER.F	1790.89	-0.00274	3	1	32.91	0	0.00967	0|0	4.14	0	2	MASCOT
								R.DLTDYLMK.I	998.486	0.00053	2	1	25.33	0	0.0286	0|0	4.21	0	2	MASCOT
								R.GHSFTTTAER.E	1106.52	-0.00043	3	1	27.96	0	0.0166	0|0	6.75	0	2	MASCOT
								R.GILTLK.Y	644.434	-0.0002	2	1	20.49	0	0.0594	0|0	8.75	0	2	MASCOT
								R.IITER.A ! K.ILTER.G ! K.LITER.F ! K.LITER.L ! R.LLTER.Q	631.377	-7e-05	2	1	26.66	0	0.0975	0|0	6	0	2	MASCOT
								R.LDLAGR.D	644.373	-4e-05	2	1	37.31	0	0.0049	0|0	5.84	0	2	MASCOT
46	tr|A0A4Z2DRN1|A0A4Z2DRN1_SCHJA SLIT and NTRK-like protein isoform 2 OS=Schistosoma japonicum OX=6182 GN=EWB00_009414 PE=4 SV=1	11	10	0.201	44156.9	6.47	366.426
								K.FFNIFSR.N	930.483	-0.00129	2	1	36.83	0	0.00297	0|0	9.75	0	2	MASCOT
								K.LNTLR.I ! R.LNTLR.L	616.378	-0.00026	2	1	23.96	0	0.206	0|0	9.75	0	2	MASCOT
								K.YELIIR.S	806.477	-0.00069	2	1	25.83	0	0.0353	0|0	6	0	2	MASCOT
								K.YQGAQIR.R	835.442	-2e-05	2	1	41.7	0	0.00128	0|0	8.75	0	2	MASCOT
								R.ASIPSK.D	602.351	0.00066	2	1	37.48	0	0.0074	0|0	8.8	0	2	MASCOT
								R.LDAQSLAGLSEK.L	1231.65	-0.00169	2	1	67.24	0	4.04e-06	0|0	4.37	0	2	MASCOT
								R.LSLSNVDGSYR.L	1210.61	-0.00044	2	1	52.66	0	9.57e-05	0|0	5.84	0	2	MASCOT
								R.LYLVR.T	663.419	-0.00112	2	1	24.18	0	0.0349	0|0	8.75	0	2	MASCOT
								R.THLTQLPENFK.Q	1327.7	-0.0006	3	1	37.36	0	0.00304	0|0	6.41	0	2	MASCOT
								R.THLTQLPENFK.Q	1327.7	-0.00088	2	1	37.48	0	0.00293	0|0	6.41	0	2	MASCOT
								R.VQNDQFLK.I	991.521	-0.00014	2	1	46.52	0	0.000542	0|0	5.81	0	2	MASCOT
47	tr|B3GUU7|B3GUU7_SCHJA 78 kDa glucose-regulated protein OS=Schistosoma japonicum OX=6182 GN=EWB00_003936 PE=2 SV=1	11	10	0.1543	71455.4	5.12	355.259
								K.AQLAEK.L	659.372	0.00137	2	1	32.43	0	0.0211	0|0	6.05	0	2	MASCOT
								K.FDLTGIPPALR.G	1199.68	0.0018	2	1	35.05	0	0.00563	0|0	5.84	0	2	MASCOT
								K.SFAPEEISAMVLGK.M	1478.76	-0.00151	2	1	58.04	0	3.1e-05	0|0	4.53	0	2	MASCOT
								K.SSAEAYLGK.K	925.463	0.00198	2	1	36.12	0	0.00988	0|0	5.72	0	2	MASCOT
								K.VQQLLQSFFEK.E	1366.74	-0.0012	2	1	42.91	0	0.000855	0|0	5.97	0	2	MASCOT
								R.IINEPTAAAIAYGLDK.K	1659.9	0.00101	3	1	34.99	0	0.00575	0|0	4.37	0	2	MASCOT
								R.IINEPTAAAIAYGLDK.K	1659.9	-0.00241	2	1	74.35	0	6.72e-07	0|0	4.37	0	2	MASCOT
								R.IINEPTAAAIAYGLDKK.D ! R.IINEPTAAAIAYGLDKK.A	1787.99	-0.0031	3	1	58.99	0	1.62e-05	0|0	6.07	1	2	MASCOT
								R.ITPSYVAFTTEGER.L	1570.77	-0.00436	2	1	27.37	0	0.0291	0|0	4.53	0	2	MASCOT
								R.VEIIANDQGNR.I ! K.VEIIANDQGNR.T	1228.63	-0.00042	2	1	53.15	0	6.12e-05	0|0	4.37	0	2	MASCOT
								R.VIDYFAK.Q	855.461	-0.00077	2	1	23.97	0	0.0417	0|0	5.81	0	2	MASCOT
48	tr|C1LM62|C1LM62_SCHJA Tubulin beta chain OS=Schistosoma japonicum OX=6182 GN=EWB00_008460 PE=2 SV=1	11	10	0.2731	49631.2	4.79
								K.LAVNMVPFPR.L	1143.63	0.00146	2	1	50.64	0	0.000204	0|0	9.75	0	2	MASCOT
								K.NSSYFVEWIPNNVK.T	1696.83	-0.00269	2	1	42.77	0	0.000978	0|0	6	0	2	MASCOT
								R.AILVDLEPGTMDSVR.A ! R.AILVDLEPGTMDSVR.T	1615.84	-0.00058	2	1	79.52	0	2.46e-07	0|0	4.03	0	2	MASCOT
								R.FPGQLNADLR.K	1130.6	-0.00307	2	1	36.75	0	0.00466	0|0	5.84	0	2	MASCOT
								R.FPGQLNADLR.K	1130.6	0.00067	2	1	35.61	0	0.00589	0|0	5.84	0	2	MASCOT
								R.IMNTFSVVPSPK.V	1319.7	-0.00072	2	1	50.91	0	0.000171	0|0	8.75	0	2	MASCOT
								R.INVYYNEASGGK.Y	1314.63	0.00077	2	1	51.84	0	0.000108	0|0	6	0	2	MASCOT
								R.LHFFMPGFAPLTSR.G	1620.84	-0.00264	3	1	59.04	0	2.71e-05	0|0	9.76	0	2	MASCOT
								R.SLTVPELTQQMFDAK.N	1707.86	0.00449	2	1	39.38	0	0.00224	0|0	4.37	0	2	MASCOT
								R.VSEQFTAMFR.R	1215.58	0.00019	2	1	55.1	0	3.28e-05	0|0	5.97	0	2	MASCOT
								R.YLTVAAIFR.G	1053.61	-0.00146	2	1	43.26	0	0.000472	0|0	8.75	0	2	MASCOT
49	tr|C1LVE2|C1LVE2_SCHJA Tubulin beta chain OS=Schistosoma japonicum OX=6182 PE=2 SV=1	11	10	0.2731	49678.4	4.83
								K.LAVNMVPFPR.L	1143.63	0.00146	2	1	50.64	0	0.000204	0|0	9.75	0	2	MASCOT
								K.NSSYFVDWIPNNVK.T	1682.82	0.00055	2	1	36.92	0	0.00352	0|0	5.84	0	2	MASCOT
								R.AILVDLEPGTMDSVR.A ! R.AILVDLEPGTMDSVR.T	1615.84	-0.00058	2	1	79.52	0	2.46e-07	0|0	4.03	0	2	MASCOT
								R.FPGQLNADLR.K	1130.6	-0.00307	2	1	36.75	0	0.00466	0|0	5.84	0	2	MASCOT
								R.FPGQLNADLR.K	1130.6	0.00067	2	1	35.61	0	0.00589	0|0	5.84	0	2	MASCOT
								R.IMNTFSVVPSPK.V	1319.7	-0.00072	2	1	50.91	0	0.000171	0|0	8.75	0	2	MASCOT
								R.INVYYNEASGGK.Y	1314.63	0.00077	2	1	51.84	0	0.000108	0|0	6	0	2	MASCOT
								R.LHFFMPGFAPLTSR.G	1620.84	-0.00264	3	1	59.04	0	2.71e-05	0|0	9.76	0	2	MASCOT
								R.SLTVPELTQQMFDAK.N	1707.86	0.00449	2	1	39.38	0	0.00224	0|0	4.37	0	2	MASCOT
								R.VSEQFTAMFR.R	1215.58	0.00019	2	1	55.1	0	3.28e-05	0|0	5.97	0	2	MASCOT
								R.YLTVAAIFR.G	1053.61	-0.00146	2	1	43.26	0	0.000472	0|0	8.75	0	2	MASCOT
50	tr|Q86DV7|Q86DV7_SCHJA Clone ZZZ66 mRNA sequence OS=Schistosoma japonicum OX=6182 PE=2 SV=1	11	10	0.2167	47290.1	5.87	753.735
								K.DSLDSSIK.S	864.431	-0.00063	2	1	47.64	0	0.000276	0|0	4.21	0	2	MASCOT
								K.HESTTQKPLNQLFK.R	1670.89	-0.00178	3	1	32.73	0	0.0102	0|0	8.6	0	2	MASCOT
								K.ITHAPMKLDDDIDH.-	1620.77	-0.0007	4	1	39.9	0	0.00128	0|0	4.54	1	2	MASCOT
								K.LDDDIDH.-	842.353	5e-05	2	1	47.35	0	4.05e-05	0|0	3.77	0	2	MASCOT
								K.NIKEESR.C	875.458	0.00166	2	1	24.5	0	0.0891	0|0	6.14	1	2	MASCOT
								K.QTVITTDIK.S	1018.58	-0.00021	2	1	43.04	0	0.000924	0|0	5.84	0	2	MASCOT
								K.YFELK.N	699.371	-0.00068	2	1	25.61	0	0.0232	0|0	6	0	2	MASCOT
								R.EELFTGTSGYTDDR.L	1590.69	0.00191	2	1	61.35	0	2.53e-06	0|0	3.92	0	2	MASCOT
								R.ESTEVDSVDEYLR.S	1541.7	-0.00186	2	1	62	0	4.42e-06	0|0	3.83	0	2	MASCOT
								R.STSVEER.E ! R.STSVEER.G	807.384	0.00019	2	1	38.51	0	0.0016	0|0	4.53	0	2	MASCOT
								R.STSVEER.E ! R.STSVEER.G	807.384	0.00015	2	1	28.24	0	0.0673	0|0	4.53	0	2	MASCOT
51	tr|A0A4Z2CRH8|A0A4Z2CRH8_SCHJA Inactive tyrosine-protein kinase 7 isoform 2 OS=Schistosoma japonicum OX=6182 GN=EWB00_008150 PE=3 SV=1	10	10	0.0829	151057	6.66
								K.LMTDLVNHEFSK.F	1433.71	-0.00047	3	1	48.82	0	0.000386	0|0	5.32	0	2	MASCOT
								K.TNPPLSPVNIK.W	1179.67	-0.00078	2	1	40.61	0	0.000925	0|0	8.41	0	2	MASCOT
								R.DIQLVDQDSK.L	1160.58	-0.00016	2	1	47.34	0	0.000316	0|0	3.93	0	2	MASCOT
								R.EHFLEINAQGR.I	1313.66	-0.00049	3	1	27.45	0	0.0297	0|0	5.4	0	2	MASCOT
								R.INEDANLR.Y	944.48	-0.00027	2	1	42.43	0	0.000809	0|0	4.37	0	2	MASCOT
								R.IRPPNQVEGGTLIIQYVQK.H	2153.21	5e-05	3	1	23.39	0	0.257	0|0	8.59	0	2	MASCOT
								R.LGEQQQPVSTLR.D	1355.73	-0.00117	2	1	57.25	0	9.51e-05	0|0	6	0	2	MASCOT
								R.QGVFVR.V	705.404	-0.00054	2	1	29.55	0	0.0225	0|0	9.75	0	2	MASCOT
								R.SLPGSIVYWEK.D	1278.67	-0.00154	2	1	29.35	0	0.0227	0|0	5.72	0	2	MASCOT
								R.SVELVCPQSSLQK.S	1474.76	-0.00152	2	1	26.01	0	0.05	0|0	5.72	0	2	MASCOT
52	tr|A0A4Z2CZR2|A0A4Z2CZR2_SCHJA Laminin subunit gamma-1 OS=Schistosoma japonicum OX=6182 GN=EWB00_006126 PE=4 SV=1	10	10	0.0538	175766	5.57	205.873
								K.GIEGDEYER.N	1067.46	0.00055	2	1	27.56	0	0.00737	0|0	4	0	2	MASCOT
								K.ILLDK.F ! K.LIIDK.K ! R.LILDK.S ! R.LLIDK.K ! R.LLIDK.L ! R.LLLDK.G ! R.LLLDK.I	601.392	0.0004	2	1	37.03	0	0.00611	0|0	5.84	0	2	MASCOT
								K.LVEDINELLR.R	1213.68	-0.00366	2	1	54.89	0	4.15e-05	0|0	4.14	0	2	MASCOT
								K.SQITDVLK.M	903.515	-0.00065	2	1	23.21	0	0.124	0|0	5.55	0	2	MASCOT
								K.YANEASELVK.E	1123.56	-0.0004	2	1	62.52	0	9.49e-06	0|0	4.53	0	2	MASCOT
								R.IVETADISHR.S	1140.6	-0.00076	3	1	28.3	0	0.0216	0|0	5.32	0	2	MASCOT
								R.NLEGFDEHIFNTK.S	1563.74	0.00032	3	1	22.05	0	0.072	0|0	4.65	0	2	MASCOT
								R.SEQLQK.Q	732.389	0.00136	2	1	25.45	0	0.0691	0|0	5.72	0	2	MASCOT
								R.SNVIGR.Q	645.368	-4e-05	2	1	46.07	0	0.000889	0|0	9.47	0	2	MASCOT
								R.TPQTDPR.S	814.405	0.00172	2	1	36.11	0	0.00234	0|0	5.5	0	2	MASCOT
53	tr|A0A4Z2DPV0|A0A4Z2DPV0_SCHJA Fibrillin-1 (Fragment) OS=Schistosoma japonicum OX=6182 GN=EWB00_010054 PE=4 SV=1	10	10	0.1612	66111.4	5.68	349.256
								K.CNCPENTHFDK.S	1421.56	0.00042	3	1	31.26	0	0.000636	0|0	5.32	0	2	MASCOT
								K.CVDLPSGDYK.C	1153.52	-0.0011	2	1	47.6	0	0.000125	0|0	4.21	0	2	MASCOT
								K.DINECEVDGVCQR.G	1593.66	-0.00037	2	1	71.83	0	8.2e-08	0|0	3.92	0	2	MASCOT
								K.IDICSVHR.G	999.504	-0.00112	3	1	33.57	0	0.00552	0|0	6.74	0	2	MASCOT
								K.NGQCIPR.G	844.409	-7e-05	2	1	23.51	0	0.0274	0|0	8.25	0	2	MASCOT
								K.SCLEDK.E	751.329	0.0008	2	1	31.8	0	0.00509	0|0	4.37	0	2	MASCOT
								K.STLDCVYTLR.M	1227.6	-0.00164	2	1	41.69	0	0.000725	0|0	5.55	0	2	MASCOT
								R.GLCVSPMQYR.I	1210.57	0.00038	2	1	29.21	0	0.0157	0|0	8.22	0	2	MASCOT
								R.GYEQIDGVCK.D	1168.53	-0.00102	2	1	33.92	0	0.00276	0|0	4.37	0	2	MASCOT
								R.MACEEDPHR.C	1144.45	0.00015	3	1	30.94	0	0.000926	0|0	4.65	0	2	MASCOT
54	tr|Q5DAN5|Q5DAN5_SCHJA Peptidylprolyl isomerase OS=Schistosoma japonicum OX=6182 GN=EWB00_006870 PE=2 SV=1	10	10	0.2367	48580.4	5.65
								K.AWDIGVATMR.L	1119.56	0.00015	2	1	23.6	0	0.0899	0|0	5.88	0	2	MASCOT
								K.DGHSLTSGDSDKDR.I	1489.65	0.00164	2	1	28.93	0	0.0146	0|0	4.56	1	2	MASCOT
								K.HGEVFDSSR.A	1033.47	-0.00101	2	1	41.88	0	0.000451	0|0	5.32	0	2	MASCOT
								K.HLSGITSFPER.I	1243.64	-0.00213	3	1	25.52	0	0.0502	0|0	6.75	0	2	MASCOT
								K.NPNNASAVK.Q	914.469	0.00127	2	1	45.68	0	0.000296	0|0	8.75	0	2	MASCOT
								K.RLDDELQYVVANGPTEQK.E	2075.04	-0.00619	3	1	38.99	0	0.00632	0|0	4.32	1	2	MASCOT
								K.VLDNFSDNEK.A ! R.VLDNFSDNEK.A	1180.55	-0.00254	2	1	26.45	0	0.0288	0|0	4.03	0	2	MASCOT
								R.IAYANTLK.E	893.509	-0.00046	2	1	21.46	0	0.0986	0|0	8.59	0	2	MASCOT
								R.IVVYK.D	621.397	-0.00031	2	1	26.76	0	0.0144	0|0	8.59	0	2	MASCOT
								R.IVYELTLK.S	978.587	0.00026	2	1	26.48	0	0.0156	0|0	6	0	2	MASCOT
55	tr|C1LEA3|C1LEA3_SCHJA Epidermal growth factor receptor kinase substrate 8-like protein isoform 4 OS=Schistosoma japonicum OX=6182 GN=EWB00_000091 PE=2 SV=1	10	10	0.206	57570.6	6.59
								K.EDSVYSESQINR.E	1426.64	-0.00127	2	1	35.68	0	0.0022	0|0	4.14	0	2	MASCOT
								K.FAAILLAR.L	874.551	-0.00227	2	1	46.63	0	8.04e-05	0|0	9.75	0	2	MASCOT
								K.IVQVTESFQAQSEK.E	1593.81	0.00065	2	1	72.31	0	1.24e-06	0|0	4.53	0	2	MASCOT
								K.SAAVDFFQK.L	1012.51	-0.00076	2	1	26.22	0	0.0285	0|0	5.55	0	2	MASCOT
								K.YAVDATR.S	795.4	-5e-05	2	1	28.65	0	0.0205	0|0	5.84	0	2	MASCOT
								R.LEGYVVDPNSAVLMR.Q	1662.85	-0.00361	2	1	34.88	0	0.00818	0|0	4.37	0	2	MASCOT
								R.NGNCEVER.F	977.411	0.00078	2	1	57.3	0	7.91e-06	0|0	4.53	0	2	MASCOT
								R.NLGDAWNTPR.E	1143.55	-0.00167	2	1	46.45	0	0.000223	0|0	5.84	0	2	MASCOT
								R.QLFALLK.Y	832.529	-0.00072	2	1	42.81	0	0.000291	0|0	8.75	0	2	MASCOT
								R.YVNLGDSTFGMNR.S	1473.68	-0.00011	2	1	36.93	0	0.00159	0|0	5.84	0	2	MASCOT
56	tr|C1LMJ7|C1LMJ7_SCHJA Enhancer of zeste homolog 1 (ENX-2) OS=Schistosoma japonicum OX=6182 PE=2 SV=1	10	10	0.2713	42919	9.09
								K.DSELPTVINLK.Q	1228.68	-0.0006	2	1	29.9	0	0.0161	0|0	4.37	0	2	MASCOT
								K.FLASQEATTFK.E	1242.64	-0.00187	2	1	41.93	0	0.00103	0|0	6	0	2	MASCOT
								K.QWLTEK.L	804.425	-1e-05	2	1	25.85	0	0.0575	0|0	6	0	2	MASCOT
								K.SQSGLVQVGENGLR.R	1443.76	0.00051	2	1	41.87	0	0.00357	0|0	5.72	0	2	MASCOT
								R.EADQEAQLSSR.M	1233.57	0.00023	2	1	67.3	0	1.57e-06	0|0	4.14	0	2	MASCOT
								R.FKQPDTADK.A	1049.53	-0.00011	3	1	33.78	0	0.00827	0|0	5.96	1	2	MASCOT
								R.GALLEIAGLPESVK.R	1396.8	-0.00129	2	1	50.07	0	0.000108	0|0	4.53	0	2	MASCOT
								R.GSIFAIFEK.K	1011.55	-0.00078	2	1	39.97	0	0.00123	0|0	6	0	2	MASCOT
								R.VITGDEEK.N	890.447	0.00204	2	1	45.09	0	0.000697	0|0	4.14	0	2	MASCOT
								R.WMTILAAQR.S	1089.59	-0.0032	2	1	31.01	0	0.0172	0|0	9.75	0	2	MASCOT
57	tr|Q9XTK6|Q9XTK6_SCHJA Dynein light chain OS=Schistosoma japonicum OX=6182 GN=DLC1 PE=2 SV=1	25	9	0.6404	10524.8	6.5	525.05
								K.DVAAYIK.K	779.43	-0.00066	2	1	23.41	0	0.0933	0|0	5.84	0	2	MASCOT
								K.KEFDR.Q ! K.KEFDR.K	694.352	0.00077	2	1	27.42	0	0.034	0|0	6.07	1	2	MASCOT
								K.KEFDR.Q ! K.KEFDR.K	694.352	0.00061	2	1	27.47	0	0.0336	0|0	6.07	1	2	MASCOT
								K.KEFDR.Q ! K.KEFDR.K	694.352	0.00073	2	1	23.86	0	0.0771	0|0	6.07	1	2	MASCOT
								K.KEFDR.Q ! K.KEFDR.K	694.352	-0.00019	2	1	24.89	0	0.0577	0|0	6.07	1	2	MASCOT
								K.NADM*HEDMQEYAVR.T	1724.7	0.00017	3	1	40.67	0	0.000116	0|0	4.31	0	2	MASCOT
								K.NADM*HEDMQEYAVR.T	1724.7	-0.00178	3	1	37.34	0	0.00024	0|0	4.31	0	2	MASCOT
								K.NADM*HEDMQEYAVR.T	1724.7	-0.00109	3	1	67.59	0	2.53e-07	0|0	4.31	0	2	MASCOT
								K.NADM*HEDMQEYAVR.T	1724.7	-0.00151	3	1	60.4	0	1.19e-06	0|0	4.31	0	2	MASCOT
								K.NADM*HEDMQEYAVR.T	1724.7	0.00101	3	1	60.68	0	1.15e-06	0|0	4.31	0	2	MASCOT
								K.NADM*HEDMQEYAVR.T	1724.7	-0.00142	3	1	56.43	0	3.3e-06	0|0	4.31	0	2	MASCOT
								K.NADMHEDM*QEYAVR.T	1724.7	0.00059	3	1	27.97	0	0.00215	0|0	4.31	0	2	MASCOT
								K.NADMHEDM*QEYAVR.T	1724.7	-0.00088	3	1	25.51	0	0.0038	0|0	4.31	0	2	MASCOT
								K.NADMHEDM*QEYAVR.T	1724.7	-0.00166	3	1	28.24	0	0.00195	0|0	4.31	0	2	MASCOT
								K.NADMHEDMQEYAVR.T	1708.71	-0.00037	3	1	50.85	0	1.52e-05	0|0	4.31	0	2	MASCOT
								K.NADMHEDMQEYAVR.T	1708.71	-0.00334	3	1	21.01	0	0.0155	0|0	4.31	0	2	MASCOT
								K.YDIEKDVAAYIK.K	1427.74	-0.00175	2	1	24.7	0	0.0576	0|0	4.56	1	2	MASCOT
								R.AFLLFK.S	738.455	2e-05	2	1	28.4	0	0.00723	0|0	8.8	0	2	MASCOT
								R.AFLLFK.S	738.455	-0.00084	2	1	28.9	0	0.00541	0|0	8.8	0	2	MASCOT
								R.AFLLFK.S	738.455	0.0004	2	1	29.44	0	0.00569	0|0	8.8	0	2	MASCOT
								R.QYNPNWHCIVGK.H	1515.72	-0.00015	3	1	24.75	0	0.038	0|0	8.21	0	2	MASCOT
								R.TAAAALDK.Y	760.42	-0.00117	2	1	24.01	0	0.123	0|0	5.5	0	2	MASCOT
								R.TAAAALDKYDIEK.D	1408.73	-0.00147	2	1	45.01	0	0.000508	0|0	4.56	1	2	MASCOT
								R.TAAAALDKYDIEK.D	1408.73	0.00064	3	1	46.24	0	0.0004	0|0	4.56	1	2	MASCOT
								R.TAAAALDKYDIEKDVAAYIK.K	2169.14	7e-05	3	1	57.82	0	2.53e-05	0|0	4.68	2	2	MASCOT
58	tr|C1LB68|C1LB68_SCHJA Thioredoxin peroxidase OS=Schistosoma japonicum OX=6182 GN=EWB00_009448 PE=2 SV=1	14	9	0.4891	20693.4	6.2
								K.HGEVCPVNWK.R ! K.HGEVCPVNWK.C	1225.58	0.00054	2	1	26.94	0	0.0268	0|0	6.74	0	2	MASCOT
								K.IPLLADPTK.S ! R.IPLLADPTK.S	967.582	-0.00592	2	1	48.89	0	6.71e-05	0|0	5.84	0	2	MASCOT
								K.IPLLADPTK.S ! R.IPLLADPTK.S	967.582	0.00056	2	1	51.74	0	3.52e-05	0|0	5.84	0	2	MASCOT
								K.SGGLGDMR.I	792.367	-8e-05	2	1	48.71	0	0.000151	0|0	5.55	0	2	MASCOT
								K.YSHLAWTK.Q	1005.52	-0.0008	2	1	31.92	0	0.0137	0|0	8.6	0	2	MASCOT
								R.AYGVLDEEEGNAFR.G	1569.72	0.00235	2	1	70.6	0	7.66e-07	0|0	4	0	2	MASCOT
								R.AYGVLDEEEGNAFR.G	1569.72	0.00071	3	1	46.15	0	0.000216	0|0	4	0	2	MASCOT
								R.GLFIIDPK.G	902.535	-0.00111	2	1	24.91	0	0.056	0|0	5.84	0	2	MASCOT
								R.GLFIIDPK.G	902.535	-0.00043	2	1	32.62	0	0.00949	0|0	5.84	0	2	MASCOT
								R.LLDAFQFVEK.Y ! R.LLDAFQFVEK.H ! R.LLDAFQFVEK.L	1209.65	-0.00209	2	1	55.03	0	5.81e-05	0|0	4.37	0	2	MASCOT
								R.LLDAFQFVEK.Y ! R.LLDAFQFVEK.H ! R.LLDAFQFVEK.L	1209.65	0.00023	2	1	35.97	0	0.00448	0|0	4.37	0	2	MASCOT
								R.NCQVIACSTDSK.Y	1382.6	0.00095	2	1	57.78	0	1.04e-05	0|0	5.82	0	2	MASCOT
								R.QITVNDKPVGR.S	1226.69	4e-05	2	1	33.36	0	0.0054	0|0	8.75	0	2	MASCOT
								R.QITVNDKPVGR.S	1226.69	-0.00023	3	1	22.19	0	0.0707	0|0	8.75	0	2	MASCOT
59	tr|C1LV41|C1LV41_SCHJA Tryparedoxin peroxidase OS=Schistosoma japonicum OX=6182 PE=2 SV=1	14	9	0.4891	20788.6	6.42
								K.IPLLADPTK.S ! R.IPLLADPTK.S	967.582	-0.00592	2	1	48.89	0	6.71e-05	0|0	5.84	0	2	MASCOT
								K.IPLLADPTK.S ! R.IPLLADPTK.S	967.582	0.00056	2	1	51.74	0	3.52e-05	0|0	5.84	0	2	MASCOT
								K.SGGLGDMR.I	792.367	-8e-05	2	1	48.71	0	0.000151	0|0	5.55	0	2	MASCOT
								K.YGEVCPVNWK.R	1251.58	-0.00069	2	1	53.88	0	5.16e-05	0|0	5.99	0	2	MASCOT
								K.YSHLAWTK.Q	1005.52	-0.0008	2	1	31.92	0	0.0137	0|0	8.6	0	2	MASCOT
								R.AYGVLDEEEGNAFR.G	1569.72	0.00235	2	1	70.6	0	7.66e-07	0|0	4	0	2	MASCOT
								R.AYGVLDEEEGNAFR.G	1569.72	0.00071	3	1	46.15	0	0.000216	0|0	4	0	2	MASCOT
								R.GLFIIDPK.G	902.535	-0.00111	2	1	24.91	0	0.056	0|0	5.84	0	2	MASCOT
								R.GLFIIDPK.G	902.535	-0.00043	2	1	32.62	0	0.00949	0|0	5.84	0	2	MASCOT
								R.LLDAFQFVEK.Y ! R.LLDAFQFVEK.H ! R.LLDAFQFVEK.L	1209.65	-0.00209	2	1	55.03	0	5.81e-05	0|0	4.37	0	2	MASCOT
								R.LLDAFQFVEK.Y ! R.LLDAFQFVEK.H ! R.LLDAFQFVEK.L	1209.65	0.00023	2	1	35.97	0	0.00448	0|0	4.37	0	2	MASCOT
								R.NCQVIACSTDSK.Y	1382.6	0.00095	2	1	57.78	0	1.04e-05	0|0	5.82	0	2	MASCOT
								R.QITVNDKPVGR.S	1226.69	4e-05	2	1	33.36	0	0.0054	0|0	8.75	0	2	MASCOT
								R.QITVNDKPVGR.S	1226.69	-0.00023	3	1	22.19	0	0.0707	0|0	8.75	0	2	MASCOT
60	tr|Q5DEE6|Q5DEE6_SCHJA Peptidyl-prolyl cis-trans isomerase OS=Schistosoma japonicum OX=6182 GN=Ppia PE=2 SV=1	14	9	0.4817	18041.1	7.64	384.407
								K.FEDESFDNKHDK.K	1510.64	-0.00089	3	1	27.13	0	0.00794	0|0	4.43	1	2	MASCOT
								K.IVFELFDNVPK.T	1320.72	-0.00213	2	1	24.33	0	0.0703	0|0	4.37	0	2	MASCOT
								K.IVFELFDNVPK.T	1320.72	-0.00165	2	1	68.76	0	2.54e-06	0|0	4.37	0	2	MASCOT
								K.IVFELFDNVPK.T	1320.72	-0.00133	3	1	34.05	0	0.00756	0|0	4.37	0	2	MASCOT
								K.IVFELFDNVPK.T	1320.72	-0.00061	2	1	22.75	0	0.105	0|0	4.37	0	2	MASCOT
								K.NSTFHR.I	761.369	0.00059	2	1	34.46	0	0.0179	0|0	9.76	0	2	MASCOT
								K.NSTFHR.I	761.369	-0.0003	2	1	29.42	0	0.0131	0|0	9.76	0	2	MASCOT
								K.VGSQSGR.T	690.353	0.00041	2	1	37.7	0	0.00357	0|0	9.72	0	2	MASCOT
								R.ALCTGEK.G	778.376	0.00043	2	1	37.9	0	0.00196	0|0	6.04	0	2	MASCOT
								R.TAENFR.A ! K.TAENFR.A	737.358	-0.00044	2	1	28.41	0	0.0205	0|0	5.66	0	2	MASCOT
								R.TAENFR.A ! K.TAENFR.A	737.358	-6e-05	2	1	32.2	0	0.00919	0|0	5.66	0	2	MASCOT
								R.TNQEVK.I ! K.TNQEVK.I	718.373	0.00246	2	1	26.51	0	0.0429	0|0	5.66	0	2	MASCOT
								R.VFFDITIGGQPSGK.I	1465.77	-0.00034	2	1	70.82	0	4.9e-06	0|0	5.81	0	2	MASCOT
								R.VVEGEDVVTK.M	1074.57	-0.00094	2	1	52.26	0	0.000143	0|0	4.14	0	2	MASCOT
61	tr|C1LV51|C1LV51_SCHJA Tryparedoxin peroxidase OS=Schistosoma japonicum OX=6182 PE=2 SV=1	13	9	0.4891	20647.4	6.42	392.069
								K.IPLLADPTK.S ! R.IPLLADPTK.S	967.582	-0.00592	2	1	48.89	0	6.71e-05	0|0	5.84	0	2	MASCOT
								K.IPLLADPTK.S ! R.IPLLADPTK.S	967.582	0.00056	2	1	51.74	0	3.52e-05	0|0	5.84	0	2	MASCOT
								K.SGGLGDMR.I	792.367	-8e-05	2	1	48.71	0	0.000151	0|0	5.55	0	2	MASCOT
								K.YGEVCPVNWK.R	1251.58	-0.00069	2	1	53.88	0	5.16e-05	0|0	5.99	0	2	MASCOT
								K.YSHLAWTK.Q	1005.52	-0.0008	2	1	31.92	0	0.0137	0|0	8.6	0	2	MASCOT
								R.AYGVLDGEEGNAFR.G	1497.7	-0.00347	2	1	21.02	0	0.1	0|0	4.14	0	2	MASCOT
								R.GLFIIDPK.G	902.535	-0.00111	2	1	24.91	0	0.056	0|0	5.84	0	2	MASCOT
								R.GLFIIDPK.G	902.535	-0.00043	2	1	32.62	0	0.00949	0|0	5.84	0	2	MASCOT
								R.LLDAFQFVEK.Y ! R.LLDAFQFVEK.H ! R.LLDAFQFVEK.L	1209.65	-0.00209	2	1	55.03	0	5.81e-05	0|0	4.37	0	2	MASCOT
								R.LLDAFQFVEK.Y ! R.LLDAFQFVEK.H ! R.LLDAFQFVEK.L	1209.65	0.00023	2	1	35.97	0	0.00448	0|0	4.37	0	2	MASCOT
								R.NCQVIACSTDSK.Y	1382.6	0.00095	2	1	57.78	0	1.04e-05	0|0	5.82	0	2	MASCOT
								R.QITVNDKPVGR.S	1226.69	4e-05	2	1	33.36	0	0.0054	0|0	8.75	0	2	MASCOT
								R.QITVNDKPVGR.S	1226.69	-0.00023	3	1	22.19	0	0.0707	0|0	8.75	0	2	MASCOT
62	tr|A0A4Z2DE40|A0A4Z2DE40_SCHJA Uncharacterized protein OS=Schistosoma japonicum OX=6182 GN=EWB00_001901 PE=4 SV=1	10	9	0.2535	40553.3	5.37	618.792
								K.DSLDSSIK.S	864.431	-0.00063	2	1	47.64	0	0.000276	0|0	4.21	0	2	MASCOT
								K.HESTTQKPLNQLFK.R	1670.89	-0.00178	3	1	32.73	0	0.0102	0|0	8.6	0	2	MASCOT
								K.IMNDNDTMNMSK.K	1413.58	0.00131	2	1	55.42	0	5.31e-06	0|0	4.21	0	2	MASCOT
								K.ITHAPMKLDDDIDH.-	1620.77	-0.0007	4	1	39.9	0	0.00128	0|0	4.54	1	2	MASCOT
								K.LDDDIDH.-	842.353	5e-05	2	1	47.35	0	4.05e-05	0|0	3.77	0	2	MASCOT
								K.QTVITTDIK.S	1018.58	-0.00021	2	1	43.04	0	0.000924	0|0	5.84	0	2	MASCOT
								R.EELFTGTSGYTDDR.L	1590.69	0.00191	2	1	61.35	0	2.53e-06	0|0	3.92	0	2	MASCOT
								R.ESTEVDSVDEYLR.S	1541.7	-0.00186	2	1	62	0	4.42e-06	0|0	3.83	0	2	MASCOT
								R.STSVEER.E ! R.STSVEER.G	807.384	0.00019	2	1	38.51	0	0.0016	0|0	4.53	0	2	MASCOT
								R.STSVEER.E ! R.STSVEER.G	807.384	0.00015	2	1	28.24	0	0.0673	0|0	4.53	0	2	MASCOT
63	tr|B5B7R5|B5B7R5_SCHJA Uncharacterized protein OS=Schistosoma japonicum OX=6182 PE=2 SV=1	10	9	0.215	46543.2	5.85
								K.DSLDSSIK.S	864.431	-0.00063	2	1	47.64	0	0.000276	0|0	4.21	0	2	MASCOT
								K.HESTTQKPLNQLFK.R	1670.89	-0.00178	3	1	32.73	0	0.0102	0|0	8.6	0	2	MASCOT
								K.IMNDNDTMNMSK.K	1413.58	0.00131	2	1	55.42	0	5.31e-06	0|0	4.21	0	2	MASCOT
								K.NIKEESR.C	875.458	0.00166	2	1	24.5	0	0.0891	0|0	6.14	1	2	MASCOT
								K.QTVITTDIK.S	1018.58	-0.00021	2	1	43.04	0	0.000924	0|0	5.84	0	2	MASCOT
								K.YFELK.N	699.371	-0.00068	2	1	25.61	0	0.0232	0|0	6	0	2	MASCOT
								R.EELFTGTSGYTDDR.L	1590.69	0.00191	2	1	61.35	0	2.53e-06	0|0	3.92	0	2	MASCOT
								R.ESTEVDSVDEYLR.S	1541.7	-0.00186	2	1	62	0	4.42e-06	0|0	3.83	0	2	MASCOT
								R.STSVEER.E ! R.STSVEER.G	807.384	0.00019	2	1	38.51	0	0.0016	0|0	4.53	0	2	MASCOT
								R.STSVEER.E ! R.STSVEER.G	807.384	0.00015	2	1	28.24	0	0.0673	0|0	4.53	0	2	MASCOT
64	tr|A0A4Z2DN69|A0A4Z2DN69_SCHJA Rab GDP dissociation inhibitor OS=Schistosoma japonicum OX=6182 GN=EWB00_010665 PE=3 SV=1	9	9	0.1678	47664	7.01
								K.APAIEVITK.M	941.567	-0.00082	2	1	31.74	0	0.00516	0|0	6.05	0	2	MASCOT
								K.DSIELAFK.H	922.488	0.00254	2	1	32.53	0	0.00927	0|0	4.37	0	2	MASCOT
								K.FQVNADLK.A	934.499	0.00293	2	1	28.76	0	0.0307	0|0	5.84	0	2	MASCOT
								K.IVVENGK.V	758.441	0.00055	2	1	35.5	0	0.00731	0|0	6	0	2	MASCOT
								K.VPSTAAEALR.T	1014.56	-0.00083	2	1	42.66	0	0.000851	0|0	5.97	0	2	MASCOT
								K.VVGVMSEGK.V	905.476	0.00014	2	1	72.12	0	1.43e-06	0|0	5.97	0	2	MASCOT
								R.DWNIDLIPK.F	1113.59	-0.00267	2	1	20.88	0	0.121	0|0	4.21	0	2	MASCOT
								R.GRDWNIDLIPK.F	1326.72	-0.0014	3	1	27.27	0	0.0361	0|0	5.96	1	2	MASCOT
								R.TTLVSHFSK.K	1019.55	-7e-05	2	1	26.58	0	0.052	0|0	8.44	0	2	MASCOT
65	tr|A0A4Z2DUG7|A0A4Z2DUG7_SCHJA Uncharacterized protein OS=Schistosoma japonicum OX=6182 GN=EWB00_005444 PE=4 SV=1	9	9	0.2313	35557	9.04
								K.ALSLVEK.Y	759.461	-0.00069	2	1	25.23	0	0.0903	0|0	6.05	0	2	MASCOT
								K.LHDVSALR.Q	910.51	0.00015	3	1	33.5	0	0.00534	0|0	6.74	0	2	MASCOT
								K.YYEIYK.C ! R.YYEIYK.C	878.429	-5e-05	2	1	30.54	0	0.0167	0|0	6	0	2	MASCOT
								R.AMNDPDK.K	790.34	0.00094	2	1	41.08	0	0.000144	0|0	4.21	0	2	MASCOT
								R.AMNDPDKK.L	918.435	0.0021	3	1	27.41	0	0.0171	0|0	6	1	2	MASCOT
								R.KVEELMR.R	904.492	-0.00029	2	1	34.24	0	0.00767	0|0	6.14	1	2	MASCOT
								R.NSEPIDDILR.H	1171.6	-0.00175	2	1	29.53	0	0.0156	0|0	4.03	0	2	MASCOT
								R.QSHCNAGLLEDR.F	1399.64	-0.00181	3	1	31.7	0	0.00619	0|0	5.32	0	2	MASCOT
								R.VTCSPGESFSESK.A	1414.62	-0.00115	2	1	39.46	0	0.000555	0|0	4.53	0	2	MASCOT
66	tr|C1L9D9|C1L9D9_SCHJA Receptor expression-enhancing protein OS=Schistosoma japonicum OX=6182 PE=2 SV=1	9	9	0.3069	21577.8	7.76
								K.ALEDSLR.Q	803.426	-0.00079	2	1	29.52	0	0.0526	0|0	4.37	0	2	MASCOT
								K.ALETVDK.G	775.42	8e-05	2	1	34.03	0	0.0213	0|0	4.37	0	2	MASCOT
								K.ATDVISQDLVGK.R	1245.67	-0.00091	2	1	50.22	0	0.000207	0|0	4.21	0	2	MASCOT
								K.ATDVISQDLVGKRD.-	1516.8	-0.00284	3	1	32.67	0	0.0121	0|0	4.68	2	2	MASCOT
								K.FVSEAADLAGDFGNAAR.K	1710.81	5e-05	2	1	68.84	0	1.7e-06	0|0	4.03	0	2	MASCOT
								K.KATDVISQDLVGK.R	1373.76	-0.00188	3	1	22.9	0	0.101	0|0	5.96	1	2	MASCOT
								K.NWFTDLLEK.A	1165.59	-0.0052	2	1	29.95	0	0.018	0|0	4.37	0	2	MASCOT
								R.KALEDSLR.Q	931.521	-0.00026	3	1	32.02	0	0.0167	0|0	6.07	1	2	MASCOT
								R.QKNWFTDLLEK.A	1421.74	-0.00053	3	1	32.51	0	0.0109	0|0	6.07	1	2	MASCOT
67	tr|Q86DV3|Q86DV3_SCHJA Annexin OS=Schistosoma japonicum OX=6182 PE=2 SV=1	9	9	0.2424	36784.4	6.13
								K.ALYFAEK.L	841.445	-0.00092	2	1	23.44	0	0.0555	0|0	6.05	0	2	MASCOT
								K.DAEALYEAGEKK.M ! K.DAEALYEAGEKK.W	1323.64	0.00151	2	1	45.19	0	0.00146	0|0	4.41	1	2	MASCOT
								K.FIQVFASR.S	967.536	-0.00069	2	1	41.95	0	0.000587	0|0	9.75	0	2	MASCOT
								K.TLEDALK.S	789.435	-0.00032	2	1	46.23	0	0.000649	0|0	4.37	0	2	MASCOT
								R.AIIAQK.Y	643.414	0.00023	2	1	25.07	0	0.0717	0|0	8.8	0	2	MASCOT
								R.ALCQEYNNVGK.K	1295.6	-0.00288	2	1	41.72	0	0.00261	0|0	6.04	0	2	MASCOT
								R.DESTQVDAQR.V	1148.52	-0.0017	2	1	34.52	0	0.00238	0|0	4.03	0	2	MASCOT
								R.LLLALVHA.-	849.556	0.00023	2	1	60.73	0	1.14e-06	0|0	6.74	0	2	MASCOT
								R.TAMAGLGTNEK.E	1092.54	-0.00062	2	1	20.11	0	0.155	0|0	5.66	0	2	MASCOT
68	tr|A0A4Z2DBV2|A0A4Z2DBV2_SCHJA Uncharacterized protein OS=Schistosoma japonicum OX=6182 GN=EWB00_002506 PE=4 SV=1	10	8	0.0936	92929.9	7.66	270.546
								K.DQQSFTSFTLK.T	1301.64	-0.00228	2	1	42.94	0	0.000628	0|0	5.84	0	2	MASCOT
								K.ELSTQHEK.R	971.479	0.00183	2	1	21.82	0	0.0641	0|0	5.4	0	2	MASCOT
								K.ELSTQHEK.R	971.479	0.00197	3	1	23.37	0	0.0449	0|0	5.4	0	2	MASCOT
								K.RPEPTVHK.K	963.537	-0.0001	3	1	20.45	0	0.187	0|0	8.76	0	2	MASCOT
								K.TFDVQTQSGSVK.V	1296.64	-0.00506	2	1	32.63	0	0.00931	0|0	5.5	0	2	MASCOT
								K.TFDVQTQSGTVK.V ! K.TFDVQTQSGTVK.W	1310.66	0.00036	2	1	61.51	0	1.44e-05	0|0	5.5	0	2	MASCOT
								K.VDSNTQTPQER.L	1274.6	0.00047	2	1	76.51	0	2.32e-07	0|0	4.37	0	2	MASCOT
								R.LPPPEIPR.K	918.541	0.00022	2	1	28.56	0	0.0201	0|0	6	0	2	MASCOT
								R.LPPPEIPR.K	918.541	-0.00098	2	1	33.91	0	0.00563	0|0	6	0	2	MASCOT
								R.NQQTYTK.I	882.432	0.00124	2	1	41.54	0	0.000863	0|0	8.59	0	2	MASCOT
69	tr|A0A4Z2DTJ5|A0A4Z2DTJ5_SCHJA Uncharacterized protein OS=Schistosoma japonicum OX=6182 GN=EWB00_008720 PE=4 SV=1	10	8	0.0409	265461	5.49	356.071
								K.ESVCVVDSATDVQMK.S	1667.76	-0.00141	2	1	63.5	0	1.24e-05	0|0	4.03	0	2	MASCOT
								K.FSTLCQTTSELVTR.V	1642.81	-0.00029	2	1	57.33	0	3.08e-05	0|0	6	0	2	MASCOT
								K.SPESVLDSAAAFVK.R	1420.73	-0.00101	3	1	24.69	0	0.0774	0|0	4.37	0	2	MASCOT
								K.TPLVEATQFVK.R	1232.69	-0.00108	2	1	24.07	0	0.0742	0|0	5.66	0	2	MASCOT
								K.TSNVAMQTSK.F	1066.52	-0.0002	2	1	33.65	0	0.00785	0|0	8.41	0	2	MASCOT
								K.TSNVAMQTSK.F	1066.52	4e-05	2	1	30.99	0	0.0152	0|0	8.41	0	2	MASCOT
								R.DVGMQFGMR.V	1040.47	-0.00016	2	1	38.49	0	0.000963	0|0	5.84	0	2	MASCOT
								R.VMSSSYQVK.Q	1028.51	0.00058	2	1	30.34	0	0.00939	0|0	8.56	0	2	MASCOT
								R.VTPTPYVESSLSMSTK.I	1726.86	-0.00317	3	1	29.54	0	0.0518	0|0	5.97	0	2	MASCOT
								R.VTPTPYVESSLSMSTK.I	1726.86	-0.00057	2	1	29.66	0	0.0168	0|0	5.97	0	2	MASCOT
70	tr|Q5C5N5|Q5C5N5_SCHJA SJCHGC01166 protein (Fragment) OS=Schistosoma japonicum OX=6182 PE=2 SV=2	9	8	0.2522	25941.1	9.04	258.484
								K.ISVTEIADNETFSR.F	1581.78	-0.00063	3	1	39.01	0	0.00232	0|0	4.14	0	2	MASCOT
								K.ISVTEIADNETFSR.F	1581.78	-4e-05	2	1	91.98	0	1.18e-08	0|0	4.14	0	2	MASCOT
								K.KISVTEIADNETFSR.F	1709.87	-0.00141	3	1	48.32	0	0.000331	0|0	4.68	1	2	MASCOT
								K.RSNSVDSTNEK.D	1236.58	0.00312	3	1	30.12	0	0.0109	0|0	6.07	1	2	MASCOT
								K.VTICCLQDR.L	1164.55	-0.00032	2	1	37.1	0	0.00271	0|0	5.79	0	2	MASCOT
								K.YVYYDDIK.N	1078.51	-0.00073	2	1	28.78	0	0.0175	0|0	4.21	0	2	MASCOT
								R.FIADQIIK.K	947.556	-0.0005	2	1	23.59	0	0.201	0|0	5.84	0	2	MASCOT
								R.LVSSAK.N	604.366	0.00131	2	1	48.18	0	0.000213	0|0	8.75	0	2	MASCOT
								R.SNSVDSTNEK.D	1080.48	0.00124	2	1	45.88	0	0.000161	0|0	4.37	0	2	MASCOT
71	tr|Q5DAF6|Q5DAF6_SCHJA SJCHGC01149 protein OS=Schistosoma japonicum OX=6182 PE=2 SV=1	9	8	0.1994	36525	7.62	187.464
								K.AMNESLGR.R	877.42	-0.0001	2	1	60.65	0	8.52e-06	0|0	6.05	0	2	MASCOT
								K.ELLIDR.M ! K.ELLLDR.F	758.441	-0.00109	2	1	48.79	0	0.000355	0|0	4.37	0	2	MASCOT
								K.HLDGLK.V	682.388	-0.00028	2	1	26.26	0	0.0244	0|0	6.74	0	2	MASCOT
								K.LANVMYVR.E	965.524	-0.00111	2	1	42.75	0	0.00101	0|0	8.75	0	2	MASCOT
								R.EELIDK.A	746.393	-0.00069	2	1	28.58	0	0.0349	0|0	4.14	0	2	MASCOT
								R.ELVGLPPNLLHLPLK.N	1653.01	-0.00345	3	1	34.88	0	0.000764	0|0	6.85	0	2	MASCOT
								R.SQDNWK.K	777.353	0.00026	2	1	23.87	0	0.0541	0|0	5.55	0	2	MASCOT
								R.TEISYTGDHR.Y	1178.54	0.00027	2	1	30.79	0	0.00759	0|0	5.29	0	2	MASCOT
								R.TEISYTGDHR.Y	1178.54	-0.00025	3	1	32.38	0	0.00526	0|0	5.29	0	2	MASCOT
72	tr|Q5DES2|Q5DES2_SCHJA Proteasome endopeptidase complex OS=Schistosoma japonicum OX=6182 GN=EWB00_006808 PE=2 SV=1	9	8	0.2632	27687.4	5.94	194.02
								K.ATELEIGVVSK.A	1145.64	-0.00101	2	1	61.98	0	1.43e-05	0|0	4.53	0	2	MASCOT
								K.LTVEEIDAHLVR.M	1394.76	-0.00066	3	1	30.29	0	0.0153	0|0	4.65	0	2	MASCOT
								K.QAEAMR.H	705.335	0.00128	2	1	29.52	0	0.023	0|0	6	0	2	MASCOT
								K.SDPSGFVAGHR.A	1129.54	4e-05	3	1	33.4	0	0.00443	0|0	6.46	0	2	MASCOT
								K.SDPSGFVAGHR.A	1129.54	-0.00175	2	1	45.24	0	0.000266	0|0	6.46	0	2	MASCOT
								R.AVAVGEK.Q	673.388	0.00022	2	1	28.39	0	0.0432	0|0	6.05	0	2	MASCOT
								R.FMTIFSPEGR.L	1184.58	-7e-05	2	1	22.29	0	0.0729	0|0	6	0	2	MASCOT
								R.KLTVEEIDAHLVR.M	1522.86	-0.00012	3	1	34.57	0	0.00396	0|0	5.45	1	2	MASCOT
								R.YEAATFK.H	829.409	0.00026	2	1	24.04	0	0.0355	0|0	6	0	2	MASCOT
73	tr|A0A4Z2CQJ0|A0A4Z2CQJ0_SCHJA Annexin OS=Schistosoma japonicum OX=6182 GN=EWB00_008348 PE=3 SV=1	8	8	0.2363	32731.9	6.47	498.949
								K.ALYFAEK.L	841.445	-0.00092	2	1	23.44	0	0.0555	0|0	6.05	0	2	MASCOT
								K.DAEALYEASEKK.W	1353.65	0.00015	2	1	71.93	0	9.3e-07	0|0	4.41	1	2	MASCOT
								K.FIQVFASR.S	967.536	-0.00069	2	1	41.95	0	0.000587	0|0	9.75	0	2	MASCOT
								K.TLEDALK.S	789.435	-0.00032	2	1	46.23	0	0.000649	0|0	4.37	0	2	MASCOT
								R.AIIAQK.Y	643.414	0.00023	2	1	25.07	0	0.0717	0|0	8.8	0	2	MASCOT
								R.ALCQEYNNVGK.K	1295.6	-0.00288	2	1	41.72	0	0.00261	0|0	6.04	0	2	MASCOT
								R.DESTQVDAQR.V	1148.52	-0.0017	2	1	34.52	0	0.00238	0|0	4.03	0	2	MASCOT
								R.LLLALVHA.-	849.556	0.00023	2	1	60.73	0	1.14e-06	0|0	6.74	0	2	MASCOT
74	tr|A0A4Z2DEH5|A0A4Z2DEH5_SCHJA Microtubule-associated protein OS=Schistosoma japonicum OX=6182 GN=EWB00_001817 PE=4 SV=1	8	8	0.0607	141551	4.9	154.758
								K.LGWGELK.L	802.446	0.00013	2	1	23.7	0	0.116	0|0	6	0	2	MASCOT
								K.LHIITPIAGTGTCWPVDK.S	1979.04	0.02057	3	1	38.97	0	0.00753	0|0	6.73	0	2	MASCOT
								K.SNVNVK.N	660.368	0.00138	2	1	30.04	0	0.0334	0|0	8.47	0	2	MASCOT
								K.SVDPMLAGWESLR.N	1460.72	-0.00089	2	1	47.69	0	0.000306	0|0	4.37	0	2	MASCOT
								K.TTTPTTAER.L	977.49	-0.00048	2	1	31.83	0	0.016	0|0	5.66	0	2	MASCOT
								R.ENIFIR.V	791.441	-0.00213	2	1	42.9	0	0.0021	0|0	6.1	0	2	MASCOT
								R.FMMQLLK.S	910.489	0.00017	2	1	39.91	0	0.00117	0|0	8.75	0	2	MASCOT
								R.VLFNPTSDQLR.F	1289.68	-0.00274	2	1	30	0	0.0233	0|0	5.81	0	2	MASCOT
75	tr|C1LD44|C1LD44_SCHJA Glyceraldehyde 3-phosphate dehydrogenase OS=Schistosoma japonicum OX=6182 PE=2 SV=1	8	8	0.216	36574.5	8.4
								K.AAANGPLK.G	741.425	-0.00069	2	1	29.37	0	0.0109	0|0	8.8	0	2	MASCOT
								K.AGISLNNNFVK.L	1176.64	-0.0002	2	1	55.07	0	6.32e-05	0|0	8.8	0	2	MASCOT
								K.LNVNGR.L	672.379	-5e-05	2	1	34.22	0	0.00401	0|0	9.75	0	2	MASCOT
								K.LTGMAFR.V	795.418	-0.00054	2	1	26.83	0	0.0289	0|0	9.75	0	2	MASCOT
								K.TVDGPSSK.L	790.394	0.00225	2	1	46.04	0	0.000462	0|0	5.5	0	2	MASCOT
								K.VIPALNGK.L	811.504	-0.00113	2	1	20.22	0	0.274	0|0	8.72	0	2	MASCOT
								R.GAFQNIIPASTGAAK.A	1445.77	-0.00264	2	1	42.04	0	0.00348	0|0	8.75	0	2	MASCOT
								R.VVDLITHMHR.V	1220.66	-0.00261	3	1	43.22	0	0.000943	0|0	6.89	0	2	MASCOT
76	tr|C1LIQ6|C1LIQ6_SCHJA Ubiquitin-activating enzyme E1 OS=Schistosoma japonicum OX=6182 GN=ube1 PE=2 SV=1	8	8	0.0802	113362	5.52	172.022
								K.IIVTDMDLIER.S	1317.71	-0.00307	2	1	26.17	0	0.0466	0|0	4.03	0	2	MASCOT
								K.INFLPYR.T	922.514	0.00035	2	1	46.28	0	0.000336	0|0	8.75	0	2	MASCOT
								K.ISEIVQNVMVPAFVPR.S	1798.99	0.0016	2	1	45.01	0	0.000394	0|0	6	0	2	MASCOT
								K.LGTEDFR.K	837.41	0.00242	2	1	22.44	0	0.0704	0|0	4.37	0	2	MASCOT
								K.QLVETVSK.R	903.515	0.00033	2	1	26.03	0	0.0636	0|0	6	0	2	MASCOT
								R.SAAPMADTSR.L	1006.46	-0.00142	2	1	38.97	0	0.00106	0|0	5.55	0	2	MASCOT
								R.TAFYSPVFMTTDFVK.I	1753.85	-0.0007	2	1	50.32	0	0.000175	0|0	5.5	0	2	MASCOT
								R.TFNNTTK.L	825.41	0.00084	2	1	26.49	0	0.0228	0|0	8.41	0	2	MASCOT
77	tr|C1LLI6|C1LLI6_SCHJA Proteasome subunit alpha type OS=Schistosoma japonicum OX=6182 PE=2 SV=1	8	8	0.3346	29228.8	5.61
								K.ALNSTLPNEVSLNTK.N	1600.85	0.00192	2	1	45.75	0	0.000543	0|0	6.05	0	2	MASCOT
								K.IALNMQIPTQR.Y	1284.71	0.0002	2	1	57.88	0	2.04e-05	0|0	9.75	0	2	MASCOT
								K.NHDYAVIVALK.R	1242.68	-0.00094	2	1	40.46	0	0.00149	0|0	6.74	0	2	MASCOT
								K.QGSAAVALK.N	844.489	0.00021	2	1	44.95	0	0.00079	0|0	8.75	0	2	MASCOT
								R.APSELSSYQEK.I	1238.59	-8e-05	2	1	51.18	0	9.03e-05	0|0	4.53	0	2	MASCOT
								R.NQYDHDVSIWSPQGR.I ! -.NQYDHDVSIWSPQGR.I	1801.83	-0.00201	3	1	33.63	0	0.00769	0|0	5.21	0	2	MASCOT
								R.TYLER.H	681.357	5e-05	2	1	34.92	0	0.00259	0|0	5.66	0	2	MASCOT
								R.WAYNEPLPISR.L	1345.69	0.00039	2	1	41.5	0	0.00158	0|0	6	0	2	MASCOT
78	tr|Q5BW73|Q5BW73_SCHJA SJCHGC09372 protein (Fragment) OS=Schistosoma japonicum OX=6182 PE=2 SV=2	8	8	0.1471	60870.7	5.68	457.174
								K.ATLWNIAENNK.Y	1273.65	-0.0022	2	1	53.83	0	8.05e-05	0|0	6.05	0	2	MASCOT
								K.EIAQCVAGR.C	1003.5	-0.00019	2	1	36.68	0	0.00781	0|0	6.09	0	2	MASCOT
								K.EIYSSQFSR.F	1116.53	-0.00065	2	1	23.88	0	0.0372	0|0	6.1	0	2	MASCOT
								R.INQPMLTDSGR.Y	1231.61	-0.00057	2	1	61.91	0	9.08e-06	0|0	5.84	0	2	MASCOT
								R.QSDGYEVLLR.I	1179.6	-0.00033	2	1	73.22	0	8.96e-07	0|0	4.37	0	2	MASCOT
								R.SGYDGDGER.G	955.375	0.00138	2	1	53.3	0	2.81e-06	0|0	4.03	0	2	MASCOT
								R.VSMVADCNNQR.I	1293.57	0.0019	2	1	27.94	0	0.0179	0|0	5.8	0	2	MASCOT
								R.WGNSNSGQSK.L	1064.48	0.00015	2	1	52.07	0	4.19e-05	0|0	8.75	0	2	MASCOT
79	tr|Q5DHV7|Q5DHV7_SCHJA Phosphatase 2A inhibitor I2PP2A OS=Schistosoma japonicum OX=6182 GN=I-2PP2A PE=2 SV=1	8	8	0.2047	29203.3	4.26
								K.DLTSNSSNSK.K	1052.49	0.00212	2	1	55.98	0	2.36e-05	0|0	5.84	0	2	MASCOT
								K.IDWYPGK.D	878.441	-0.00011	2	1	29.3	0	0.0233	0|0	5.84	0	2	MASCOT
								K.KVEVQEFEDIK.S	1363.71	-0.00178	3	1	28.21	0	0.0373	0|0	4.41	1	2	MASCOT
								K.NEWFK.N	723.346	-0.00073	2	1	32.23	0	0.00931	0|0	6	0	2	MASCOT
								K.NSVLTK.E	661.388	-0.00056	2	1	56.73	0	6.21e-05	0|0	8.75	0	2	MASCOT
								K.VEVQEFEDIK.S	1235.62	-0.0058	2	1	26.11	0	0.0523	0|0	4	0	2	MASCOT
								R.CELISK.I	749.386	-0.00074	2	1	36.37	0	0.0192	0|0	5.99	0	2	MASCOT
								R.INFHFEK.N	934.478	0.00027	2	1	23.09	0	0.0982	0|0	6.75	0	2	MASCOT
80	tr|Q9Y1U4|Q9Y1U4_SCHJA Dynein light chain (Fragment) OS=Schistosoma japonicum OX=6182 GN=DLC5 PE=2 SV=1	16	7	0.5357	9835.02	5.48	585.932
								K.DVAAFIK.K	763.435	-0.00015	2	1	25.49	0	0.0571	0|0	5.84	0	2	MASCOT
								K.DVAAFIK.K	763.435	-0.00101	2	1	26.56	0	0.0443	0|0	5.84	0	2	MASCOT
								K.FDVEK.D ! K.FDVEK.Q	637.319	-8e-05	2	1	29.43	0	0.0162	0|0	4.37	0	2	MASCOT
								K.FDVEKDVAAFIK.K	1381.74	-0.00175	3	1	46.79	0	0.000415	0|0	4.56	1	2	MASCOT
								K.FDVEKDVAAFIK.K	1381.74	-0.00182	2	1	96.22	0	4.72e-09	0|0	4.56	1	2	MASCOT
								K.FDVEKDVAAFIKK.E	1509.83	-0.00202	3	1	38.74	0	0.00178	0|0	6.12	2	2	MASCOT
								K.FDVEKDVAAFIKK.E	1509.83	-0.00239	4	1	24.9	0	0.0432	0|0	6.12	2	2	MASCOT
								K.KEFDR.Q ! K.KEFDR.K	694.352	0.00077	2	1	27.42	0	0.034	0|0	6.07	1	2	MASCOT
								K.KEFDR.Q ! K.KEFDR.K	694.352	0.00061	2	1	27.47	0	0.0336	0|0	6.07	1	2	MASCOT
								K.KEFDR.Q ! K.KEFDR.K	694.352	0.00073	2	1	23.86	0	0.0771	0|0	6.07	1	2	MASCOT
								K.KEFDR.Q ! K.KEFDR.K	694.352	-0.00019	2	1	24.89	0	0.0577	0|0	6.07	1	2	MASCOT
								K.NADMSPEMQDDAVHVAASAMDK.F	2332.98	0.00279	3	1	41.35	0	0.000704	0|0	4.03	0	2	MASCOT
								R.AVLLFK.S	690.455	-0.00066	2	1	30.58	0	0.00236	0|0	8.8	0	2	MASCOT
								R.AVLLFK.S	690.455	0.0008	2	1	30.69	0	0.00388	0|0	8.8	0	2	MASCOT
								R.AVLLFK.S	690.455	8e-05	2	1	30.48	0	0.00242	0|0	8.8	0	2	MASCOT
								R.AVLLFK.S	690.455	-0.00026	2	1	21.5	0	0.0191	0|0	8.8	0	2	MASCOT
81	tr|C1LQT3|C1LQT3_SCHJA Thioredoxin OS=Schistosoma japonicum OX=6182 PE=2 SV=1	10	7	0.5755	11893.5	5.13	434
								K.IAPAFEALSADR.S	1260.66	-0.0008	2	1	42.85	0	0.00115	0|0	4.37	0	2	MASCOT
								K.KIAPAFEALSADR.S	1388.75	-0.00141	3	1	36.71	0	0.00446	0|0	6.07	1	2	MASCOT
								K.KIAPAFEALSADR.S	1388.75	-0.00298	2	1	54.08	0	8.25e-05	0|0	6.07	1	2	MASCOT
								K.KYDVTAMPTFIVIK.N	1625.9	-0.00058	2	1	63.89	0	5.53e-06	0|0	8.5	1	2	MASCOT
								K.VDVDKLEETAK.R ! K.VDVDKLEETAK.K	1246.65	-0.00044	3	1	25.97	0	0.0615	0|0	4.32	1	2	MASCOT
								K.VDVDKLEETAK.R ! K.VDVDKLEETAK.K	1246.65	-0.00288	2	1	32.56	0	0.0136	0|0	4.32	1	2	MASCOT
								R.SALYVK.V	680.398	-0.00065	2	1	28.49	0	0.0137	0|0	8.31	0	2	MASCOT
								R.VDTVVGASIENVEAVIR.K ! K.VDTVVGASIENVEAVIR.K	1770.96	-0.00164	2	1	87.68	0	2.51e-08	0|0	4.14	0	2	MASCOT
								R.VDTVVGASIENVEAVIR.K ! K.VDTVVGASIENVEAVIR.K	1770.96	-0.00235	3	1	66.47	0	3.39e-06	0|0	4.14	0	2	MASCOT
								R.YDVTAMPTFIVIK.N ! K.YDVTAMPTFIVIK.N	1497.8	-0.00038	2	1	39.76	0	0.00158	0|0	5.84	0	2	MASCOT
82	tr|Q5D9D4|Q5D9D4_SCHJA Pept_C1 domain-containing protein OS=Schistosoma japonicum OX=6182 PE=2 SV=1	10	7	0.2749	38709.4	8.46	506.352
								K.HYGGFSYNVLGIESVIQK.D	2011.03	-0.0018	3	1	35.08	0	0.00599	0|0	6.75	0	2	MASCOT
								K.QSVELSAVDLISCCK.Y	1708.82	0.00491	2	1	61.13	0	1.22e-05	0|0	4.37	0	2	MASCOT
								K.TPQCNQTCQK.G	1264.54	0.00237	2	1	35.68	0	0.00111	0|0	7.74	0	2	MASCOT
								K.YISGHAVR.L	902.484	2e-05	3	1	24	0	0.0738	0|0	8.75	0	2	MASCOT
								R.DQSQCGSSWAVSAVGAMSDR.I	2098.89	0.00144	3	1	64.73	0	3.5e-06	0|0	4.21	0	2	MASCOT
								R.GIVTGGSK.E	718.409	-0.00013	2	1	41.84	0	0.00214	0|0	8.75	0	2	MASCOT
								R.GIVTGGSK.E	718.409	0.00133	2	1	34.45	0	0.0117	0|0	8.75	0	2	MASCOT
								R.GIVTGGSK.E	718.409	0.00107	2	1	49.52	0	0.000365	0|0	8.75	0	2	MASCOT
								R.GIVTGGSK.E	718.409	0.00041	2	1	39.62	0	0.00356	0|0	8.75	0	2	MASCOT
								R.NECLIESEIAAGLIK.S	1659.86	-0.00213	2	1	81.91	0	1.36e-07	0|0	4.25	0	2	MASCOT
83	tr|B3GUX0|B3GUX0_SCHJA Triosephosphate isomerase OS=Schistosoma japonicum OX=6182 GN=tpi1a PE=2 SV=1	9	7	0.3452	27661.2	6.66
								K.GAFTGEISPSMIK.D	1337.68	-0.00077	2	1	40.79	0	0.00145	0|0	6	0	2	MASCOT
								K.TNTPSGVDQQIR.I	1315.66	0.00021	2	1	46.67	0	0.000372	0|0	5.5	0	2	MASCOT
								K.VASPGQAQEVHNFLR.K	1652.85	-0.00223	3	1	46.48	0	0.000455	0|0	6.72	0	2	MASCOT
								K.VASPGQAQEVHNFLR.K	1652.85	-0.00072	2	1	31.52	0	0.0141	0|0	6.72	0	2	MASCOT
								R.ESGKTEEVCVR.Q	1293.61	-0.00041	3	1	38.94	0	0.00169	0|0	4.79	1	2	MASCOT
								R.QLNAIANK.I	871.5	-0.00091	2	1	55.25	0	3.81e-05	0|0	8.75	0	2	MASCOT
								R.SIFNESDELVAEK.V	1480.72	-0.00257	2	1	59.6	0	1.84e-05	0|0	4	0	2	MASCOT
								R.VVVAYEPVWAIGTGK.V	1588.87	-0.00022	2	1	61.47	0	1.16e-05	0|0	5.97	0	2	MASCOT
								R.VVVAYEPVWAIGTGK.V	1588.87	-0.00068	3	1	52.09	0	0.000336	0|0	5.97	0	2	MASCOT
84	tr|C7TZI9|C7TZI9_SCHJA Heat shock protein 90kDa alpha (Fragment) OS=Schistosoma japonicum OX=6182 GN=HSP90AA1 PE=2 SV=1	9	7	0.3	29302.3	4.42	234.394
								K.ADLINNLGTIASSGTK.A	1574.84	0.00068	2	1	69.17	0	2.4e-06	0|0	5.88	0	2	MASCOT
								K.ADLINNLGTIASSGTK.A	1574.84	0.00076	3	1	20.71	0	0.169	0|0	5.88	0	2	MASCOT
								K.EAGTLTVLDTGVGMTK.A	1592.82	0.0037	2	1	56.61	0	4.57e-05	0|0	4.37	0	2	MASCOT
								K.HSQFINYPIK.L	1246.66	-0.00172	2	1	23.7	0	0.117	0|0	8.6	0	2	MASCOT
								K.VILHFKEDQMEYLEER.K	2079.02	-0.00274	3	1	70.91	0	1.45e-06	0|0	4.57	1	2	MASCOT
								R.ELISNASDALDK.A ! R.ELISNASDALDK.V	1275.64	-0.00353	2	1	40.37	0	0.00158	0|0	4.03	0	2	MASCOT
								R.ELISNASDALDKAR.Y	1502.78	-0.00158	3	1	36.62	0	0.00522	0|0	4.56	1	2	MASCOT
								R.ELISNASDALDKAR.Y	1502.78	-0.00412	2	1	23.07	0	0.117	0|0	4.56	1	2	MASCOT
								R.VQVVTK.N	673.424	-0.00021	2	1	21.94	0	0.178	0|0	8.72	0	2	MASCOT
85	tr|Q5DF67|Q5DF67_SCHJA DnaJ homolog, subfamily B, member 4 OS=Schistosoma japonicum OX=6182 GN=EWB00_002040 PE=2 SV=1	8	7	0.191	37525.9	8.97	302.69
								K.FKEIAEAYDVLSDPK.K	1724.87	-0.00113	3	1	45.86	0	0.000483	0|0	4.32	1	2	MASCOT
								K.FKEIAEAYDVLSDPK.K	1724.87	0.00137	2	1	57.84	0	3e-05	0|0	4.32	1	2	MASCOT
								K.ILGISK.G ! K.ILGLSK.L ! R.LLGISK.N ! R.LLGLSK.I	630.418	-0.00019	2	1	30.61	0	0.0197	0|0	8.75	0	2	MASCOT
								K.SQLASILPN.-	942.525	-0.00061	2	1	21.86	0	0.0635	0|0	5.24	0	2	MASCOT
								K.TVEIEVK.K	817.467	-0.00019	2	1	33.52	0	0.0125	0|0	4.53	0	2	MASCOT
								R.GNIPADVVFVVK.D	1257.72	-0.00166	2	1	35.74	0	0.00413	0|0	5.84	0	2	MASCOT
								R.IPHQGLPFSK.E	1123.63	-0.0016	3	1	21.44	0	0.204	0|0	8.76	0	2	MASCOT
								R.LNPDR.Q ! R.LNPDR.T	614.326	0.00137	2	1	24.6	0	0.0173	0|0	5.84	0	2	MASCOT
86	tr|A0A4Z2CRW2|A0A4Z2CRW2_SCHJA Sarcoplasmic calcium-binding protein OS=Schistosoma japonicum OX=6182 GN=EWB00_008047 PE=4 SV=1	7	7	0.1606	45584.7	5.67	174.131
								K.AIEVDNSGFISQASYR.I	1756.85	-0.00269	2	1	94.42	0	6.43e-09	0|0	4.37	0	2	MASCOT
								K.ENFTK.L	638.314	0.0006	2	1	27.82	0	0.0225	0|0	6.1	0	2	MASCOT
								K.ENQLWGSLINYK.R	1464.75	-0.00254	2	1	46.8	0	0.000419	0|0	6.1	0	2	MASCOT
								K.FIDNLLK.A	862.503	-0.00048	2	1	23.28	0	0.0698	0|0	5.84	0	2	MASCOT
								K.ILDTDKDGK.I	1004.53	0.00034	2	1	35.69	0	0.00553	0|0	4.43	1	2	MASCOT
								R.LYSDGNK.M	796.384	0.00034	2	1	41.25	0	0.000915	0|0	5.84	0	2	MASCOT
								R.SDAVMR.A	678.324	-0.001	2	1	46.6	0	0.000483	0|0	5.55	0	2	MASCOT
87	tr|A0A4Z2CWW8|A0A4Z2CWW8_SCHJA Putative deferrochelatase/peroxidase YfeX isoform 2 OS=Schistosoma japonicum OX=6182 GN=EWB00_006750 PE=4 SV=1	7	7	0.1828	41642.6	6.62	181.402
								K.FAPQGSVVSETK.S	1249.64	-0.00096	2	1	30.22	0	0.025	0|0	6	0	2	MASCOT
								K.FEDVYGWVYR.N	1333.62	-0.00456	2	1	36.03	0	0.00218	0|0	4.37	0	2	MASCOT
								K.NFDFMLDR.M	1057.48	-0.00146	2	1	32.43	0	0.0034	0|0	4.21	0	2	MASCOT
								K.TGGSYAVVQK.W	1009.53	0.00061	2	1	62.2	0	9.76e-06	0|0	8.26	0	2	MASCOT
								K.VNPGFESR.G	905.448	-0.00055	2	1	20.01	0	0.189	0|0	5.97	0	2	MASCOT
								K.WIHNMDLIQSTK.D	1485.75	0.00064	3	1	29.99	0	0.0171	0|0	6.74	0	2	MASCOT
								R.GVSSYEYR.E	960.442	-0.0006	2	1	32.05	0	0.0049	0|0	6	0	2	MASCOT
88	tr|A0A4Z2D5W7|A0A4Z2D5W7_SCHJA Tegument antigen OS=Schistosoma japonicum OX=6182 GN=EWB00_004347 PE=4 SV=1	7	7	0.3204	21424.5	5.03	224.739
								K.ELLNEK.Y	745.409	-0.00014	2	1	20.15	0	0.317	0|0	4.53	0	2	MASCOT
								K.ENMNMDMVDEWLR.L	1682.7	0.00357	2	1	108.11	0	3.71e-11	0|0	3.92	0	2	MASCOT
								K.FIEIFLK.L	909.544	-0.00088	2	1	41.27	0	0.000392	0|0	6	0	2	MASCOT
								K.ILNTSMTIQK.Q	1148.63	-0.00013	2	1	49.16	0	0.000202	0|0	8.75	0	2	MASCOT
								K.LDPDIK.I	700.388	-9e-05	2	1	32.8	0	0.00604	0|0	4.21	0	2	MASCOT
								K.QVEITK.A	717.414	2e-05	2	1	26.36	0	0.0899	0|0	6	0	2	MASCOT
								K.SINLIANDIK.K	1100.63	-0.00256	2	1	36.33	0	0.00354	0|0	5.55	0	2	MASCOT
89	tr|A0A4Z2D841|A0A4Z2D841_SCHJA Hillarin OS=Schistosoma japonicum OX=6182 GN=EWB00_003568 PE=4 SV=1	7	7	0.0866	99998	6.13	231.522
								K.DLHWALIGK.R	1052.59	-0.0012	2	1	48.86	0	0.000153	0|0	6.74	0	2	MASCOT
								K.DVEDKSEPLETTR.E	1518.73	-0.00129	3	1	23.1	0	0.0651	0|0	4.18	1	2	MASCOT
								K.QFENSVLLKPAFFR.H	1695.92	0.00212	3	1	56.83	0	2.86e-05	0|0	8.75	0	2	MASCOT
								K.SDSPEFVLNEMSHGK.A	1676.76	-0.00021	3	1	30.04	0	0.00748	0|0	4.65	0	2	MASCOT
								K.VTVVSK.D	632.398	-0.00016	2	1	33.03	0	0.00202	0|0	8.72	0	2	MASCOT
								K.WALFDPMWAAQR.L	1491.72	-5e-05	2	1	57.18	0	3.09e-05	0|0	5.84	0	2	MASCOT
								R.LAVSANTR.L	831.468	-0.00077	2	1	27.5	0	0.0498	0|0	9.75	0	2	MASCOT
90	tr|C1LD72|C1LD72_SCHJA Ectonucleotide pyrophosphatase/phosphodiesterase family member 5 OS=Schistosoma japonicum OX=6182 PE=2 SV=1	7	7	0.1776	52226.4	7.68	286.107
								K.AIEEVNDGLEYLLASINK.R	1991.03	-0.00204	3	1	53.29	0	0.000243	0|0	4	0	2	MASCOT
								K.NINLGLMYYHQPDR.A	1733.84	0.00092	3	1	30.85	0	0.0115	0|0	6.74	0	2	MASCOT
								K.VLLISLDGFR.Y	1132.67	-0.0028	2	1	69.7	0	9.27e-07	0|0	5.81	0	2	MASCOT
								R.AGHIYGAGSDEVFK.A	1450.7	-0.00357	3	1	44.7	0	0.000557	0|0	5.32	0	2	MASCOT
								R.ILNEINPK.V	940.546	0.00117	2	1	29.49	0	0.00821	0|0	6	0	2	MASCOT
								R.LNVFLK.N	733.461	-0.00053	2	1	47.47	0	0.000105	0|0	8.75	0	2	MASCOT
								R.VDILMEWFDHK.N	1432.69	-0.00113	3	1	27.56	0	0.0275	0|0	4.54	0	2	MASCOT
91	tr|B3W658|B3W658_SCHJA SERPIN domain-containing protein OS=Schistosoma japonicum OX=6182 PE=2 SV=1	7	7	0.1287	45623.8	5.6
								K.ADLSGISSK.N	877.463	-8e-05	2	1	65.11	0	6.95e-06	0|0	5.88	0	2	MASCOT
								K.DEILK.Y ! R.DEILK.E ! R.DELIK.Q ! R.DELIK.S ! R.DELLK.R ! K.DELLK.Y ! K.DELLK.L	617.35	4e-05	2	1	31.4	0	0.0247	0|0	4.37	0	2	MASCOT
								K.FTITK.T ! K.FTLTK.K	609.361	-9e-05	2	1	24.23	0	0.232	0|0	8.75	0	2	MASCOT
								K.LQLVGTLK.S	871.561	-0.00162	2	1	32.68	0	0.00626	0|0	8.75	0	2	MASCOT
								K.NLFDPLKADLSGISSK.N	1704.92	-0.00405	3	1	43.91	0	0.000699	0|0	5.96	1	2	MASCOT
								K.TSYQIAK.T	810.436	-0.00035	2	1	26.57	0	0.0278	0|0	8.26	0	2	MASCOT
								R.FSFIILLPLEK.W	1319.8	-0.00049	2	1	42.16	0	0.000265	0|0	6	0	2	MASCOT
92	tr|C1LQQ5|C1LQQ5_SCHJA Mitochondrial import receptor subunit TOM34 OS=Schistosoma japonicum OX=6182 PE=2 SV=1	7	7	0.2	40831.8	4.91
								K.EDVLDLEMGDK.T	1263.58	-0.0016	2	1	36.48	0	0.002	0|0	3.77	0	2	MASCOT
								K.KVIEK.M ! R.KVIEK.L ! K.KVLEK.E	616.403	0.00129	2	1	40.38	0	0.00115	0|0	8.59	1	2	MASCOT
								K.LDYTDDAYEAVK.E	1402.64	-0.00083	2	1	48.9	0	0.000133	0|0	3.84	0	2	MASCOT
								K.LNPQDALLYAR.R	1273.69	-0.00217	2	1	28.2	0	0.0323	0|0	5.84	0	2	MASCOT
								K.QFVELLK.T	876.519	-0.00015	2	1	33.58	0	0.00539	0|0	6	0	2	MASCOT
								K.TIEVTDEMIEK.A	1307.64	-0.00183	2	1	44.31	0	0.00156	0|0	4	0	2	MASCOT
								K.TKPEILDTPELLFFK.E	1790.99	-0.00364	3	1	44.8	0	0.000426	0|0	4.68	0	2	MASCOT
93	tr|C1LM88|C1LM88_SCHJA Proteasome endopeptidase complex OS=Schistosoma japonicum OX=6182 GN=EWB00_007357 PE=2 SV=1	7	7	0.2566	24884	6.29
								K.AIVEAAR.E	729.425	-0.00039	2	1	23.24	0	0.207	0|0	6.05	0	2	MASCOT
								K.AKQNATTEIEK.L	1232.65	-0.00115	3	1	27.67	0	0.0386	0|0	6.19	1	2	MASCOT
								K.AVENSGTAIAIQGK.D	1358.73	0.00098	2	1	84.04	0	7.4e-08	0|0	6.05	0	2	MASCOT
								K.INDLSPEELVK.E	1256.67	0.00223	2	1	52.49	0	0.000109	0|0	4.14	0	2	MASCOT
								K.QNATTEIEK.L	1033.52	0.00032	2	1	53.25	0	9.72e-05	0|0	4.53	0	2	MASCOT
								R.IPLYSLTER.L	1091.61	0.00013	2	1	34.07	0	0.00713	0|0	6	0	2	MASCOT
								R.NSFGSR.I	667.316	0.00079	2	1	27.63	0	0.0211	0|0	9.75	0	2	MASCOT
94	tr|Q5DAC9|Q5DAC9_SCHJA Tubulin alpha chain OS=Schistosoma japonicum OX=6182 GN=EWB00_009218 PE=2 SV=1	7	7	0.1641	50012.9	4.97
								K.DVNAAIATIK.T	1015.58	-0.00117	2	1	55.57	0	5.45e-05	0|0	5.84	0	2	MASCOT
								K.EDAANNYAR.G	1023.45	0.00443	2	1	44.09	0	0.000253	0|0	4.37	0	2	MASCOT
								R.AVFVDLEPTVVDEVR.T	1687.89	0.00563	2	1	77.89	0	7.79e-07	0|0	3.92	0	2	MASCOT
								R.GDVVPK.D	614.351	-0.00011	2	1	24.8	0	0.0224	0|0	5.84	0	2	MASCOT
								R.IHFPLATYSPVISAEK.A	1772.96	-0.00162	3	1	27.84	0	0.0275	0|0	6.75	0	2	MASCOT
								R.LDHKFDLMYAK.R	1380.7	-0.00034	3	1	27.22	0	0.0397	0|0	6.75	1	2	MASCOT
								R.LSVDYGK.K	781.409	0.00014	2	1	27.92	0	0.0222	0|0	5.84	0	2	MASCOT
95	tr|Q5DBB7|Q5DBB7_SCHJA SJCHGC06753 protein OS=Schistosoma japonicum OX=6182 GN=EWB00_004555 PE=2 SV=1	7	7	0.2368	30161.8	7.69	172.637
								K.ITEVGNGGQK.S	1002.52	0.00033	2	1	21.08	0	0.161	0|0	6	0	2	MASCOT
								K.LSDTYSQLPSHNR.E	1517.73	0.00013	3	1	32.18	0	0.00941	0|0	6.74	0	2	MASCOT
								R.ESLAQDGR.I	875.422	0.00096	2	1	60.71	0	9.68e-06	0|0	4.37	0	2	MASCOT
								R.FGVFLR.I	738.43	1e-05	2	1	36.25	0	0.00228	0|0	9.75	0	2	MASCOT
								R.FYLDIK.Q	798.44	-0.00072	2	1	24.77	0	0.0275	0|0	5.84	0	2	MASCOT
								R.IASDIIVR.D	886.536	-0.00032	2	1	35.93	0	0.00485	0|0	5.84	0	2	MASCOT
								R.ILMSMPVALEMK.E	1362.72	0.00062	2	1	51.92	0	0.000145	0|0	6	0	2	MASCOT
96	tr|Q5DBJ1|Q5DBJ1_SCHJA Receptor expression-enhancing protein OS=Schistosoma japonicum OX=6182 PE=2 SV=1	7	7	0.291	21575.9	7.76	257.914
								K.ALEDSLR.Q	803.426	-0.00079	2	1	29.52	0	0.0526	0|0	4.37	0	2	MASCOT
								K.ALETVDK.G	775.42	8e-05	2	1	34.03	0	0.0213	0|0	4.37	0	2	MASCOT
								K.ATDVISQDLIGK.R	1259.68	0.00231	2	1	35.13	0	0.00694	0|0	4.21	0	2	MASCOT
								K.FVSEAADLAGDFGNAAR.K	1710.81	5e-05	2	1	68.84	0	1.7e-06	0|0	4.03	0	2	MASCOT
								K.NWFTDLLEK.A	1165.59	-0.0052	2	1	29.95	0	0.018	0|0	4.37	0	2	MASCOT
								R.KALEDSLR.Q	931.521	-0.00026	3	1	32.02	0	0.0167	0|0	6.07	1	2	MASCOT
								R.QKNWFTDLLEK.A	1421.74	-0.00053	3	1	32.51	0	0.0109	0|0	6.07	1	2	MASCOT
97	tr|Q5DDU4|Q5DDU4_SCHJA Tubulin alpha chain OS=Schistosoma japonicum OX=6182 PE=2 SV=1	7	7	0.1641	50019.1	5.01
								K.DVNAAIATIK.T	1015.58	-0.00117	2	1	55.57	0	5.45e-05	0|0	5.84	0	2	MASCOT
								K.EDAANNYAR.G	1023.45	0.00443	2	1	44.09	0	0.000253	0|0	4.37	0	2	MASCOT
								R.AVFVDLEPTVVDEVR.T	1687.89	0.00563	2	1	77.89	0	7.79e-07	0|0	3.92	0	2	MASCOT
								R.GDVVPK.D	614.351	-0.00011	2	1	24.8	0	0.0224	0|0	5.84	0	2	MASCOT
								R.IHFPLATYAPVISAEK.A	1756.96	-0.00051	3	1	33.32	0	0.00726	0|0	6.75	0	2	MASCOT
								R.LDHKFDLMYAK.R	1380.7	-0.00034	3	1	27.22	0	0.0397	0|0	6.75	1	2	MASCOT
								R.LSVDYGK.K	781.409	0.00014	2	1	27.92	0	0.0222	0|0	5.84	0	2	MASCOT
98	tr|Q5DE04|Q5DE04_SCHJA Reticulon-like protein OS=Schistosoma japonicum OX=6182 GN=EWB00_003282 PE=2 SV=1	7	7	0.2383	24321.6	9.16	150.327
								K.IDMVVSQVK.S	1018.56	-0.00074	2	1	39.5	0	0.00301	0|0	5.84	0	2	MASCOT
								K.ILELAK.S ! R.LIELAK.I ! K.LLELAK.E	686.445	-0.00021	2	1	32.88	0	0.00837	0|0	6	0	2	MASCOT
								K.LPIIGGGGR.K	839.51	-0.00054	2	1	29.09	0	0.00697	0|0	9.75	0	2	MASCOT
								K.TENNFVR.E	879.432	-0.00021	2	1	38.2	0	0.00264	0|0	5.66	0	2	MASCOT
								R.EYLER.E	709.351	-0.0003	2	1	35.33	0	0.00428	0|0	4.53	0	2	MASCOT
								R.MYYHFVAK.T	1058.51	-0.00026	3	1	21.79	0	0.057	0|0	8.28	0	2	MASCOT
								R.YQPEIDKILELAK.S	1559.87	-0.00162	3	1	47.79	0	0.000274	0|0	4.68	1	2	MASCOT
99	tr|Q5DE05|Q5DE05_SCHJA SJCHGC06622 protein OS=Schistosoma japonicum OX=6182 PE=2 SV=1	7	7	0.1041	67204.1	6.21
								K.FIGDSK.A	666.346	-0.00041	2	1	29	0	0.0263	0|0	5.84	0	2	MASCOT
								K.IETVPQMFVR.G	1219.65	-0.00129	2	1	56.27	0	4.78e-05	0|0	6	0	2	MASCOT
								K.LKDVLAEAK.I	986.588	-0.0006	2	1	24.26	0	0.0791	0|0	6.07	1	2	MASCOT
								K.VGDYMENHGVK.F	1248.57	0.00056	3	1	20.15	0	0.0811	0|0	5.32	0	2	MASCOT
								R.DNAVTYLNAR.G	1136.57	0.00092	2	1	41.6	0	0.00131	0|0	5.84	0	2	MASCOT
								R.ISDNMR.V	735.345	-0.0007	2	1	32.2	0	0.00865	0|0	5.84	0	2	MASCOT
								R.TIESAAVIVFSK.T	1264.71	-0.00057	2	1	39.11	0	0.00147	0|0	5.66	0	2	MASCOT
100	tr|Q5DE13|Q5DE13_SCHJA SJCHGC07024 protein OS=Schistosoma japonicum OX=6182 PE=1 SV=1	7	7	0.2474	32698.8	5.74	269.414
								K.EDFIDALQK.H	1078.54	4e-05	2	1	27.32	0	0.0305	0|0	4.03	0	2	MASCOT
								K.GSPYMVSK.E	868.423	-0.0004	2	1	27.55	0	0.0203	0|0	8.59	0	2	MASCOT
								K.IWPSGSVIPVK.V	1182.69	0	2	1	22.62	0	0.0465	0|0	8.75	0	2	MASCOT
								K.VEAGPIIR.A	854.509	-0.00051	2	1	38.48	0	0.000873	0|0	5.97	0	2	MASCOT
								K.VIAINVADPMAEK.L	1370.73	0.00046	2	1	56.13	0	3.6e-05	0|0	4.37	0	2	MASCOT
								K.VLGILGMIDEGETDWK.V	1775.89	-0.00755	2	1	64.46	0	7.43e-06	0|0	3.92	0	2	MASCOT
								R.ANVTVK.G	631.377	0.00082	2	1	40.83	0	0.00473	0|0	8.8	0	2	MASCOT
101	tr|Q5DFY0|Q5DFY0_SCHJA Glycylpeptide N-tetradecanoyltransferase OS=Schistosoma japonicum OX=6182 GN=Nmt1 PE=2 SV=1	7	7	0.0929	53844.9	6.71	145.04
								K.HEDIR.S	669.331	0.00136	2	1	26.96	0	0.0186	0|0	5.32	0	2	MASCOT
								K.KDIPK.A	600.372	0.0008	2	1	29.96	0	0.00293	0|0	8.59	1	2	MASCOT
								K.QFLQWILK.S	1075.63	-0.00184	2	1	43.39	0	0.000671	0|0	8.75	0	2	MASCOT
								R.CPFAK.A	622.302	8e-05	2	1	24.18	0	0.0309	0|0	8.22	0	2	MASCOT
								R.FDYSK.Q	659.304	0.00015	2	1	29.1	0	0.00732	0|0	5.84	0	2	MASCOT
								R.LPDAPLVK.G	852.519	-0.00079	2	1	41.39	0	0.000319	0|0	5.84	0	2	MASCOT
								R.MAPVLIR.E	799.486	-0.00073	2	1	29.42	0	0.00909	0|0	9.5	0	2	MASCOT
102	tr|Q5BS76|Q5BS76_SCHJA Dynein light chain OS=Schistosoma japonicum OX=6182 PE=2 SV=1	11	6	0.5955	10256.5	6.82	320.711
								K.FEVDKDIATYIK.Q	1441.76	-0.00102	2	1	29.54	0	0.0548	0|0	4.56	1	2	MASCOT
								K.NADM*DSIMQEEAVR.T	1624.69	0.0004	2	1	43.06	0	0.000143	0|0	3.92	0	2	MASCOT
								K.NADM*DSIMQEEAVR.T	1624.69	-0.0032	2	1	25.4	0	0.00966	0|0	3.92	0	2	MASCOT
								K.NADMDSIMQEEAVR.T	1608.7	0.00084	2	1	68.35	0	5.26e-07	0|0	3.92	0	2	MASCOT
								K.NADMDSIMQEEAVR.T	1608.7	0.00025	3	1	33.16	0	0.00174	0|0	3.92	0	2	MASCOT
								K.QYGSDISHEER.S	1320.58	-0.00158	2	1	49.98	0	5.53e-05	0|0	4.65	0	2	MASCOT
								K.QYGSDISHEER.S	1320.58	-0.00072	3	1	28.35	0	0.00819	0|0	4.65	0	2	MASCOT
								R.AILLFK.S	704.471	0.00038	2	1	30.8	0	0.00403	0|0	8.8	0	2	MASCOT
								R.EKFEVDKDIATYIK.Q	1698.89	-0.0009	3	1	44.98	0	0.000554	0|0	4.78	2	2	MASCOT
								R.EKFEVDKDIATYIK.Q	1698.89	0.00093	2	1	65.03	0	5.59e-06	0|0	4.78	2	2	MASCOT
								R.TWHCIVGK.Q	1000.5	-0.00033	2	1	29.09	0	0.0174	0|0	7.92	0	2	MASCOT
103	tr|C1LDA4|C1LDA4_SCHJA Ferritin OS=Schistosoma japonicum OX=6182 PE=2 SV=1	10	6	0.2813	22195.3	5.42	249.073
								K.FSEFVNK.R	870.436	-0.00039	2	1	31.67	0	0.00623	0|0	6	0	2	MASCOT
								K.NIHEVIDTAIGK.E	1309.71	-0.00358	2	1	45.88	0	0.000336	0|0	5.32	0	2	MASCOT
								K.NIHEVIDTAIGK.E	1309.71	-0.00012	3	1	32.06	0	0.00874	0|0	5.32	0	2	MASCOT
								K.NILLAPGVPM*EFK.N	1444.79	-0.00031	2	1	22.42	0	0.106	0|0	6	0	2	MASCOT
								K.NILLAPGVPMEFK.N	1428.79	0.00015	2	1	48.11	0	0.000274	0|0	6	0	2	MASCOT
								R.EQMNSVSR.L	950.436	0.0024	2	1	25.92	0	0.0238	0|0	6.1	0	2	MASCOT
								R.KFSEFVNK.R	998.531	-0.0007	2	1	39.89	0	0.00134	0|0	8.59	1	2	MASCOT
								R.KFSEFVNK.R	998.531	-0.0005	3	1	26.65	0	0.0282	0|0	8.59	1	2	MASCOT
								R.LHLDSSAVYLMDK.E	1491.75	-0.00187	3	1	36.58	0	0.00487	0|0	5.21	0	2	MASCOT
								R.LHLDSSAVYLMDK.E	1491.75	-0.00081	2	1	37.45	0	0.00405	0|0	5.21	0	2	MASCOT
104	tr|B3GUT5|B3GUT5_SCHJA Thioredoxin OS=Schistosoma japonicum OX=6182 PE=2 SV=1	9	6	0.566	11879.5	5.13	385.449
								K.IAPAFEALSADR.S	1260.66	-0.0008	2	1	42.85	0	0.00115	0|0	4.37	0	2	MASCOT
								K.KIAPAFEALSADR.S	1388.75	-0.00141	3	1	36.71	0	0.00446	0|0	6.07	1	2	MASCOT
								K.KIAPAFEALSADR.S	1388.75	-0.00298	2	1	54.08	0	8.25e-05	0|0	6.07	1	2	MASCOT
								K.VDVDKLEETAK.R ! K.VDVDKLEETAK.K	1246.65	-0.00044	3	1	25.97	0	0.0615	0|0	4.32	1	2	MASCOT
								K.VDVDKLEETAK.R ! K.VDVDKLEETAK.K	1246.65	-0.00288	2	1	32.56	0	0.0136	0|0	4.32	1	2	MASCOT
								R.SALYVK.V	680.398	-0.00065	2	1	28.49	0	0.0137	0|0	8.31	0	2	MASCOT
								R.VDTVVGASIENVEAVIR.K ! K.VDTVVGASIENVEAVIR.K	1770.96	-0.00164	2	1	87.68	0	2.51e-08	0|0	4.14	0	2	MASCOT
								R.VDTVVGASIENVEAVIR.K ! K.VDTVVGASIENVEAVIR.K	1770.96	-0.00235	3	1	66.47	0	3.39e-06	0|0	4.14	0	2	MASCOT
								R.YDVTAMPTFVVIK.N	1483.79	-0.0016	2	1	52.2	0	8.1e-05	0|0	5.84	0	2	MASCOT
105	tr|C1LA36|C1LA36_SCHJA Cathepsin B-like cysteine proteinase OS=Schistosoma japonicum OX=6182 PE=2 SV=1	9	6	0.2368	38669.3	8.31
								K.QSVELSAVDLISCCK.Y	1708.82	0.00491	2	1	61.13	0	1.22e-05	0|0	4.37	0	2	MASCOT
								K.TPQCNQTCQK.G	1264.54	0.00237	2	1	35.68	0	0.00111	0|0	7.74	0	2	MASCOT
								R.DQSQCGSSWAVSAVGAMSDR.I	2098.89	0.00144	3	1	64.73	0	3.5e-06	0|0	4.21	0	2	MASCOT
								R.GIVTGGSK.E	718.409	-0.00013	2	1	41.84	0	0.00214	0|0	8.75	0	2	MASCOT
								R.GIVTGGSK.E	718.409	0.00133	2	1	34.45	0	0.0117	0|0	8.75	0	2	MASCOT
								R.GIVTGGSK.E	718.409	0.00107	2	1	49.52	0	0.000365	0|0	8.75	0	2	MASCOT
								R.GIVTGGSK.E	718.409	0.00041	2	1	39.62	0	0.00356	0|0	8.75	0	2	MASCOT
								R.NECLIESEIAAGLIK.S	1659.86	-0.00213	2	1	81.91	0	1.36e-07	0|0	4.25	0	2	MASCOT
								R.YTTGQFISGHAVR.L	1436.73	-0.00041	3	1	41.99	0	0.00127	0|0	8.75	0	2	MASCOT
106	tr|Q27HR7|Q27HR7_SCHJA Thioredoxin OS=Schistosoma japonicum OX=6182 PE=2 SV=1	9	6	0.566	11851.4	5.13
								K.IAPAFEALSADR.S	1260.66	-0.0008	2	1	42.85	0	0.00115	0|0	4.37	0	2	MASCOT
								K.KIAPAFEALSADR.S	1388.75	-0.00141	3	1	36.71	0	0.00446	0|0	6.07	1	2	MASCOT
								K.KIAPAFEALSADR.S	1388.75	-0.00298	2	1	54.08	0	8.25e-05	0|0	6.07	1	2	MASCOT
								K.VDTVVGASIENVEAAIR.K	1742.93	0.00269	2	1	106.56	0	3.71e-10	0|0	4.14	0	2	MASCOT
								K.VDTVVGASIENVEAAIR.K	1742.93	-0.00025	3	1	105.41	0	4.65e-10	0|0	4.14	0	2	MASCOT
								K.VDVDKLEETAK.R ! K.VDVDKLEETAK.K	1246.65	-0.00044	3	1	25.97	0	0.0615	0|0	4.32	1	2	MASCOT
								K.VDVDKLEETAK.R ! K.VDVDKLEETAK.K	1246.65	-0.00288	2	1	32.56	0	0.0136	0|0	4.32	1	2	MASCOT
								R.SALYVK.V	680.398	-0.00065	2	1	28.49	0	0.0137	0|0	8.31	0	2	MASCOT
								R.YDVTAMPTFVVIK.N	1483.79	-0.0016	2	1	52.2	0	8.1e-05	0|0	5.84	0	2	MASCOT
107	tr|Q5DB33|Q5DB33_SCHJA Pept_C1 domain-containing protein OS=Schistosoma japonicum OX=6182 PE=2 SV=1	9	6	0.2222	38654.1	7.52
								K.QSVELSAVDLISCCK.Y	1708.82	0.00491	2	1	61.13	0	1.22e-05	0|0	4.37	0	2	MASCOT
								K.TPQCNQTCQK.G	1264.54	0.00237	2	1	35.68	0	0.00111	0|0	7.74	0	2	MASCOT
								K.YISGHAVR.L	902.484	2e-05	3	1	24	0	0.0738	0|0	8.75	0	2	MASCOT
								R.DQSQCGSSWAVSAVGAMSDR.I	2098.89	0.00144	3	1	64.73	0	3.5e-06	0|0	4.21	0	2	MASCOT
								R.GIVTGGSK.E	718.409	-0.00013	2	1	41.84	0	0.00214	0|0	8.75	0	2	MASCOT
								R.GIVTGGSK.E	718.409	0.00133	2	1	34.45	0	0.0117	0|0	8.75	0	2	MASCOT
								R.GIVTGGSK.E	718.409	0.00107	2	1	49.52	0	0.000365	0|0	8.75	0	2	MASCOT
								R.GIVTGGSK.E	718.409	0.00041	2	1	39.62	0	0.00356	0|0	8.75	0	2	MASCOT
								R.NECSIESEIAAGLIK.S	1633.81	0.00183	2	1	72.42	0	1.32e-06	0|0	4.25	0	2	MASCOT
108	tr|Q9U8F3|Q9U8F3_SCHJA Thioredoxin OS=Schistosoma japonicum OX=6182 GN=EWB00_003879 PE=1 SV=1	9	6	0.566	11851.4	5.13	385.142
								K.IAPAFEALSADR.S	1260.66	-0.0008	2	1	42.85	0	0.00115	0|0	4.37	0	2	MASCOT
								K.KIAPAFEALSADR.S	1388.75	-0.00141	3	1	36.71	0	0.00446	0|0	6.07	1	2	MASCOT
								K.KIAPAFEALSADR.S	1388.75	-0.00298	2	1	54.08	0	8.25e-05	0|0	6.07	1	2	MASCOT
								K.VDTVVGASIENVEAAIR.K	1742.93	0.00269	2	1	106.56	0	3.71e-10	0|0	4.14	0	2	MASCOT
								K.VDTVVGASIENVEAAIR.K	1742.93	-0.00025	3	1	105.41	0	4.65e-10	0|0	4.14	0	2	MASCOT
								K.VDVDKLEETAR.K	1274.66	-0.00106	3	1	29.88	0	0.0213	0|0	4.32	1	2	MASCOT
								K.VDVDKLEETAR.K	1274.66	-0.00131	2	1	54.91	0	6.65e-05	0|0	4.32	1	2	MASCOT
								K.YDVSAMPTFIVIK.N	1483.79	-0.00359	2	1	61.34	0	9.99e-06	0|0	5.84	0	2	MASCOT
								R.SALYVK.V	680.398	-0.00065	2	1	28.49	0	0.0137	0|0	8.31	0	2	MASCOT
109	tr|Q5DC03|Q5DC03_SCHJA Hypotheticial protein OS=Schistosoma japonicum OX=6182 PE=2 SV=1	8	6	0.213	24410	8.45	405.316
								K.DDGVIYTIAGNLLR.R	1519.81	-0.0026	3	1	52.92	0	0.000113	0|0	4.21	0	2	MASCOT
								K.DDGVIYTIAGNLLR.R	1519.81	-0.00257	2	1	78.66	0	3.01e-07	0|0	4.21	0	2	MASCOT
								K.IAIQSR.I ! K.IAIQSR.V	687.415	0.00015	2	1	31.85	0	0.0181	0|0	9.75	0	2	MASCOT
								K.IIILYSK.D	849.544	6e-05	2	1	43.24	0	0.000175	0|0	8.59	0	2	MASCOT
								K.KVEVDNMDEDR.L	1349.6	-0.00088	3	1	35.98	0	0.00163	0|0	4.11	1	2	MASCOT
								K.KVEVDNMDEDR.L	1349.6	-0.00201	2	1	61.16	0	5.13e-06	0|0	4.11	1	2	MASCOT
								K.VEVDNMDEDR.L	1221.51	2e-05	2	1	73.9	0	7.94e-08	0|0	3.77	0	2	MASCOT
								K.YREAVESR.S	1009.51	3e-05	3	1	27.03	0	0.0321	0|0	6.14	1	2	MASCOT
110	tr|A0A4Z2CSC9|A0A4Z2CSC9_SCHJA Uncharacterized protein OS=Schistosoma japonicum OX=6182 GN=EWB00_007934 PE=4 SV=1	7	6	0.076	96130.6	8.31
								K.SMDDLSDTLVDLNNLTR.H	1921.92	-0.00701	3	1	27.19	0	0.0703	0|0	3.77	0	2	MASCOT
								K.VGESVEVLDGK.K	1131.59	-0.0006	2	1	68.58	0	2.9e-06	0|0	4.14	0	2	MASCOT
								K.VGESVEVLDGKK.Q	1259.68	-0.00019	3	1	24.44	0	0.0748	0|0	4.68	1	2	MASCOT
								K.VGESVEVLDGKK.Q	1259.68	-1e-05	3	1	58.6	0	2.93e-05	0|0	4.68	1	2	MASCOT
								K.VSDGEIGSKDK.L	1134.56	0.00016	2	1	31.05	0	0.0161	0|0	4.56	1	2	MASCOT
								R.DSTNNFNR.K	967.423	-0.00414	2	1	25.87	0	0.0366	0|0	5.84	0	2	MASCOT
								R.NISDSLTENTINISR.D	1676.84	0.00021	2	1	80	0	2.17e-07	0|0	4.37	0	2	MASCOT
111	tr|A0A4Z2D0Y5|A0A4Z2D0Y5_SCHJA Collagen alpha-1(XV) chain (Fragment) OS=Schistosoma japonicum OX=6182 GN=EWB00_005609 PE=4 SV=1	7	6	0.0471	158626	4.79	170.42
								K.GAQVDANGLIR.F	1113.6	0.002	2	1	21.59	0	0.0978	0|0	5.84	0	2	MASCOT
								K.IQPPPGDLLYSVPALR.L	1735.97	0.00081	2	1	45.61	0	0.000276	0|0	5.84	0	2	MASCOT
								K.IQPPPGDLLYSVPALR.L	1735.97	-0.0016	3	1	20.92	0	0.0813	0|0	5.84	0	2	MASCOT
								K.LTGDPVIFDR.R	1132.6	-0.00045	2	1	29.43	0	0.03	0|0	4.21	0	2	MASCOT
								R.ADEDFPIK.I	934.452	-0.00156	2	1	38.78	0	0.00166	0|0	4.03	0	2	MASCOT
								R.HTGEQIEGATVDSR.G	1499.71	-0.00182	3	1	48.78	0	0.000182	0|0	4.65	0	2	MASCOT
								R.MAVEPSSK.L	848.418	-0.00047	2	1	31.04	0	0.0113	0|0	5.75	0	2	MASCOT
112	tr|Q86H19|Q86H19_SCHJA Nucleoside diphosphate kinase (Fragment) OS=Schistosoma japonicum OX=6182 PE=2 SV=1	7	6	0.4331	17799.2	7.95	194.099
								R.EINLWFSPQELCR.Y	1691.82	-0.00282	2	1	46.47	0	0.000401	0|0	4.53	0	2	MASCOT
								R.GDFCQDVGR.N	1053.44	0.00072	2	1	25.46	0	0.0145	0|0	4.21	0	2	MASCOT
								R.GLVGEIIQR.F	984.584	-0.00068	2	1	45.84	0	0.000169	0|0	6	0	2	MASCOT
								R.NVVHGSDSVESANR.E	1470.69	-9e-05	3	1	34.33	0	0.00494	0|0	5.32	0	2	MASCOT
								R.NVVHGSDSVESANR.E	1470.69	-0.00077	2	1	52.04	0	8.25e-05	0|0	5.32	0	2	MASCOT
								R.TFIMVKPDGVQR.G	1390.75	0.0002	2	1	34.47	0	0.00738	0|0	8.41	0	2	MASCOT
								R.YEQGINTWIHE.-	1389.64	-0.00179	2	1	41.81	0	0.000768	0|0	4.81	0	2	MASCOT
113	tr|A0A4Z2DA49|A0A4Z2DA49_SCHJA Polyubiquitin-B isoform 3 OS=Schistosoma japonicum OX=6182 GN=EWB00_002983 PE=4 SV=1	7	6	0.2667	21972	5.83
								-.MQIFVK.T ! R.MQIFVK.T	765.433	-0.00041	2	1	35.98	0	0.00307	0|0	8.5	0	2	MASCOT
								K.ESTLHLVLR.L ! K.ESTLHLVLR.F	1067.62	-0.00177	2	1	41.42	0	0.00239	0|0	6.85	0	2	MASCOT
								K.ESTLHLVLR.L ! K.ESTLHLVLR.F	1067.62	-0.00059	3	1	26.27	0	0.0296	0|0	6.85	0	2	MASCOT
								K.QLEDGR.T	717.353	0.00102	2	1	22.49	0	0.0845	0|0	4.37	0	2	MASCOT
								K.TITLEVEPSDTIENVK.A ! K.TITLEVEPSDTIENVK.V	1787.93	0.00563	2	1	29.26	0	0.0324	0|0	4	0	2	MASCOT
								R.LIFAGK.Q	648.408	5e-05	2	1	26.4	0	0.0269	0|0	8.75	0	2	MASCOT
								R.TLSDYNIQK.E	1081.55	-0.00103	2	1	36.47	0	0.00533	0|0	5.5	0	2	MASCOT
114	tr|A0A4Z2DAS8|A0A4Z2DAS8_SCHJA Semaphorin-5A isoform 1 OS=Schistosoma japonicum OX=6182 GN=EWB00_002840 PE=4 SV=1	7	6	0.0521	118854	7.68	178.397
								K.IISNAFSK.S	879.493	-4e-05	2	1	39.89	0	0.0016	0|0	8.75	0	2	MASCOT
								K.ISETECLQER.L	1264.58	-0.00096	2	1	55.86	0	2.72e-05	0|0	4.25	0	2	MASCOT
								K.IVYIDDLIVHPK.W	1424.81	-0.00179	3	1	36.16	0	0.0024	0|0	5.21	0	2	MASCOT
								K.IVYIDDLIVHPK.W	1424.81	-0.00015	2	1	46.46	0	0.00022	0|0	5.21	0	2	MASCOT
								K.NNMLLTQYPSK.Q	1308.66	-0.00131	2	1	34.25	0	0.009	0|0	8.59	0	2	MASCOT
								R.NEYNCDK.I	942.362	0.00283	2	1	26.42	0	0.00103	0|0	4.37	0	2	MASCOT
								R.QANNLR.A	715.385	0.00141	2	1	37.95	0	0.00112	0|0	9.75	0	2	MASCOT
115	tr|A0A4Z2DDC5|A0A4Z2DDC5_SCHJA Purple acid phosphatase OS=Schistosoma japonicum OX=6182 GN=EWB00_002171 PE=3 SV=1	7	6	0.1245	53652	6.05	208.442
								K.DLQEANKPENR.K	1313.64	0.00127	2	1	37.48	0	0.00268	0|0	4.68	0	2	MASCOT
								K.FMQNIQPIASR.I	1304.68	-0.00024	2	1	40.57	0	0.00193	0|0	9.75	0	2	MASCOT
								R.LINMK.E ! K.LLNMK.S	618.364	-0.00061	2	1	30.74	0	0.0257	0|0	8.75	0	2	MASCOT
								R.TGFEISPK.Y	878.462	0.00268	2	1	43.95	0	0.00092	0|0	5.66	0	2	MASCOT
								R.TTDFGFTR.L	944.447	-0.00092	2	1	37.09	0	0.00187	0|0	5.5	0	2	MASCOT
								R.VILTDLIANTIYNYK.C	1753.97	-0.00359	2	1	61.72	0	6.76e-06	0|0	5.8	0	2	MASCOT
								R.VILTDLIANTIYNYK.C	1753.97	-0.00112	3	1	32.72	0	0.0164	0|0	5.8	0	2	MASCOT
116	tr|C1L543|C1L543_SCHJA Transaldolase OS=Schistosoma japonicum OX=6182 PE=2 SV=1	7	6	0.1529	37479.9	6.31
								K.DAMLLEDLIK.T	1160.62	-0.00106	2	1	43.61	0	0.000949	0|0	4.03	0	2	MASCOT
								K.LADGIR.R	644.373	0.00016	2	1	23.76	0	0.111	0|0	5.84	0	2	MASCOT
								K.LADGIR.R	644.373	-0.00034	2	1	23.85	0	0.109	0|0	5.84	0	2	MASCOT
								R.HDDPGVK.L	767.368	0.00197	2	1	31.59	0	0.00863	0|0	5.21	0	2	MASCOT
								R.LIAMYEELGYSK.D	1416.71	0.00636	2	1	51.86	0	9.32e-05	0|0	4.53	0	2	MASCOT
								R.VSTEVDAR.Y	876.442	0.00101	2	1	54.47	0	7.36e-05	0|0	4.37	0	2	MASCOT
								R.YSFNVQK.Q	885.446	0.00034	2	1	22.63	0	0.0775	0|0	8.59	0	2	MASCOT
117	tr|C1LNY3|C1LNY3_SCHJA Superoxide dismutase [Cu-Zn] OS=Schistosoma japonicum OX=6182 GN=sod1 PE=2 SV=1	7	6	0.426	17253.9	5.94
								K.AVCVMSGSAGVK.G	1165.57	-0.00034	2	1	49.69	0	0.000153	0|0	8.27	0	2	MASCOT
								K.GVYDATDK.L	868.405	-0.00021	2	1	44.44	0	0.000302	0|0	4.21	0	2	MASCOT
								K.LISLSGPHSIIGR.T	1349.79	-0.00057	3	1	26.16	0	0.0207	0|0	9.76	0	2	MASCOT
								R.HVGDLGNVVATDDGK.G	1496.73	-0.00226	3	1	41.08	0	0.00162	0|0	4.41	0	2	MASCOT
								R.TMVIHENEDDLGR.G	1528.71	-0.00174	3	1	33.92	0	0.00436	0|0	4.31	0	2	MASCOT
								R.TMVIHENEDDLGR.G	1528.71	-0.0037	2	1	41.48	0	0.000786	0|0	4.31	0	2	MASCOT
								R.VACGVIGLAAD.-	1045.53	-0.00042	2	1	25.84	0	0.0437	0|0	4.3	0	2	MASCOT
118	tr|C1LRF9|C1LRF9_SCHJA Fatty acid binding protein 7, brain OS=Schistosoma japonicum OX=6182 GN=FABP7 PE=2 SV=1	7	6	0.4015	14777.5	7.93
								K.FGEEFDEK.T	1000.43	0.00269	2	1	48.08	0	5.29e-05	0|0	4	0	2	MASCOT
								K.FGEEFDEKTSDGR.N ! K.FGEEFDEKTSDGR.S	1516.66	0.00152	2	1	31.41	0	0.0034	0|0	4.18	1	2	MASCOT
								K.LGVSWATR.Q	889.489	4e-05	2	1	41.66	0	0.00199	0|0	9.75	0	2	MASCOT
								K.LSESHNFDAVMSK.L	1464.68	-0.00071	2	1	50.44	0	9.13e-05	0|0	5.32	0	2	MASCOT
								K.LSESHNFDAVMSK.L	1464.68	-0.00044	3	1	56.2	0	2.41e-05	0|0	5.32	0	2	MASCOT
								K.NLSVTFK.F	808.456	-0.0006	2	1	36.69	0	0.00285	0|0	8.75	0	2	MASCOT
								K.TTVTVDDVTAIR.N	1290.69	-0.00178	2	1	70.29	0	2.17e-06	0|0	4.21	0	2	MASCOT
119	tr|Q26513|Q26513_SCHJA Glutathione S-transferase OS=Schistosoma japonicum OX=6182 GN=gst-3 PE=2 SV=1	7	6	0.2559	23910.5	6.72
								K.EILNGK.V	673.388	0.00029	2	1	34.11	0	0.0116	0|0	6.1	0	2	MASCOT
								K.ESTGNLTVGDK.V	1120.55	-0.00106	2	1	57.36	0	3.07e-05	0|0	4.37	0	2	MASCOT
								K.HLLATSPK.L	866.509	-9e-05	2	1	23.11	0	0.0555	0|0	8.76	0	2	MASCOT
								K.MIGQVEDVESEYHK.T ! -.MIGQVEDVESEYHK.T	1663.76	-0.0039	3	1	41.43	0	0.000802	0|0	4.4	0	2	MASCOT
								K.MIGQVEDVESEYHK.T ! -.MIGQVEDVESEYHK.T	1663.76	0.00187	2	1	22.43	0	0.135	0|0	4.4	0	2	MASCOT
								K.TMSESLAIAR.F	1078.56	-0.00125	2	1	55.02	0	6.48e-05	0|0	5.66	0	2	MASCOT
								R.HATAF.-	546.267	-0.00013	1	1	20.98	0	0.0467	0|0	6.74	0	2	MASCOT
120	sp|P08515|GST26_SCHJA Glutathione S-transferase class-mu 26 kDa isozyme OS=Schistosoma japonicum OX=6182 PE=1 SV=3	6	6	0.211	25498.4	6.09	181.111
								K.DFETLK.V	752.382	0.01057	2	1	32.36	0	0.00836	0|0	4.37	0	2	MASCOT
								K.GLVQPTR.L	770.452	-0.00015	2	1	21.14	0	0.0492	0|0	9.75	0	2	MASCOT
								K.HNMLGGCPK.E	1013.47	0.00106	2	1	44.63	0	0.000272	0|0	8.23	0	2	MASCOT
								K.LTQSMAIIR.Y	1032.59	-0.00048	2	1	48.78	0	0.000258	0|0	9.75	0	2	MASCOT
								K.VDFLSK.L	708.393	-0.00032	2	1	34.76	0	0.00348	0|0	5.81	0	2	MASCOT
								R.IEAIPQIDK.Y	1026.58	-0.00054	2	1	26.98	0	0.0181	0|0	4.37	0	2	MASCOT
121	tr|Q5DAM7|Q5DAM7_SCHJA Pyruvate kinase OS=Schistosoma japonicum OX=6182 GN=EWB00_008759 PE=2 SV=1	6	6	0.1127	54446.2	6.51
								K.DKQDLR.F	774.41	-0.00026	2	1	23.1	0	0.103	0|0	5.96	1	2	MASCOT
								K.GVNLPGAHVDLPAVSEK.D	1702.91	0.00221	3	1	25.76	0	0.11	0|0	5.32	0	2	MASCOT
								R.GDLGIEIPAEK.V	1141.61	-0.00322	2	1	20.1	0	0.349	0|0	4.14	0	2	MASCOT
								R.HEVIAR.Q	724.41	0.00019	2	1	21.43	0	0.0547	0|0	6.75	0	2	MASCOT
								R.NAGAVHEIR.Q	966.512	0.00241	2	1	36.8	0	0.00352	0|0	6.75	0	2	MASCOT
								R.YAIDYGK.K	829.409	0.00026	2	1	27.33	0	0.0166	0|0	5.83	0	2	MASCOT
122	tr|A0A4Z2CY26|A0A4Z2CY26_SCHJA 14-3-3 protein isoform 3 OS=Schistosoma japonicum OX=6182 GN=EWB00_006485 PE=3 SV=1	6	6	0.2288	26996.5	5.3
								K.AVIEIVK.I	771.497	-0.00054	2	1	41.42	0	0.00103	0|0	6.05	0	2	MASCOT
								K.DSTLIMQLLR.D	1189.66	-0.00122	2	1	62.81	0	2.25e-05	0|0	5.84	0	2	MASCOT
								K.EAAESSLLAYK.E	1181.6	-0.00545	2	1	64.54	0	5.91e-06	0|0	4.53	0	2	MASCOT
								R.ILNSLETR.E	945.536	-0.001	2	1	55.03	0	7.87e-05	0|0	6	0	2	MASCOT
								R.NLLSVAYK.N ! R.NLLSVAYK.K	907.525	-0.00075	2	1	31.81	0	0.0087	0|0	8.59	0	2	MASCOT
								R.YRAEFAVNDK.R	1212.6	0.00109	3	1	23.28	0	0.0625	0|0	6.07	1	2	MASCOT
123	tr|A0A4Z2D9H4|A0A4Z2D9H4_SCHJA Netrin-A OS=Schistosoma japonicum OX=6182 GN=EWB00_003107 PE=4 SV=1	6	6	0.0682	95144.5	8.88	191.675
								K.HSIEEK.D ! R.HSIEEK.I	742.373	0.00146	2	1	28.68	0	0.0121	0|0	5.4	0	2	MASCOT
								K.SPVHFSFSDLSIGGR.C	1605.8	-0.00084	3	1	34.36	0	0.00704	0|0	6.46	0	2	MASCOT
								K.VIYEATR.S	851.462	-0.00024	2	1	29.85	0	0.0178	0|0	5.97	0	2	MASCOT
								K.VSGGVCQDCQHNTVGR.R	1773.78	-0.00048	3	1	47.95	0	6.57e-05	0|0	6.7	0	2	MASCOT
								R.ISLMR.E ! R.ISLMR.F	619.36	0.00013	2	1	38.3	0	0.00269	0|0	9.75	0	2	MASCOT
								R.IVSTSSTK.E	822.457	0.0005	2	1	51.46	0	0.00012	0|0	8.75	0	2	MASCOT
124	tr|A0A4Z2D9L4|A0A4Z2D9L4_SCHJA L-lactate dehydrogenase OS=Schistosoma japonicum OX=6182 GN=EWB00_003117 PE=3 SV=1	6	6	0.1752	36112.4	8.4	196.23
								K.SAATLNEVLMGIK.W	1346.73	-0.00182	2	1	48.28	0	0.000374	0|0	5.72	0	2	MASCOT
								K.YSENSDIVVITAGAR.Q	1594.81	-0.00061	2	1	61.75	0	1.41e-05	0|0	4.37	0	2	MASCOT
								R.FLLGEK.L	706.413	-0.00095	2	1	25.01	0	0.0292	0|0	6	0	2	MASCOT
								R.LNLVQR.N	742.457	-0.00034	2	1	37.05	0	0.00228	0|0	9.75	0	2	MASCOT
								R.NVDIFK.H	735.404	-0.0008	2	1	29.29	0	0.0227	0|0	5.84	0	2	MASCOT
								R.VIGTGTMLDSAR.F	1220.63	-0.00123	2	1	85.81	0	5.68e-08	0|0	5.81	0	2	MASCOT
125	tr|A0A4Z2DAV8|A0A4Z2DAV8_SCHJA Elongation factor 2 OS=Schistosoma japonicum OX=6182 GN=EWB00_002720 PE=4 SV=1	6	6	0.0554	94517.4	6.06	84.7265
								K.MVPAADK.G	731.376	0.0013	2	1	26.67	0	0.0676	0|0	5.59	0	2	MASCOT
								M.VNFTVEALR.E	1048.58	0.00594	2	1	26.2	0	0.0533	0|0	5.97	0	2	MASCOT
								R.ETVTEESNQVCLSK.S	1623.75	0.00205	2	1	43.41	0	0.000479	0|0	4.25	0	2	MASCOT
								R.FTDTR.K	639.31	0.00089	2	1	20.14	0	0.0552	0|0	5.84	0	2	MASCOT
								R.LYESR.H ! R.LYESR.L	667.341	-0.00074	2	1	20.68	0	0.132	0|0	6	0	2	MASCOT
								R.TILMLGR.F	803.481	-0.00237	2	1	28.1	0	0.148	0|0	9.41	0	2	MASCOT
126	tr|A0A4Z2DID8|A0A4Z2DID8_SCHJA 14-3-3 protein isoform 3 OS=Schistosoma japonicum OX=6182 GN=EWB00_000646 PE=3 SV=1	6	6	0.2159	25922	5.04
								K.DSTLIMQLLR.D	1189.66	-0.00122	2	1	62.81	0	2.25e-05	0|0	5.84	0	2	MASCOT
								K.TIVER.K ! K.TLVER.G	617.362	-0.00103	2	1	22.35	0	0.308	0|0	5.66	0	2	MASCOT
								K.VFYLK.T ! K.VFYLK.M	669.397	-0.00043	2	1	20.9	0	0.0496	0|0	8.56	0	2	MASCOT
								R.GEELTVEER.N	1061.51	0.00276	2	1	21.69	0	0.0681	0|0	4.09	0	2	MASCOT
								R.NLLSVAYK.N ! R.NLLSVAYK.K	907.525	-0.00075	2	1	31.81	0	0.0087	0|0	8.59	0	2	MASCOT
								R.VFSAIEQAEGQR.G	1334.67	-0.0022	2	1	72.48	0	1.08e-06	0|0	4.53	0	2	MASCOT
127	tr|A0A4Z2DPP0|A0A4Z2DPP0_SCHJA Band 4-like protein isoform 2 (Fragment) OS=Schistosoma japonicum OX=6182 GN=EWB00_010287 PE=4 SV=1	6	6	0.0616	130295	6.48
								R.DGFGINGSQGK.K	1079.51	0.0041	2	1	32.89	0	0.0192	0|0	5.84	0	2	MASCOT
								R.FVQAVENTGWQGFR.V	1638.8	-0.00087	2	1	63.74	0	6.34e-06	0|0	6	0	2	MASCOT
								R.IVEDSGLAR.I	959.516	2e-05	2	1	51.45	0	0.000167	0|0	4.37	0	2	MASCOT
								R.LALYGVEFHR.A	1204.65	-0.00273	3	1	22.91	0	0.108	0|0	6.75	0	2	MASCOT
								R.LFGPAYEIDK.Q	1152.59	-0.00139	2	1	44.7	0	0.000617	0|0	4.37	0	2	MASCOT
								R.LGWSTNDASLILGTDSK.G	1777.9	-0.00574	2	1	125.26	0	5.87e-12	0|0	4.21	0	2	MASCOT
128	sp|O45035|FABP_SCHJA Fatty acid-binding protein OS=Schistosoma japonicum OX=6182 PE=1 SV=1	6	6	0.4015	14861.8	7.93
								K.FGEEFDEK.T	1000.43	0.00269	2	1	48.08	0	5.29e-05	0|0	4	0	2	MASCOT
								K.FGEEFDEKTSDGR.N ! K.FGEEFDEKTSDGR.S	1516.66	0.00152	2	1	31.41	0	0.0034	0|0	4.18	1	2	MASCOT
								K.LGVSWPIR.Q	927.541	0.00073	2	1	42.89	0	0.000938	0|0	9.75	0	2	MASCOT
								K.LSETHNFDAVMSK.L	1478.69	0.00045	3	1	22.95	0	0.0755	0|0	5.32	0	2	MASCOT
								K.NLSVTFK.F	808.456	-0.0006	2	1	36.69	0	0.00285	0|0	8.75	0	2	MASCOT
								K.TTVTVDDVTAIR.N	1290.69	-0.00178	2	1	70.29	0	2.17e-06	0|0	4.21	0	2	MASCOT
129	tr|Q86F62|Q86F62_SCHJA Proteasome subunit alpha type OS=Schistosoma japonicum OX=6182 GN=EWB00_009100 PE=2 SV=1	6	6	0.2137	27378.7	5.22	151.868
								K.MAIEDVTK.A	906.46	-0.00166	2	1	41.61	0	0.00143	0|0	4.37	0	2	MASCOT
								K.QVMEEK.L	763.365	0.00124	2	1	34.24	0	0.00441	0|0	4.53	0	2	MASCOT
								K.TIIER.L ! R.TLIER.A ! K.TLIER.A ! R.TLIER.Q	631.377	-0.00019	2	1	32.3	0	0.0324	0|0	5.66	0	2	MASCOT
								K.TNEGVVMAVEK.R	1176.59	-0.00153	2	1	46.19	0	0.000488	0|0	4.53	0	2	MASCOT
								R.GVNTFSPEGR.L	1063.52	-0.00102	2	1	33.45	0	0.0237	0|0	6	0	2	MASCOT
								R.VNSTLIIPSSIEK.I	1400.8	-0.00485	2	1	39.63	0	0.00139	0|0	5.97	0	2	MASCOT
130	tr|C1LQ41|C1LQ41_SCHJA Calreticulin OS=Schistosoma japonicum OX=6182 GN=calr PE=2 SV=1	6	6	0.1641	45768.2	4.52
								K.HNPEYK.G	787.373	0.0006	2	1	20.73	0	0.0423	0|0	6.75	0	2	MASCOT
								K.LLGSDIDPK.T	957.525	-0.00032	2	1	44.1	0	0.000568	0|0	4.21	0	2	MASCOT
								K.SIDGWIQSTFNGDK.Q	1567.74	-0.00206	2	1	60.67	0	1.31e-05	0|0	4.21	0	2	MASCOT
								K.SPVNPIEDLGLK.T	1281.7	-0.00123	2	1	54	0	7.25e-05	0|0	4.37	0	2	MASCOT
								K.TFHGETPYK.I	1079.52	0.0004	3	1	22.25	0	0.0867	0|0	6.41	0	2	MASCOT
								R.KRHDNELAEDQSATK.S	1741.85	-0.00042	3	1	25.91	0	0.0932	0|0	5.48	2	2	MASCOT
131	tr|C1LRD8|C1LRD8_SCHJA Carbonyl reductase 1 OS=Schistosoma japonicum OX=6182 GN=Cbr1 PE=2 SV=1	6	6	0.2058	30742.7	5.77
								K.AFLTFVK.T	825.487	-0.00068	2	1	29.74	0	0.00717	0|0	8.8	0	2	MASCOT
								K.ASFIFGEMLK.N	1142.59	-0.0016	2	1	56.9	0	3.14e-05	0|0	6.05	0	2	MASCOT
								K.EPVNQFVYER.K	1280.63	0.0015	2	1	30.49	0	0.0101	0|0	4.53	0	2	MASCOT
								K.FVGPMNLIELR.K	1288.71	-0.00238	2	1	69.59	0	2.65e-06	0|0	6	0	2	MASCOT
								K.LAFVTGSNK.G	936.515	-0.00272	2	1	53.22	0	6.81e-05	0|0	8.75	0	2	MASCOT
								R.NVELGLEAVK.K	1071.6	-0.0013	2	1	26.86	0	0.0818	0|0	4.53	0	2	MASCOT
132	tr|C7TXR1|C7TXR1_SCHJA Lymphocyte cytosolic protein 1 OS=Schistosoma japonicum OX=6182 PE=2 SV=1	6	6	0.1135	74036.7	5.84
								K.LVNVASPDTIDER.S	1428.73	-1e-05	2	1	49.53	0	0.000167	0|0	4.03	0	2	MASCOT
								K.SGTVDWSLVVQNFDPK.R	1791.89	-0.00295	2	1	60.14	0	1.96e-05	0|0	4.21	0	2	MASCOT
								R.DLVGQPR.N	784.431	0.00012	2	1	24.81	0	0.0254	0|0	5.84	0	2	MASCOT
								R.GDLLIEGETLEER.T	1473.74	0.00318	2	1	26.96	0	0.0325	0|0	3.91	0	2	MASCOT
								R.GLVDTITLNK.H	1073.62	-0.00104	2	1	49.41	0	0.000221	0|0	5.84	0	2	MASCOT
								R.YNLMSADEILSSTSR.Q	1686.8	0.00263	2	1	69.45	0	1.37e-06	0|0	4.37	0	2	MASCOT
133	tr|I6YLU9|I6YLU9_SCHJA Leucine aminopeptidase OS=Schistosoma japonicum OX=6182 PE=2 SV=1	6	6	0.1432	42711.8	6.2
								K.AIEEGR.T	674.347	0.00063	2	1	25.31	0	0.0498	0|0	4.53	0	2	MASCOT
								K.EIDTSLFLVGK.G	1221.67	0.00046	2	1	60.1	0	1.5e-05	0|0	4.37	0	2	MASCOT
								K.GITFDTGGADVK.A	1180.58	-0.00209	2	1	35.68	0	0.0048	0|0	4.21	0	2	MASCOT
								K.IAEYLK.N ! K.LAEYLK.Y	736.424	0.00061	2	1	33.7	0	0.00616	0|0	6	0	2	MASCOT
								R.AASVVPR.H	699.415	9e-05	2	1	35.73	0	0.00247	0|0	9.8	0	2	MASCOT
								R.FGVMEANDSLLNIAK.A	1621.83	-0.00173	2	1	65.02	0	1.52e-05	0|0	4.37	0	2	MASCOT
134	tr|A0A4Z2CKX9|A0A4Z2CKX9_SCHJA L-lactate dehydrogenase OS=Schistosoma japonicum OX=6182 GN=EWB00_010161 PE=3 SV=1	6	6	0.1747	36133.3	7.1
								K.SAATIHGVINGIK.W	1280.73	0.00128	2	1	40.11	0	0.00102	0|0	8.49	0	2	MASCOT
								K.YSENSDIVVITAGAR.Q	1594.81	-0.00061	2	1	61.75	0	1.41e-05	0|0	4.37	0	2	MASCOT
								R.FLLGEK.L	706.413	-0.00095	2	1	25.01	0	0.0292	0|0	6	0	2	MASCOT
								R.LNLVQR.N	742.457	-0.00034	2	1	37.05	0	0.00228	0|0	9.75	0	2	MASCOT
								R.NVDIFK.H	735.404	-0.0008	2	1	29.29	0	0.0227	0|0	5.84	0	2	MASCOT
								R.VIGTGTMLDSAR.F	1220.63	-0.00123	2	1	85.81	0	5.68e-08	0|0	5.81	0	2	MASCOT
135	tr|Q5DF77|Q5DF77_SCHJA SJCHGC01853 protein OS=Schistosoma japonicum OX=6182 PE=2 SV=1	6	6	0.3169	21556.4	5.15
								K.DDQITIEEFCR.A	1425.63	-0.0152	2	1	26.3	0	0.0199	0|0	3.92	0	2	MASCOT
								K.DIQIIISK.M ! K.DIQIILSK.M	929.567	-0.00208	2	1	25.58	0	0.0437	0|0	5.84	0	2	MASCOT
								K.MSPQVEYDITER.V	1467.68	-0.00274	2	1	47.76	0	0.000153	0|0	4.14	0	2	MASCOT
								K.QYLDNTYGR.V	1129.53	-0.00037	2	1	40.87	0	0.000708	0|0	5.84	0	2	MASCOT
								R.ELLSDVNNNK.D	1145.58	-0.00026	2	1	33.51	0	0.0182	0|0	4.37	0	2	MASCOT
								R.VWQVIVIR.G	1012.63	-0.00119	2	1	29.9	0	0.0102	0|0	9.72	0	2	MASCOT
136	tr|Q5DGT8|Q5DGT8_SCHJA Uncharacterized protein OS=Schistosoma japonicum OX=6182 PE=2 SV=1	6	6	0.214	32788.9	3.95
								K.AFAMIPSLK.Y	977.549	-0.00078	2	1	25.65	0	0.0517	0|0	8.8	0	2	MASCOT
								K.IESMDVLMPLAK.L	1346.71	0.00393	2	1	67.95	0	3.29e-06	0|0	4.37	0	2	MASCOT
								K.SLDLGNCPVTATENYR.K	1809.84	0.00183	3	1	22.82	0	0.0596	0|0	4.37	0	2	MASCOT
								M.TFMTLLQR.I	1009.55	0.00057	2	1	21.34	0	0.106	0|0	9.41	0	2	MASCOT
								R.EPGEITELNLDNSK.S	1558.76	-0.00145	2	1	44.96	0	0.000514	0|0	4	0	2	MASCOT
								R.IELER.G ! R.LEIER.N ! R.LELER.L ! K.LELER.E ! R.LELER.R	659.372	1e-05	2	1	33.24	0	0.0157	0|0	4.53	0	2	MASCOT
137	tr|C1L5M0|C1L5M0_SCHJA Uncharacterized protein OS=Schistosoma japonicum OX=6182 PE=2 SV=1	8	5	0.3846	10647.6	9.83
								K.ALM*DTGEK.F	880.408	0.00232	2	1	32.18	0	0.00678	0|0	4.37	0	2	MASCOT
								K.ALMDTGEK.F	864.413	0.00014	2	1	40.7	0	0.0011	0|0	4.37	0	2	MASCOT
								K.ILIQK.A ! K.ILLQK.H ! K.LIIQK.C ! R.LILQK.D ! K.LILQK.L ! K.LLLQK.L ! R.LLLQK.A ! R.LLLQK.K ! K.LLLQK.F ! R.LLLQK.V	614.424	0.00015	2	1	22.07	0	0.041	0|0	8.75	0	2	MASCOT
								K.LAEVLLILLQR.L	1280.83	-0.00176	2	1	51.19	0	6.84e-06	0|0	6	0	2	MASCOT
								K.QDGLGEK.L	746.368	0.00186	2	1	31.08	0	0.0114	0|0	4.37	0	2	MASCOT
								K.QDGLGEK.L	746.368	0.00086	2	1	33.6	0	0.00637	0|0	4.37	0	2	MASCOT
								R.EYFKQDGLGEK.L	1313.64	-0.00113	2	1	32.06	0	0.0235	0|0	4.68	1	2	MASCOT
								R.EYFKQDGLGEK.L	1313.64	-3e-05	3	1	28.72	0	0.0216	0|0	4.68	1	2	MASCOT
138	tr|Q5DHU0|Q5DHU0_SCHJA Pept_C1 domain-containing protein OS=Schistosoma japonicum OX=6182 PE=2 SV=1	8	5	0.2076	38613.2	8.13
								K.QSVELSAVDLISCCK.Y	1708.82	0.00491	2	1	61.13	0	1.22e-05	0|0	4.37	0	2	MASCOT
								R.DQSQCGSSWAVSAVGAMSDR.I	2098.89	0.00144	3	1	64.73	0	3.5e-06	0|0	4.21	0	2	MASCOT
								R.GIVTGGSK.E	718.409	-0.00013	2	1	41.84	0	0.00214	0|0	8.75	0	2	MASCOT
								R.GIVTGGSK.E	718.409	0.00133	2	1	34.45	0	0.0117	0|0	8.75	0	2	MASCOT
								R.GIVTGGSK.E	718.409	0.00107	2	1	49.52	0	0.000365	0|0	8.75	0	2	MASCOT
								R.GIVTGGSK.E	718.409	0.00041	2	1	39.62	0	0.00356	0|0	8.75	0	2	MASCOT
								R.NECSIESEIAAGLIK.S	1633.81	0.00183	2	1	72.42	0	1.32e-06	0|0	4.25	0	2	MASCOT
								R.YTTGQFISGHAVR.L	1436.73	-0.00041	3	1	41.99	0	0.00127	0|0	8.75	0	2	MASCOT
139	tr|A0A4Z2DEQ1|A0A4Z2DEQ1_SCHJA Glucose-6-phosphate 1-dehydrogenase OS=Schistosoma japonicum OX=6182 GN=EWB00_001762 PE=3 SV=1	6	5	0.098	59077.8	6.22	164.687
								K.EMVQNLLILR.F	1228.71	-0.00069	2	1	51.94	0	9.53e-05	0|0	6.1	0	2	MASCOT
								R.GGYFDQFGIIR.D	1272.64	-0.00574	2	1	30.74	0	0.0137	0|0	5.84	0	2	MASCOT
								R.ILTPILNYLEENK.I	1559.87	0.00024	2	1	59.74	0	1.69e-05	0|0	4.53	0	2	MASCOT
								R.ILTPILNYLEENK.I	1559.87	0.00024	3	1	36.78	0	0.00334	0|0	4.53	0	2	MASCOT
								R.NELVLR.V	743.441	-0.00039	2	1	22	0	0.127	0|0	6	0	2	MASCOT
								R.VQPDEAVYIK.M	1161.62	-0.0016	2	1	34.66	0	0.00651	0|0	4.37	0	2	MASCOT
140	tr|A0A4Z2DRZ4|A0A4Z2DRZ4_SCHJA Glucose-6-phosphate isomerase OS=Schistosoma japonicum OX=6182 GN=EWB00_009062 PE=3 SV=1	6	5	0.1152	61377	7.09	314.737
								K.DVMPGVNAVLEQMSK.F	1617.8	0.00042	2	1	57.45	0	3.66e-05	0|0	4.37	0	2	MASCOT
								K.DVSHVAK.H	755.405	0.00097	2	1	31.37	0	0.00547	0|0	6.74	0	2	MASCOT
								K.NLIDVQVFDQLIK.L	1544.87	-0.00166	2	1	59.56	0	1.52e-05	0|0	4.21	0	2	MASCOT
								K.VNPETVLFIIASK.T	1430.83	-0.00433	2	1	54.78	0	3.69e-05	0|0	5.97	0	2	MASCOT
								K.VNPETVLFIIASK.T	1430.83	-0.00191	3	1	34.28	0	0.0044	0|0	5.97	0	2	MASCOT
								R.FAAYFQQGDMESNGK.F	1692.73	0.00173	2	1	72.05	0	2.46e-07	0|0	4.37	0	2	MASCOT
141	tr|A0A4Z2DTP3|A0A4Z2DTP3_SCHJA Adenylate kinase isoform 1 OS=Schistosoma japonicum OX=6182 GN=EWB00_006076 PE=3 SV=1	6	5	0.267	21906.4	8.75
								K.AMMER.G	637.28	8e-05	2	1	35.52	0	0.00299	0|0	6.05	0	2	MASCOT
								K.FNFNHLSSGDLLR.A	1519.77	-0.00115	3	1	24.34	0	0.215	0|0	6.74	0	2	MASCOT
								K.FNFNHLSSGDLLR.A	1519.77	0.00091	2	1	20.53	0	0.21	0|0	6.74	0	2	MASCOT
								K.VIFVLGGPGSGK.G	1130.66	-0.00108	2	1	54.5	0	5.8e-05	0|0	8.72	0	2	MASCOT
								R.ELDQGLK.F	802.43	-0.00053	2	1	36.39	0	0.0058	0|0	4.37	0	2	MASCOT
								R.TFNELTKPVIEYYK.K	1744.92	-0.00427	3	1	30.63	0	0.016	0|0	5.81	0	2	MASCOT
142	tr|C1L4B9|C1L4B9_SCHJA Uncharacterized protein OS=Schistosoma japonicum OX=6182 PE=2 SV=1	6	5	0.407	10355.1	9.2	103.177
								K.IRNYLEEDQLGEK.L	1606.81	-0.00244	3	1	30.4	0	0.0179	0|0	4.41	1	2	MASCOT
								K.IRNYLEEDQLGEK.L	1606.81	-0.00196	2	1	30.26	0	0.0185	0|0	4.41	1	2	MASCOT
								K.LWTSIK.E	747.44	-0.00095	2	1	33.82	0	0.00678	0|0	8.75	0	2	MASCOT
								R.LNMHLSTR.E	971.509	-0.00063	2	1	40.86	0	0.00121	0|0	9.76	0	2	MASCOT
								R.NYLEEDQLGEK.L	1337.62	0.00281	2	1	25.68	0	0.0285	0|0	4	0	2	MASCOT
								R.SNQVELIK.E	930.525	-0.00083	2	1	37.41	0	0.00454	0|0	5.72	0	2	MASCOT
143	tr|C1L827|C1L827_SCHJA DJ-1_PfpI domain-containing protein OS=Schistosoma japonicum OX=6182 PE=2 SV=1	6	5	0.2337	19254.4	8.4
								K.KLTSYPGFEDR.L	1312.65	-0.00214	3	1	34.85	0	0.00426	0|0	6.07	1	2	MASCOT
								K.KLTSYPGFEDR.L	1312.65	-0.00218	2	1	30.38	0	0.0119	0|0	6.07	1	2	MASCOT
								K.LTSYPGFEDR.L	1184.56	-0.00018	2	1	28.36	0	0.0152	0|0	4.37	0	2	MASCOT
								K.LVELLCSK.S	961.539	-0.00034	2	1	32.83	0	0.0124	0|0	5.99	0	2	MASCOT
								K.LVGQILR.E	798.52	-0.00093	2	1	24.5	0	0.0131	0|0	9.75	0	2	MASCOT
								R.AGVNVTMGGLQGDAIIK.G	1643.88	-0.0018	2	1	72.03	0	2.96e-06	0|0	5.88	0	2	MASCOT
144	tr|C1L8Z6|C1L8Z6_SCHJA Putative Stress-induced-phosphoprotein 1 OS=Schistosoma japonicum OX=6182 GN=STI1 PE=2 SV=1	6	5	0.1348	36224.6	5.92
								K.AAVYYEK.G	843.425	2e-05	2	1	30.41	0	0.00933	0|0	6.04	0	2	MASCOT
								K.AVEIGR.E	644.373	0.00012	2	1	37.96	0	0.00421	0|0	6.05	0	2	MASCOT
								K.DFETAIAHYDK.A	1309.61	-0.00299	2	1	30.13	0	0.0115	0|0	4.54	0	2	MASCOT
								K.KEDYANAK.K	938.458	0.00146	3	1	26.34	0	0.0317	0|0	6.07	1	2	MASCOT
								K.KEDYANAK.K	938.458	0.00114	2	1	20.76	0	0.115	0|0	6.07	1	2	MASCOT
								M.GQHEAEAEKEK.G	1255.59	0.00289	3	1	39.33	0	0.0016	0|0	4.91	1	2	MASCOT
145	tr|C1LA81|C1LA81_SCHJA Uncharacterized protein OS=Schistosoma japonicum OX=6182 PE=2 SV=1	6	5	0.2993	14712.9	4.35
								K.DEVAPVESK.I	973.484	0.00071	2	1	42.78	0	0.000633	0|0	4.14	0	2	MASCOT
								K.EAGDNASDDKAHSPDSR.H	1771.75	0.00301	3	1	20.8	0	0.064	0|0	4.35	1	2	MASCOT
								K.NGNDEPVIK.K	985.495	-0.00024	2	1	47.79	0	0.000682	0|0	4.37	0	2	MASCOT
								K.NGNDEPVIKK.I	1113.59	-0.00132	2	1	44.52	0	0.000535	0|0	6.07	1	2	MASCOT
								K.NGNDEPVIKK.I	1113.59	-0.00018	3	1	41.4	0	0.00111	0|0	6.07	1	2	MASCOT
								R.IDELK.R ! K.IDELK.R ! K.IDELK.K ! R.LDEIK.H ! K.LDEIK.K ! R.LDELK.G ! R.LDELK.A	617.35	-0.0001	2	1	32.41	0	0.0196	0|0	4.37	0	2	MASCOT
146	tr|C1LIQ7|C1LIQ7_SCHJA Myophilin OS=Schistosoma japonicum OX=6182 GN=EWB00_008345 PE=2 SV=1	6	5	0.2329	24628	9.33	135.652
								-.MNEAVQK.I ! K.MNEAVQK.I	819.403	0.00037	2	1	32.55	0	0.00803	0|0	5.75	0	2	MASCOT
								K.FAAGLGVK.S	762.451	0.00013	2	1	41.38	0	0.00144	0|0	8.75	0	2	MASCOT
								K.SASLFQTDQLYEK.T	1529.75	-0.00483	2	1	33.05	0	0.00689	0|0	4.37	0	2	MASCOT
								K.SPNIVIPEK.M	996.572	-0.001	2	1	35.26	0	0.00231	0|0	5.72	0	2	MASCOT
								K.TWQVSDNNIFEIPR.Q	1718.85	-0.00428	3	1	20.05	0	0.192	0|0	4.37	0	2	MASCOT
								K.TWQVSDNNIFEIPR.Q	1718.85	-0.00131	2	1	55.3	0	5.64e-05	0|0	4.37	0	2	MASCOT
147	tr|C1LK02|C1LK02_SCHJA Proteasome subunit beta OS=Schistosoma japonicum OX=6182 GN=psma4 PE=2 SV=1	6	5	0.1975	27292	5.54
								K.ILAQR.I ! K.ILAQR.L ! R.ILAQR.S ! R.LIAQR.Y ! K.LLAQR.E ! K.LLAQR.R ! R.LLAQR.D	600.383	0.00023	2	1	23.4	0	0.0816	0|0	9.75	0	2	MASCOT
								K.TVEGEETQK.K	1020.48	0.0018	2	1	36.88	0	0.00233	0|0	4.25	0	2	MASCOT
								K.VEIGVLQR.R	913.547	-0.00053	2	1	30.61	0	0.00852	0|0	5.97	0	2	MASCOT
								R.FINNLLDETVFSEK.I	1668.85	0.00023	2	1	76.38	0	4.35e-07	0|0	4.14	0	2	MASCOT
								R.FINNLLDETVFSEK.I	1668.85	-0.00167	3	1	25.11	0	0.0601	0|0	4.14	0	2	MASCOT
								R.LINQSEVDSLIK.T	1358.75	6e-05	2	1	25.5	0	0.0519	0|0	4.37	0	2	MASCOT
148	tr|C1LK30|C1LK30_SCHJA Glucose-6-phosphate isomerase OS=Schistosoma japonicum OX=6182 PE=2 SV=1	6	5	0.1152	61379	7.09	317.529
								K.DVMPGVNAVLEQMSK.F	1617.8	0.00042	2	1	57.45	0	3.66e-05	0|0	4.37	0	2	MASCOT
								K.DVSHVAK.H	755.405	0.00097	2	1	31.37	0	0.00547	0|0	6.74	0	2	MASCOT
								K.NLIDVQAFDQLIK.L	1516.84	-0.00059	2	1	71.98	0	1.18e-06	0|0	4.21	0	2	MASCOT
								K.VNPETVLFIIASK.T	1430.83	-0.00433	2	1	54.78	0	3.69e-05	0|0	5.97	0	2	MASCOT
								K.VNPETVLFIIASK.T	1430.83	-0.00191	3	1	34.28	0	0.0044	0|0	5.97	0	2	MASCOT
								R.FAAYFQQGDMESNGK.F	1692.73	0.00173	2	1	72.05	0	2.46e-07	0|0	4.37	0	2	MASCOT
149	tr|Q5DB51|Q5DB51_SCHJA 2-deoxy-D-gluconate 3-dehydrogenase OS=Schistosoma japonicum OX=6182 GN=EWB00_001373 PE=2 SV=1	6	5	0.1736	28701.8	7.61	114.587
								K.AALDQFTK.C	893.473	0.0004	2	1	22.94	0	0.114	0|0	5.88	0	2	MASCOT
								K.IQETR.K ! K.IQETR.T ! R.LQETR.Q	646.352	0.00057	2	1	29.9	0	0.0331	0|0	6	0	2	MASCOT
								R.AGMSEDDYKK.F	1143.5	-0.00255	3	1	34.02	0	0.00143	0|0	4.56	1	2	MASCOT
								R.AGMSEDDYKK.F	1143.5	0.00172	2	1	26.33	0	0.0219	0|0	4.56	1	2	MASCOT
								R.ATAILFAK.L	834.508	-0.00012	2	1	43.1	0	0.000453	0|0	8.8	0	2	MASCOT
								R.VNSVNPAVIVTELHK.R	1619.91	-0.00082	3	1	29.84	0	0.011	0|0	6.72	0	2	MASCOT
150	tr|A0A4Z2CVP3|A0A4Z2CVP3_SCHJA Acyl-coenzyme A thioesterase 8 OS=Schistosoma japonicum OX=6182 GN=EWB00_007163 PE=4 SV=1	5	5	0.1776	36582.2	6.51	185.564
								K.LQSENVYR.G	1008.51	0.0009	2	1	44.88	0	0.000494	0|0	6	0	2	MASCOT
								K.NSSDPSTPYFR.M	1270.57	-0.00087	2	1	26.2	0	0.0204	0|0	5.84	0	2	MASCOT
								K.SLDLDQLPSVPK.T	1311.72	7e-05	2	1	61.68	0	1.02e-05	0|0	4.21	0	2	MASCOT
								R.LVEAFPINK.N	1030.59	-0.00043	2	1	36.18	0	0.00525	0|0	6	0	2	MASCOT
								R.TIYGGELMAQALVAASK.T	1722.91	-0.00173	2	1	88.15	0	3.7e-08	0|0	5.66	0	2	MASCOT
151	tr|A0A4Z2CX56|A0A4Z2CX56_SCHJA Semaphorin-6A isoform 2 OS=Schistosoma japonicum OX=6182 GN=EWB00_006795 PE=4 SV=1	5	5	0.0302	190897	7.15	128.636
								K.FSTINPFFCLFDK.N	1635.79	-0.00141	2	1	25.05	0	0.0452	0|0	5.83	0	2	MASCOT
								K.LIAYWWK.N	979.54	-0.00173	2	1	38.92	0	0.0021	0|0	8.59	0	2	MASCOT
								K.TTSINETPVTR.L	1218.63	-0.00098	2	1	34.34	0	0.00843	0|0	5.66	0	2	MASCOT
								K.VSLSLVPEK.Q	971.577	-0.0033	2	1	35.53	0	0.0055	0|0	5.97	0	2	MASCOT
								R.LNSQVYYEQR.L	1299.63	0.00168	2	1	67.77	0	2.19e-06	0|0	6	0	2	MASCOT
152	tr|A0A4Z2CZ15|A0A4Z2CZ15_SCHJA Filamin-A isoform 1 OS=Schistosoma japonicum OX=6182 GN=EWB00_006234 PE=4 SV=1	5	5	0.023	244932	5.53
								K.LENVTMVLR.F	1074.6	0.00265	2	1	42.55	0	0.00134	0|0	6	0	2	MASCOT
								K.NTFTR.W	638.326	-3e-05	2	1	36.09	0	0.00379	0|0	9.75	0	2	MASCOT
								K.NVTVDDLQFDLADGLR.L	1790.89	-0.00359	2	1	22.75	0	0.0969	0|0	3.77	0	2	MASCOT
								R.LIALVESLSGQQFK.H	1532.87	-0.00099	2	1	67.53	0	2.08e-06	0|0	6	0	2	MASCOT
								R.LLAWLNNK.L	971.567	-8e-05	2	1	29.19	0	0.0344	0|0	8.75	0	2	MASCOT
153	tr|A0A4Z2D655|A0A4Z2D655_SCHJA Aminopeptidase OS=Schistosoma japonicum OX=6182 GN=EWB00_004381 PE=3 SV=1	5	5	0.0631	106148	5.48	242.763
								K.SAETNDWGDVK.T	1221.54	-0.0007	2	1	61.63	0	1.07e-05	0|0	4.03	0	2	MASCOT
								K.SEILFDEWR.L	1194.58	-0.0001	2	1	52.01	0	9.88e-05	0|0	4.14	0	2	MASCOT
								K.YFANTLLEPTYAR.R	1558.79	-0.00011	2	1	49.01	0	0.000225	0|0	6	0	2	MASCOT
								R.IYSAGDALEIGMK.L	1367.69	-0.00223	2	1	32.59	0	0.0276	0|0	4.37	0	2	MASCOT
								R.LGGINEWTYFR.D	1355.67	-0.00207	2	1	36.11	0	0.00396	0|0	6	0	2	MASCOT
154	tr|A0A4Z2DPH5|A0A4Z2DPH5_SCHJA Uncharacterized protein OS=Schistosoma japonicum OX=6182 GN=EWB00_010233 PE=4 SV=1	5	5	0.2095	31737.2	4.86
								K.AASEDTESQQSQVK.S	1507.69	-0.00087	2	1	47.78	0	0.000418	0|0	4.14	0	2	MASCOT
								K.SESSMEELNGIDVSSSK.H	1798.8	0.00116	2	1	74.55	0	2.05e-07	0|0	4	0	2	MASCOT
								R.IAAAQAASPAK.S	998.563	-5e-05	2	1	61.59	0	7.87e-06	0|0	8.75	0	2	MASCOT
								R.QSTEPVK.A	788.415	0.00137	2	1	42.95	0	0.00109	0|0	6	0	2	MASCOT
								R.SSNTNSEESPVTR.R	1407.63	-0.00114	2	1	31.63	0	0.00502	0|0	4.53	0	2	MASCOT
155	tr|A0A4Z2DX43|A0A4Z2DX43_SCHJA Regulator of microtubule dynamics protein isoform 1 OS=Schistosoma japonicum OX=6182 GN=EWB00_001396 PE=4 SV=1	5	5	0.1934	28439.2	7.55	92.3437
								K.EFSYELGLK.H	1085.55	-0.00064	2	1	35.82	0	0.00315	0|0	4.53	0	2	MASCOT
								K.EISELLK.T	831.482	-0.00063	2	1	41.13	0	0.00216	0|0	4.53	0	2	MASCOT
								K.NISELYDLLMK.S	1338.7	-0.0024	2	1	45.21	0	0.000503	0|0	4.37	0	2	MASCOT
								R.SVITLEYLAK.C	1136.66	-0.00294	2	1	30.43	0	0.00783	0|0	5.72	0	2	MASCOT
								R.YFTEGMNASK.K	1147.51	0.00049	2	1	23.24	0	0.0453	0|0	6	0	2	MASCOT
156	tr|B3GUV6|B3GUV6_SCHJA Phosphoglycerate mutase OS=Schistosoma japonicum OX=6182 GN=gpmA PE=2 SV=1	5	5	0.2	28347	7.01	141.213
								K.IVFIR.H ! R.LVFLR.N	647.424	-0.00028	2	1	24.36	0	0.0148	0|0	9.75	0	2	MASCOT
								K.LDLNWIPVTK.T	1198.68	-0.00092	2	1	47.41	0	0.00022	0|0	5.84	0	2	MASCOT
								K.YALLDSSCIPR.T	1294.65	-0.00281	2	1	38.26	0	0.00272	0|0	5.83	0	2	MASCOT
								R.TECLKDTVQR.V	1249.62	0.00053	3	1	42.38	0	0.00127	0|0	5.73	1	2	MASCOT
								R.VLPFWFDTISADIK.S	1651.87	-0.00179	2	1	59.6	0	2.09e-05	0|0	4.21	0	2	MASCOT
157	tr|C1L503|C1L503_SCHJA Protein disulfide-isomerase OS=Schistosoma japonicum OX=6182 GN=ECaSt PE=2 SV=1	5	5	0.0868	54386	4.9
								K.NSDEVIDYTGDR.S	1383.6	-0.00485	2	1	31.7	0	0.0046	0|0	3.84	0	2	MASCOT
								R.IIELGEETTK.Y	1132.61	-0.00295	2	1	34.56	0	0.00737	0|0	4.25	0	2	MASCOT
								R.IVIFK.R ! K.IVIFK.Q ! R.IVLFK.N ! K.LVLFK.C	619.418	-0.00057	2	1	26.96	0	0.00886	0|0	8.75	0	2	MASCOT
								R.LTEVAK.Q	660.393	0.00093	2	1	40.64	0	0.00307	0|0	6	0	2	MASCOT
								R.VLEFFGLSK.N	1039.58	-0.00171	2	1	40.25	0	0.0012	0|0	5.97	0	2	MASCOT
158	tr|C1L9G6|C1L9G6_SCHJA Heterogeneous nuclear ribonucleoprotein A2 homolog 1 OS=Schistosoma japonicum OX=6182 PE=2 SV=1	5	5	0.178	26448.2	7.03	134.679
								K.EQINTMK.K	863.429	-0.00038	2	1	37.9	0	0.00287	0|0	6.1	0	2	MASCOT
								K.LFVGGLK.K	733.461	-0.00061	2	1	33.03	0	0.00291	0|0	8.75	0	2	MASCOT
								R.GFGFITYK.E	932.488	-0.00109	2	1	29.17	0	0.026	0|0	8.59	0	2	MASCOT
								R.GFGFVTFDDYDPVDK.A	1721.77	-0.00089	2	1	65.42	0	1.94e-06	0|0	3.77	0	2	MASCOT
								R.TEQFR.K	680.336	-0.00031	2	1	20.69	0	0.127	0|0	5.66	0	2	MASCOT
159	tr|C1LLM8|C1LLM8_SCHJA Ferritin OS=Schistosoma japonicum OX=6182 GN=fth1 PE=2 SV=1	5	5	0.2093	19810.9	5.34
								K.AAEFFR.K	740.373	-0.00014	2	1	24.27	0	0.0296	0|0	6.05	0	2	MASCOT
								K.AVTDSLLK.L	846.493	0.00078	2	1	26.9	0	0.0386	0|0	5.88	0	2	MASCOT
								K.LHAIASK.N	739.446	-0.00061	2	1	38.18	0	0.001	0|0	8.76	0	2	MASCOT
								R.FADYLTETQR.V	1243.6	0.00011	2	1	39.16	0	0.0016	0|0	4.37	0	2	MASCOT
								R.YSDIK.C ! R.YSDIK.N	625.319	-0.00203	2	1	29.66	0	0.00968	0|0	5.84	0	2	MASCOT
160	tr|C1LRE8|C1LRE8_SCHJA Aldo-keto reductase family 1, member B4 (Aldose reductase) OS=Schistosoma japonicum OX=6182 GN=Akr1b4 PE=2 SV=1	5	5	0.1194	35831.8	6.57	165.579
								K.ALEIGYR.H	821.452	-0.00091	2	1	28.7	0	0.0288	0|0	6.05	0	2	MASCOT
								K.SIGLSNFNK.R	979.521	-0.00142	2	1	42.15	0	0.00392	0|0	8.47	0	2	MASCOT
								K.TPAQVLLR.Y	897.552	-0.00383	2	1	34.6	0	0.00203	0|0	9.41	0	2	MASCOT
								R.EDIFITSK.L	952.499	-0.00069	2	1	39.42	0	0.00194	0|0	4.37	0	2	MASCOT
								R.YLLQR.K ! K.YLLQR.E	692.409	-0.00016	2	1	20.61	0	0.139	0|0	8.75	0	2	MASCOT
161	tr|C1LYI9|C1LYI9_SCHJA Calcium-binding EF-hand,domain-containing protein OS=Schistosoma japonicum OX=6182 PE=2 SV=1	5	5	0.6197	8234.34	4.78	109.603
								K.ALFDIADTDK.S	1108.55	-0.00157	2	1	43.97	0	0.000882	0|0	3.93	0	2	MASCOT
								K.ALFDIADTDKSGK.L	1380.7	-0.00062	2	1	27.49	0	0.0372	0|0	4.43	1	2	MASCOT
								K.KILELNSNQQLSEK.S	1643.9	-0.00083	3	1	42.23	0	0.000808	0|0	6.14	1	2	MASCOT
								K.KYDLNGDKEWDIDELVK.M	2080.02	0.00065	3	1	20.68	0	0.174	0|0	4.23	2	2	MASCOT
								K.YDLNGDKEWDIDELVK.M	1951.93	-0.00421	3	1	33.54	0	0.0178	0|0	3.96	1	2	MASCOT
162	tr|Q26515|Q26515_SCHJA Aspartic proteinase OS=Schistosoma japonicum OX=6182 GN=ctsd PE=2 SV=2	5	5	0.1282	47381.1	8.06
								K.FYTIFDMGK.N	1121.53	-0.00033	2	1	45.39	0	0.000402	0|0	5.84	0	2	MASCOT
								K.GQTFGEATK.Q	938.458	0.00071	2	1	23.75	0	0.0576	0|0	6	0	2	MASCOT
								K.HMTLEPTDYIMK.V	1478.7	-0.00168	3	1	26.52	0	0.0359	0|0	5.32	0	2	MASCOT
								K.QGVVDSPVFSFYLSR.N	1700.86	-0.00073	2	1	56.17	0	5.06e-05	0|0	5.84	0	2	MASCOT
								K.QPGLVFVMAK.F	1089.61	0.00087	2	1	43.66	0	0.000736	0|0	8.75	0	2	MASCOT
[truncated: 1,149 more rows]
