# Supplementary material for: Proteomic and deep sequencing analysis of extracellular vesicles isolated from adult male and female Schistosoma japonicum
Source: PLoS Negl Trop Dis. 2020 Sep 28;14(9):e0008618. doi: 10.1371/journal.pntd.0008618 (PMC7521736; doi:10.1371/journal.pntd.0008618)
Supplement: S2 Table — (XLSX) [file pntd.0008618.s002.xlsx]

## Sheet: Sheet1
	S2 Table List of proteins identified by MS from EVs isolated from female schistosomes
	Proteins	PepCount	UniquePepCount	CoverPercent	MW	PI	Protein Score	Peptide Sequence	MH+	Diff(MH+)	Charge	Rank	Score	DeltaScore	ExpectValue	Ions	PI	MissCleavage	NumProteaseTermini	Engine
1	tr|A0A4Z2DMK8|A0A4Z2DMK8_SCHJA Twitchin (Fragment) OS=Schistosoma japonicum OX=6182 GN=EWB00_011116 PE=4 SV=1	66	61	0.189	401559	5.66	2650.73
								K.AEKDDAGQYK.V	1124.52	0.00139	2	1	37.07	0	0.00193	0|0	4.56	1	2	MASCOT
								K.ANAAPISGTGYTVK.N	1349.71	-0.00206	2	1	47.95	0	0.000341	0|0	8.63	0	2	MASCOT
								K.APTGPIR.G	711.415	0.00087	2	1	26.72	0	0.0412	0|0	9.8	0	2	MASCOT
								K.ASFEVQVDGQPLPSVR.W	1728.89	0.00041	2	1	76.86	0	3.59e-07	0|0	4.37	0	2	MASCOT
								K.ASTVAFLVVEAENEEMKGPR.F	2177.09	0.00242	3	1	39.16	0	0.0056	0|0	4.49	1	2	MASCOT
								K.ATAPQVIK.D	827.499	-0.00041	2	1	28.36	0	0.0216	0|0	8.8	0	2	MASCOT
								K.DFISK.L ! K.DFLSK.A	609.324	-0.00028	2	1	24.06	0	0.141	0|0	5.84	0	2	MASCOT
								K.EFEFR.V	727.341	-0.00079	2	1	22.22	0	0.0345	0|0	4.53	0	2	MASCOT
								K.EGETAQFR.V	937.437	-0.00053	2	1	53.16	0	5.41e-05	0|0	4.53	0	2	MASCOT
								K.FVNTDTPQDK.H	1164.55	-0.00266	2	1	42.17	0	0.000852	0|0	4.21	0	2	MASCOT
								K.GEATHPVTVK.I	1038.56	0.00056	2	1	48.02	0	0.000327	0|0	6.75	0	2	MASCOT
								K.GKEFEFR.V	912.457	-0.00102	2	1	30.19	0	0.0106	0|0	6.14	1	2	MASCOT
								K.GQFTFDHDAFNGISSNGKDFISK.L	2532.18	0.00507	3	1	24.03	0	0.0421	0|0	5.3	1	2	MASCOT
								K.GSDSWQTVSGFLK.S	1411.69	-0.00596	2	1	85.91	0	4.12e-08	0|0	5.84	0	2	MASCOT
								K.HPWLNEAITDEQR.R	1608.78	-0.00245	2	1	30.1	0	0.0151	0|0	4.65	0	2	MASCOT
								K.HVVLNEIEVMK.E	1310.71	-0.00338	2	1	48.15	0	0.000224	0|0	5.4	0	2	MASCOT
								K.HVVLNEIEVMK.E	1310.71	-0.00128	3	1	30.94	0	0.0113	0|0	5.4	0	2	MASCOT
								K.IADFSLSR.K	908.484	-0.00101	2	1	38.74	0	0.00256	0|0	5.84	0	2	MASCOT
								K.ILGNIDDKVASEGDLVK.I	1785.96	0.00053	2	1	63.88	0	1.97e-05	0|0	4.23	1	2	MASCOT
								K.ILGNIDDKVASEGDLVK.I	1785.96	-0.003	3	1	40.44	0	0.00149	0|0	4.23	1	2	MASCOT
								K.INGYVIEYR.S	1126.59	-0.00208	2	1	35.26	0	0.00347	0|0	6	0	2	MASCOT
								K.INVLGPPECPQGPLEVR.N	1874.98	-0.00116	3	1	33.72	0	0.00951	0|0	4.53	0	2	MASCOT
								K.ISPDAPK.Q	727.398	0.00012	2	1	47.79	0	0.000121	0|0	5.84	0	2	MASCOT
								K.ITGLEK.R ! K.LTGLEK.G	660.393	-0.00047	2	1	39.01	0	0.00326	0|0	6	0	2	MASCOT
								K.ITGYQVEK.K	937.499	0.00089	2	1	22.93	0	0.0899	0|0	6	0	2	MASCOT
								K.KDENGDWVPVK.Q	1286.64	-0.00133	3	1	42.4	0	0.000984	0|0	4.56	1	2	MASCOT
								K.NNGGSPITNYVVEK.L	1491.74	0.00258	2	1	69.91	0	2.12e-06	0|0	6	0	2	MASCOT
								K.NSIDLSWSRPLK.D	1415.76	-0.00113	2	1	29.88	0	0.0187	0|0	8.75	0	2	MASCOT
								K.QDQSTGEWTPVSK.F	1462.68	-0.00063	2	1	82.57	0	6.72e-08	0|0	4.37	0	2	MASCOT
								K.QTTEPCAFIPMK.E	1422.68	0.00546	2	1	53.41	0	5.22e-05	0|0	5.99	0	2	MASCOT
								K.QVNVTK.G	688.399	0.00017	2	1	22.82	0	0.152	0|0	8.75	0	2	MASCOT
								K.VSLSHPEFAAPEITR.S	1653.86	-0.00689	2	1	28.82	0	0.0228	0|0	5.4	0	2	MASCOT
								K.VSLSHPEFAAPEITR.S	1653.86	-0.0027	3	1	39.49	0	0.00193	0|0	5.4	0	2	MASCOT
								R.APLSVK.S	614.387	-0.00011	2	1	35.21	0	0.0044	0|0	8.8	0	2	MASCOT
								R.DFPVLLSVQPLQEIK.I	1725.98	-0.0042	2	1	65.95	0	1.98e-06	0|0	4.37	0	2	MASCOT
								R.DLVESHR.I	855.432	-1e-05	2	1	28.22	0	0.0133	0|0	5.32	0	2	MASCOT
								R.FLTFPQSR.S	995.531	0.00119	2	1	21.41	0	0.108	0|0	9.75	0	2	MASCOT
								R.FSTYNCEGLVNGK.E	1488.68	-0.00193	2	1	97.82	0	1.36e-09	0|0	5.99	0	2	MASCOT
								R.GDSIVIK.V	731.43	-0.00077	2	1	32.88	0	0.0146	0|0	5.84	0	2	MASCOT
								R.GNSGTVTGLSPGEK.Y	1303.65	-0.00162	2	1	77.77	0	2.99e-07	0|0	6	0	2	MASCOT
								R.GTEYDVTGLDEGKK.H	1511.72	0.00027	2	1	42.37	0	0.00208	0|0	4.32	1	2	MASCOT
								R.HAIITLENVGEELSGK.L	1709.91	3e-05	2	1	48.3	0	0.0003	0|0	4.75	0	2	MASCOT
								R.HAIITLENVGEELSGK.L	1709.91	-0.00347	3	1	57.74	0	3.33e-05	0|0	4.75	0	2	MASCOT
								R.IEMTK.E ! K.LEMTK.A	621.328	8e-05	2	1	41.9	0	0.00222	0|0	6	0	2	MASCOT
								R.IPYTGSPPDVVEATK.D	1573.81	0.00038	2	1	40.49	0	0.00176	0|0	4.37	0	2	MASCOT
								R.ITGYIVEK.R	922.524	-0.00035	2	1	28.77	0	0.017	0|0	6	0	2	MASCOT
								R.KGPVTGYIVEK.R	1190.68	-0.0019	3	1	23.96	0	0.0707	0|0	8.5	1	2	MASCOT
								R.KGSNDWEK.V	963.453	-0.00071	2	1	22.29	0	0.166	0|0	6.07	1	2	MASCOT
								R.KLDPNTPVK.V	1011.58	-0.00123	2	1	53.49	0	3.74e-05	0|0	8.59	1	2	MASCOT
								R.LADENYTMSEADAINYIR.Q	2088.95	0.00146	3	1	22.5	0	0.109	0|0	3.92	0	2	MASCOT
								R.MGDIWER.S	906.414	-0.00064	2	1	38.68	0	0.00111	0|0	4.37	0	2	MASCOT
								R.MTIYEALK.H	968.512	0.00077	2	1	21.39	0	0.094	0|0	5.75	0	2	MASCOT
								R.NCGLEDAEEYSIK.V	1527.66	-0.00259	2	1	70.9	0	1.22e-06	0|0	4	0	2	MASCOT
								R.NEIGLSQPCSTSR.A	1448.68	0.00048	2	1	26.69	0	0.03	0|0	6	0	2	MASCOT
								R.NLEEGTEYEFR.V	1386.62	-0.00047	2	1	34.84	0	0.00225	0|0	4.09	0	2	MASCOT
								R.SAEENESVTLK.C	1206.58	-0.0032	2	1	55.65	0	4.49e-05	0|0	4.25	0	2	MASCOT
								R.SPAIGHLANYSSIR.Q	1485.78	-0.00108	3	1	26.83	0	0.0363	0|0	8.49	0	2	MASCOT
								R.SPAIGHLANYSSIR.Q	1485.78	-0.00776	2	1	46.01	0	0.000457	0|0	8.49	0	2	MASCOT
								R.TGEWIPVSK.F	1016.54	-0.00082	2	1	39.92	0	0.00215	0|0	5.66	0	2	MASCOT
								R.VIPVNAAGQGEPSEPTK.F	1693.88	-0.00299	2	1	43.4	0	0.00299	0|0	4.53	0	2	MASCOT
								R.VPTIITGTSCPIK.G	1386.77	-0.00076	2	1	91.51	0	1.25e-08	0|0	8.19	0	2	MASCOT
								R.VSAVNDAGVGRPSK.A	1356.72	3e-05	3	1	44.49	0	0.000583	0|0	8.72	0	2	MASCOT
								R.VSAVNTMGPSEPAETNTAITAK.N	2189.08	-0.00473	3	1	45.45	0	0.00125	0|0	4.53	0	2	MASCOT
								R.VVPINAAGAGEPSEPTGYVK.I	1956.01	0.00043	3	1	32.13	0	0.0115	0|0	4.53	0	2	MASCOT
								R.WVPVSSGSK.E	946.499	-0.00172	2	1	29.91	0	0.0233	0|0	8.75	0	2	MASCOT
								R.YAGHDYSLK.I	1053.5	-0.0033	2	1	38.42	0	0.00181	0|0	6.74	0	2	MASCOT
2	tr|A0A4Z2DQJ2|A0A4Z2DQJ2_SCHJA Putative aminopeptidase W07G4.4 isoform 1 OS=Schistosoma japonicum OX=6182 GN=EWB00_009818 PE=4 SV=1	83	31	0.5854	56258.2	7.13	4924.31
								K.AGGIMAGM*HR.D	1016.48	-0.00014	3	1	21.97	0	0.0343	0|0	9.8	0	2	MASCOT
								K.AGGIMAGM*HR.D	1016.48	-0.0011	2	1	20.75	0	0.0446	0|0	9.8	0	2	MASCOT
								K.AGGIMAGMHR.D	1000.48	-0.00107	3	1	56.61	0	1.6e-05	0|0	9.8	0	2	MASCOT
								K.AKSEYEDLLQCNNLPSSATPR.G	2393.14	0.00087	3	1	63.1	0	2.05e-05	0|0	4.68	1	2	MASCOT
								K.CGAAAIAGLM*K.T	1078.54	-0.00158	2	1	59.86	0	1.97e-05	0|0	8.22	0	2	MASCOT
								K.CGAAAIAGLMK.T	1062.54	0.00314	2	1	44.89	0	0.000696	0|0	8.22	0	2	MASCOT
								K.EDYAINK.A	852.41	-0.0005	2	1	44.03	0	0.000646	0|0	4.37	0	2	MASCOT
								K.EFSEVNPK.F	949.463	-0.00024	2	1	52.99	0	8.44e-05	0|0	4.53	0	2	MASCOT
								K.EIDTSLFLVGK.G	1221.67	-0.0011	2	1	73.83	0	6.21e-07	0|0	4.37	0	2	MASCOT
								K.EIDTSLFLVGK.G	1221.67	-0.0018	2	1	56.33	0	3.49e-05	0|0	4.37	0	2	MASCOT
								K.EIDTSLFLVGK.G	1221.67	-0.00188	2	1	36.15	0	0.00364	0|0	4.37	0	2	MASCOT
								K.FSDEVSIIPFPQHPSKR.L	1984.03	0.00274	3	1	25.28	0	0.054	0|0	6.75	1	2	MASCOT
								K.GITFDTGGADVK.A	1180.58	-0.00153	2	1	54.78	0	6.32e-05	0|0	4.21	0	2	MASCOT
								K.GITFDTGGADVK.A	1180.58	-0.00187	2	1	53.8	0	7.4e-05	0|0	4.21	0	2	MASCOT
								K.GITFDTGGADVK.A	1180.58	-0.00167	2	1	31.7	0	0.0128	0|0	4.21	0	2	MASCOT
								K.IAEYLK.N ! K.LAEYLK.Y	736.424	-0.00045	2	1	31.89	0	0.00955	0|0	6	0	2	MASCOT
								K.IAEYLK.N ! K.LAEYLK.Y	736.424	-0.00159	2	1	25.84	0	0.0311	0|0	6	0	2	MASCOT
								K.IAEYLK.N ! K.LAEYLK.Y	736.424	-0.00039	2	1	29.54	0	0.0164	0|0	6	0	2	MASCOT
								K.KVSNELQNSGDLISDIAEISTIR.K	2502.3	0.0064	3	1	85.88	0	4.49e-08	0|0	4.32	1	2	MASCOT
								K.KYPLMAAVNR.A	1162.64	-0.00184	2	1	24.36	0	0.0658	0|0	9.99	1	2	MASCOT
								K.NALDGLTGVTITINK.V	1529.85	-0.00198	2	1	123.51	0	1.61e-11	0|0	5.84	0	2	MASCOT
								K.NALDGLTGVTITINK.V	1529.85	-0.00407	3	1	32.21	0	0.00893	0|0	5.84	0	2	MASCOT
								K.NALDGLTGVTITINK.V	1529.85	-0.00082	2	1	123.85	0	6.47e-12	0|0	5.84	0	2	MASCOT
								K.NPFLFTVATLTGHVIR.A	1786	-0.00781	3	1	47.65	0	0.000202	0|0	9.76	0	2	MASCOT
								K.NPFLFTVATLTGHVIR.A	1786	-0.00425	2	1	83.71	0	5.15e-08	0|0	9.76	0	2	MASCOT
								K.NPFLFTVATLTGHVIR.A	1786	-0.00364	3	1	40.78	0	0.00101	0|0	9.76	0	2	MASCOT
								K.NPFLFTVATLTGHVIR.A	1786	-0.00287	2	1	67.77	0	2.03e-06	0|0	9.76	0	2	MASCOT
								K.NPFLFTVATLTGHVIR.A	1786	-0.00151	3	1	50.25	0	0.000118	0|0	9.76	0	2	MASCOT
								K.NPFLFTVATLTGHVIR.A	1786	-0.00427	3	1	34.19	0	0.00461	0|0	9.76	0	2	MASCOT
								K.NPFLFTVATLTGHVIR.A	1786	-0.0061	3	1	32.96	0	0.00579	0|0	9.76	0	2	MASCOT
								K.NPFLFTVATLTGHVIR.A	1786	-0.0058	3	1	25.4	0	0.033	0|0	9.76	0	2	MASCOT
								K.NYTAVM*DNGPAR.V	1324.6	-0.00091	2	1	21.92	0	0.035	0|0	5.84	0	2	MASCOT
								K.NYTAVM*DNGPAR.V	1324.6	0.00209	2	1	23.8	0	0.0202	0|0	5.84	0	2	MASCOT
								K.NYTAVM*DNGPAR.V	1324.6	0.00229	2	1	25.59	0	0.0134	0|0	5.84	0	2	MASCOT
								K.NYTAVMDNGPAR.V	1308.6	-0.00083	2	1	26.56	0	0.0164	0|0	5.84	0	2	MASCOT
								K.NYTAVMDNGPAR.V	1308.6	-0.00137	2	1	53.37	0	3.45e-05	0|0	5.84	0	2	MASCOT
								K.NYTAVMDNGPAR.V	1308.6	-0.00015	3	1	62.28	0	4.41e-06	0|0	5.84	0	2	MASCOT
								K.NYTAVMDNGPAR.V	1308.6	0.00261	2	1	33.33	0	0.00323	0|0	5.84	0	2	MASCOT
								K.SPLLCCGSFVSAPK.D	1522.74	-0.00039	2	1	77.18	0	3.29e-07	0|0	7.79	0	2	MASCOT
								K.SPLLCCGSFVSAPK.D	1522.74	0.00053	2	1	32.26	0	0.0102	0|0	7.79	0	2	MASCOT
								K.YPLMAAVNR.A	1034.55	-0.00173	2	1	22.56	0	0.14	0|0	8.75	0	2	MASCOT
								K.YPLMAAVNR.A	1034.55	-0.00083	2	1	43.97	0	0.000998	0|0	8.75	0	2	MASCOT
								R.AASVVPR.H	699.415	-0.00081	2	1	47.92	0	0.000144	0|0	9.8	0	2	MASCOT
								R.AASVVPR.H	699.415	-0.00073	2	1	48.07	0	0.000329	0|0	9.8	0	2	MASCOT
								R.DIGGSDPER.M	945.427	-0.00025	2	1	28.33	0	0.00771	0|0	4.03	0	2	MASCOT
								R.DIGGSDPER.M	945.427	-5e-05	2	1	33.92	0	0.00213	0|0	4.03	0	2	MASCOT
								R.DIGGSDPER.M	945.427	-0.00077	2	1	28.55	0	0.0074	0|0	4.03	0	2	MASCOT
								R.DKCGAAAIAGLMK.T	1305.67	-0.0004	2	1	39.02	0	0.00644	0|0	8.2	1	2	MASCOT
								R.DKCGAAAIAGLMK.T	1305.67	-2e-05	3	1	25.49	0	0.0675	0|0	8.2	1	2	MASCOT
								R.EM*LPEKFPK.A	1134.59	-0.00063	2	1	27.46	0	0.0454	0|0	6.24	1	2	MASCOT
								R.EMLPEK.F	746.375	7e-05	2	1	27.34	0	0.0297	0|0	4.53	0	2	MASCOT
								R.EMLPEKFPK.A	1118.59	-0.00125	3	1	22.2	0	0.122	0|0	6.24	1	2	MASCOT
								R.EMLPEKFPK.A	1118.59	-0.00211	2	1	29.33	0	0.0236	0|0	6.24	1	2	MASCOT
								R.EMLPEKFPK.A	1118.59	-0.00233	3	1	24.21	0	0.0766	0|0	6.24	1	2	MASCOT
								R.FGVM*EANDSLLNIAK.A	1637.82	0.00139	2	1	25.14	0	0.18	0|0	4.37	0	2	MASCOT
								R.FGVMEANDSLLNIAK.A	1621.83	-0.00143	2	1	83.09	0	1.01e-07	0|0	4.37	0	2	MASCOT
								R.FGVMEANDSLLNIAK.A	1621.83	-0.00403	2	1	56.22	0	5.11e-05	0|0	4.37	0	2	MASCOT
								R.GHQM*PVAFLVVASGLNK.H	1783.95	-0.00224	3	1	42.08	0	0.00108	0|0	8.76	0	2	MASCOT
								R.GHQMPVAFLVVASGLNK.H	1767.96	-0.00329	3	1	53.19	0	7.15e-05	0|0	8.76	0	2	MASCOT
								R.GHQMPVAFLVVASGLNK.H	1767.96	-0.00086	2	1	106.41	0	3.5e-10	0|0	8.76	0	2	MASCOT
								R.GHQMPVAFLVVASGLNK.H	1767.96	-0.00393	4	1	56.44	0	3.42e-05	0|0	8.76	0	2	MASCOT
								R.IGNTDAEGR.T	932.443	0.00291	2	1	59.24	0	1.12e-05	0|0	4.37	0	2	MASCOT
								R.IGNTDAEGR.T	932.443	0.00036	2	1	42.93	0	0.000474	0|0	4.37	0	2	MASCOT
								R.IGNTDAEGR.T	932.443	-1e-05	2	1	63.95	0	4.37e-06	0|0	4.37	0	2	MASCOT
								R.IGNTDAEGR.T	932.443	0.00063	2	1	75.53	0	2.6e-07	0|0	4.37	0	2	MASCOT
								R.IGNTDAEGR.T	932.443	-0.00113	2	1	43.9	0	0.00044	0|0	4.37	0	2	MASCOT
								R.KEDYAINK.A	980.505	0.00041	2	1	44.85	0	0.000633	0|0	6.07	1	2	MASCOT
								R.KEDYAINK.A	980.505	-0.00103	3	1	35.97	0	0.00489	0|0	6.07	1	2	MASCOT
								R.KEDYAINK.A	980.505	-0.00039	2	1	35.89	0	0.00499	0|0	6.07	1	2	MASCOT
								R.NVYDAAVNGM*LK.L	1310.64	0.00239	2	1	21.76	0	0.129	0|0	5.84	0	2	MASCOT
								R.NVYDAAVNGMLK.L	1294.65	-0.00077	2	1	45.64	0	0.000495	0|0	5.84	0	2	MASCOT
								R.RYVLPR.L	803.489	-0.00027	2	1	23.05	0	0.0599	0|0	10.84	1	2	MASCOT
								R.TVM*ADLLCEAK.E	1266.61	0.00818	2	1	37.82	0	0.00229	0|0	4.37	0	2	MASCOT
								R.TVM*ADLLCEAK.E	1266.61	0.00084	2	1	43.2	0	0.000694	0|0	4.37	0	2	MASCOT
								R.TVMADLLCEAK.E	1250.61	-0.0017	2	1	49.17	0	0.00022	0|0	4.37	0	2	MASCOT
								R.TVMADLLCEAK.E	1250.61	-0.00142	2	1	45.09	0	0.000561	0|0	4.37	0	2	MASCOT
								R.TVMADLLCEAKEK.A ! R.TVMADLLCEAKEK.V	1507.75	0.00035	3	1	31.23	0	0.0157	0|0	4.68	1	2	MASCOT
								R.VVHIDYKPSSSK.E	1359.73	-0.00149	4	1	33.14	0	0.0119	0|0	8.48	0	2	MASCOT
								R.VVHIDYKPSSSK.E	1359.73	-0.00026	3	1	38.15	0	0.00376	0|0	8.48	0	2	MASCOT
								R.VVHIDYKPSSSK.E	1359.73	0.00058	2	1	52.59	0	0.000136	0|0	8.48	0	2	MASCOT
								R.VVHIDYKPSSSK.E	1359.73	-0.00089	4	1	24.83	0	0.0802	0|0	8.48	0	2	MASCOT
								R.YVLPR.L	647.388	-0.00037	2	1	22.57	0	0.0838	0|0	8.75	0	2	MASCOT
								R.YVLPR.L	647.388	-0.00061	2	1	21.62	0	0.178	0|0	8.75	0	2	MASCOT
3	tr|A0A4Z2CUC9|A0A4Z2CUC9_SCHJA Neurogenic locus notch-like protein (Fragment) OS=Schistosoma japonicum OX=6182 GN=EWB00_007416 PE=4 SV=1	34	30	0.1404	262475	6.59	1211.58
								K.CDCSMTAR.T	1000.36	-0.00052	2	1	24.13	0	0.00174	0|0	5.82	0	2	MASCOT
								K.DGYLIYNLIPSVR.T	1522.83	-0.00054	2	1	55.41	0	4.82e-05	0|0	5.84	0	2	MASCOT
								K.DPVCTPDYCGR.G	1339.54	-0.00215	2	1	32.13	0	0.0023	0|0	4.21	0	2	MASCOT
								K.GTGFQGSR.C	809.39	-0.00139	2	1	30.02	0	0.0157	0|0	9.75	0	2	MASCOT
								K.GTGFTGPR.C	792.4	-0.00022	2	1	29.15	0	0.022	0|0	9.75	0	2	MASCOT
								K.LITHTDDISLQFK.T	1530.82	-0.00205	3	1	20.7	0	0.185	0|0	5.21	0	2	MASCOT
								K.LITHTDDISLQFK.T	1530.82	0.00137	2	1	22.41	0	0.115	0|0	5.21	0	2	MASCOT
								K.LYADINGAEFVISNPSQLFHDGR.M	2563.26	0.00242	3	1	26.07	0	0.0387	0|0	4.54	0	2	MASCOT
								K.QSCSPGYCENGGYCR.T	1794.66	0.00043	2	1	35.17	0	7.6e-05	0|0	5.98	0	2	MASCOT
								K.TGYWGDR.C	854.379	-0.00016	2	1	35.56	0	0.00188	0|0	5.5	0	2	MASCOT
								K.TTYDGVLFR.A	1071.55	-0.00012	2	1	53.36	0	5.19e-05	0|0	5.5	0	2	MASCOT
								K.YTTHLLNPPAIK.H	1367.77	-0.00171	3	1	22.84	0	0.0593	0|0	8.6	0	2	MASCOT
								K.YTTHLLNPPAIK.H	1367.77	-0.00156	3	1	29.59	0	0.0125	0|0	8.6	0	2	MASCOT
								R.CTSSYCR.N	933.355	0.00093	2	1	22.66	0	0.00325	0|0	8.06	0	2	MASCOT
								R.CYAEDYQR.K	1104.44	-0.00054	2	1	34.38	0	0.000401	0|0	4.37	0	2	MASCOT
								R.FDTWNFELYR.S	1390.64	-0.00204	2	1	60.05	0	7.07e-06	0|0	4.37	0	2	MASCOT
								R.FIGEFR.N	768.404	-0.00083	2	1	31.27	0	0.00746	0|0	6	0	2	MASCOT
								R.GTGYSGTR.C	798.374	0.00134	2	1	32.16	0	0.00432	0|0	8.75	0	2	MASCOT
								R.GYCLDIQR.C	1024.49	-0.00163	2	1	35.54	0	0.00374	0|0	5.83	0	2	MASCOT
								R.LGQCEVPK.Q	930.471	-2e-05	2	1	28.74	0	0.0147	0|0	5.99	0	2	MASCOT
								R.MIQHTDIGR.G	1070.54	-0.00086	3	1	21.47	0	0.0923	0|0	6.5	0	2	MASCOT
								R.NFYWNQYDLIGTK.L	1661.8	0.00326	2	1	57.22	0	2.41e-05	0|0	5.83	0	2	MASCOT
								R.QISDKEVQCLCTGTGYEGPR.C	2298.05	-0.00053	3	1	26.97	0	0.0182	0|0	4.68	1	2	MASCOT
								R.RADYIVISVDR.A	1306.71	-0.00087	3	1	33.08	0	0.00979	0|0	5.96	1	2	MASCOT
								R.RADYIVISVDR.A	1306.71	-0.00032	2	1	35.69	0	0.00521	0|0	5.96	1	2	MASCOT
								R.TDATGAPECHCK.G	1346.55	0.00122	3	1	42.05	0	9.98e-05	0|0	5.29	0	2	MASCOT
								R.TDATGAPECHCK.G	1346.55	0.00089	2	1	42.96	0	8.09e-05	0|0	5.29	0	2	MASCOT
								R.TMIVTQDGEVLR.L	1361.71	-0.00363	2	1	35.72	0	0.00719	0|0	4.37	0	2	MASCOT
								R.TPICNSGFCANNGR.C	1567.67	-0.0019	2	1	33.52	0	0.00218	0|0	7.75	0	2	MASCOT
								R.VDLVNGQIR.V	1013.57	-0.00022	2	1	39.53	0	0.0011	0|0	5.81	0	2	MASCOT
								R.VPVPITFMGTEDSIVR.F	1760.93	-0.00144	3	1	57.67	0	4.06e-05	0|0	4.37	0	2	MASCOT
								R.YLINEIGSLDSNSK.V	1552.79	0.00065	2	1	84.55	0	6.51e-08	0|0	4.37	0	2	MASCOT
								R.YSSLETEFSR.V	1218.56	-0.00122	2	1	23.5	0	0.0384	0|0	4.53	0	2	MASCOT
								R.YTAYNGAR.C	915.432	-0.00054	2	1	36.09	0	0.00159	0|0	8.59	0	2	MASCOT
4	tr|A0A4Z2CZ44|A0A4Z2CZ44_SCHJA Filamin-A isoform 2 OS=Schistosoma japonicum OX=6182 GN=EWB00_006234 PE=4 SV=1	34	30	0.1392	269480	5.57	1638.53
								K.AMMTYLSQFPSAK.L	1474.71	-0.00208	2	1	57.22	0	2.48e-05	0|0	8.63	0	2	MASCOT
								K.ATASGPGIEPTGNQVGR.R	1611.81	-0.00099	2	1	88.86	0	2.52e-08	0|0	6.05	0	2	MASCOT
								K.ATASGPGIEPTGNQVGR.R	1611.81	-0.00142	3	1	50.17	0	0.000187	0|0	6.05	0	2	MASCOT
								K.DGAPLRPK.S	853.489	-0.00019	2	1	21.17	0	0.0649	0|0	8.75	0	2	MASCOT
								K.DGSCGVSYR.V	1000.42	0.00096	2	1	30.39	0	0.00197	0|0	5.83	0	2	MASCOT
								K.EILNSPFK.V	947.52	-0.00217	2	1	29.9	0	0.0215	0|0	6.1	0	2	MASCOT
								K.FTVDAK.A	680.361	-0.00087	2	1	32.32	0	0.00955	0|0	5.84	0	2	MASCOT
								K.FVPQEMGVHTVSVR.H	1585.82	-0.0018	3	1	33.52	0	0.0167	0|0	6.75	0	2	MASCOT
								K.LADRPVK.N	798.483	-0.00033	2	1	28.55	0	0.00663	0|0	8.75	0	2	MASCOT
								K.LENVTMVLR.F	1074.6	-0.00059	2	1	52.54	0	0.000135	0|0	6	0	2	MASCOT
								K.MMERITR.R ! R.MMERITR.Q	936.475	-0.00405	2	1	21.57	0	0.123	0|0	9.35	1	2	MASCOT
								K.NVTVDDLQFDLADGLR.L	1790.89	-0.00393	2	1	115.44	0	5.3e-11	0|0	3.77	0	2	MASCOT
								K.NVTVDDLQFDLADGLR.L	1790.89	-0.00157	3	1	91.64	0	1.28e-08	0|0	3.77	0	2	MASCOT
								K.QAYATGR.G	766.384	0.00069	2	1	30.53	0	0.0116	0|0	8.75	0	2	MASCOT
								K.VHAAGPGLQNGLTYSPNDFSIYTR.E	2578.27	-0.00467	3	1	38.64	0	0.00221	0|0	6.71	0	2	MASCOT
								K.VMVEGAQGDASK.A	1191.57	0.00289	2	1	57.48	0	4.37e-05	0|0	4.37	0	2	MASCOT
								R.AYGPGLEGGLTHELQR.F	1697.86	-0.00209	3	1	28.75	0	0.0234	0|0	5.4	0	2	MASCOT
								R.DAGGPAPLTVECR.D	1342.64	-0.00218	2	1	43.4	0	0.000628	0|0	4.37	0	2	MASCOT
								R.DAIKPLITR.Q	1026.63	-0.00022	2	1	24.63	0	0.0191	0|0	8.75	0	2	MASCOT
								R.DAIKPLITR.Q	1026.63	-0.0003	3	1	27.97	0	0.00886	0|0	8.75	0	2	MASCOT
								R.EPCDVLSNNDK.Q	1290.56	-0.00316	2	1	26.29	0	0.0117	0|0	4.03	0	2	MASCOT
								R.FLEENEGLR.L	1106.55	-0.00135	2	1	35.3	0	0.00536	0|0	4.25	0	2	MASCOT
								R.GGVEVIVLNPK.G	1124.67	-0.00022	2	1	58.43	0	9.33e-06	0|0	6	0	2	MASCOT
								R.GQPTYFTVDCK.Q	1315.6	-0.00345	2	1	34.75	0	0.00256	0|0	5.83	0	2	MASCOT
								R.ITETDIYNLVATVR.S	1607.86	-0.00228	2	1	64.59	0	5.75e-06	0|0	4.37	0	2	MASCOT
								R.LIALVESLSGQQFK.H	1532.87	-0.00213	2	1	75.51	0	3.35e-07	0|0	6	0	2	MASCOT
								R.LLAWLNNK.L	971.567	-0.00056	2	1	40.37	0	0.00141	0|0	8.75	0	2	MASCOT
								R.LVNIDSSDIVDCR.S	1505.73	-0.00095	2	1	99.08	0	2.28e-09	0|0	3.93	0	2	MASCOT
								R.QGEDNYLVEYTPK.D	1555.73	-0.003	2	1	57.51	0	2.3e-05	0|0	4.14	0	2	MASCOT
								R.TACLIQNNGDGTYK.C	1554.72	0.00265	2	1	47.51	0	0.000155	0|0	5.5	0	2	MASCOT
								R.VFGPGVENVTR.G	1174.62	-0.00041	2	1	33.83	0	0.00919	0|0	5.97	0	2	MASCOT
								R.VHAYGPGLQPTGVLK.E	1536.85	-0.00186	3	1	46	0	0.000288	0|0	8.57	0	2	MASCOT
								R.VKDLADFK.V	935.52	-0.00347	2	1	36.89	0	0.00769	0|0	5.93	1	2	MASCOT
								R.VKDLADFK.V	935.52	-0.00063	3	1	35.86	0	0.00444	0|0	5.93	1	2	MASCOT
5	tr|A0A4Z2DP13|A0A4Z2DP13_SCHJA Alpha-1,4 glucan phosphorylase OS=Schistosoma japonicum OX=6182 GN=EWB00_010322 PE=3 SV=1	32	29	0.327	97151.8	6.12	1274.4
								K.AAPGYHMAK.L	945.461	-0.00525	2	1	29.26	0	0.0376	0|0	8.64	0	2	MASCOT
								K.ANPELPVCPR.T	1152.58	-0.00081	2	1	30.49	0	0.0153	0|0	6.04	0	2	MASCOT
								K.DFAELWPDKFQNK.T	1637.8	-0.00712	2	1	43.45	0	0.000752	0|0	4.56	1	2	MASCOT
								K.IVNNDPVVR.G	1025.57	0	2	1	33.17	0	0.00513	0|0	5.84	0	2	MASCOT
								K.LCLEQIR.D ! R.LCLEQIR.D	931.503	-0.00098	2	1	21.49	0	0.281	0|0	6	0	2	MASCOT
								K.LIFLENYR.V	1067.59	-0.00187	2	1	38.53	0	0.0015	0|0	6	0	2	MASCOT
								K.LINSVGK.I	730.446	-0.00077	2	1	33.57	0	0.0119	0|0	8.75	0	2	MASCOT
								K.TDFNR.H	652.305	0.00039	2	1	26.12	0	0.0249	0|0	5.5	0	2	MASCOT
								R.AQQEVEDAYKDEQK.W	1680.77	0.0015	3	1	40.65	0	0.000878	0|0	4.18	1	2	MASCOT
								R.AQQEVEDAYKDEQK.W	1680.77	0.00198	2	1	38.54	0	0.00144	0|0	4.18	1	2	MASCOT
								R.DGWQVEEPDEWLR.F	1658.74	-0.0038	2	1	54.65	0	2.31e-05	0|0	3.83	0	2	MASCOT
								R.DGYFSPENPHLFK.D	1550.73	-0.00292	3	1	29.5	0	0.0146	0|0	5.32	0	2	MASCOT
								R.DIWGVEPSTIK.L	1244.65	-0.00192	2	1	39.02	0	0.00242	0|0	4.37	0	2	MASCOT
								R.FGNPWEK.G	877.42	-0.00099	2	1	20.23	0	0.114	0|0	6	0	2	MASCOT
								R.GIAQLENVTNLK.T	1299.73	-0.00026	2	1	48.09	0	0.000279	0|0	6	0	2	MASCOT
								R.ILVDLEGLEWK.K	1314.73	-0.00246	2	1	62.21	0	1.14e-05	0|0	4.14	0	2	MASCOT
								R.ILVDLEGLEWKK.A	1442.83	-0.00024	3	1	56.51	0	2.68e-05	0|0	4.68	1	2	MASCOT
								R.LRQEYFLVAATLQDIIR.R	2049.15	-0.00174	3	1	53	0	3.08e-05	0|0	6.07	1	2	MASCOT
								R.MMLMNIASSGK.F	1182.57	0.00291	2	1	45.74	0	0.000416	0|0	8.5	0	2	MASCOT
								R.MSLVEEEGEKR.I	1306.63	-0.00121	3	1	31.04	0	0.012	0|0	4.49	1	2	MASCOT
								R.NHAENISR.V	940.459	0.001	3	1	33.44	0	0.00471	0|0	6.75	0	2	MASCOT
								R.NVATSLDFYHALAR.T	1577.81	-0.00161	2	1	79.61	0	2.35e-07	0|0	6.74	0	2	MASCOT
								R.QEYFLVAATLQDIIR.R	1779.96	-0.00402	3	1	29.36	0	0.0169	0|0	4.37	0	2	MASCOT
								R.SKWPNDNDR.I	1131.52	0.00078	3	1	28.27	0	0.0129	0|0	5.68	1	2	MASCOT
								R.SKWPNDNDR.I	1131.52	0.00092	2	1	20.65	0	0.0745	0|0	5.68	1	2	MASCOT
								R.SQQFYHR.E	965.459	-0.00026	3	1	21.53	0	0.0773	0|0	8.49	0	2	MASCOT
								R.SQQFYHR.E	965.459	-0.0007	2	1	25.03	0	0.0353	0|0	8.49	0	2	MASCOT
								R.TVMIGGK.A	705.396	0.00025	2	1	32.66	0	0.0224	0|0	8.41	0	2	MASCOT
								R.VLYPNDNFFVGK.E	1412.72	-0.00044	2	1	35.91	0	0.00413	0|0	5.81	0	2	MASCOT
								R.VSLAEK.I ! R.VSLAEK.K	646.377	-0.00037	2	1	35.93	0	0.00974	0|0	5.97	0	2	MASCOT
								R.WPVTLLEHILPR.H ! R.WPVTLLEHILPR.F	1473.86	0.00338	3	1	62.74	0	5.59e-06	0|0	6.75	0	2	MASCOT
								R.YDYGIFEQAIR.D	1374.67	-0.0032	2	1	60.49	0	1.34e-05	0|0	4.37	0	2	MASCOT
6	tr|Q5D947|Q5D947_SCHJA Heat shock protein HSP 90-alpha OS=Schistosoma japonicum OX=6182 GN=EWB00_011356 PE=2 SV=1	33	28	0.37	82217.4	4.98	1230.47
								K.ADLINNLGTIASSGTK.A	1574.84	-0.00132	2	1	78.78	0	2.52e-07	0|0	5.88	0	2	MASCOT
								K.ASYEPLCK.N	967.455	-0.00086	2	1	41.4	0	0.000833	0|0	6.04	0	2	MASCOT
								K.DGLQLPENEEDK.K	1386.64	-0.00242	2	1	22.34	0	0.0656	0|0	3.83	0	2	MASCOT
								K.DIYYITGETK.Q	1202.59	-0.00201	2	1	36.77	0	0.00339	0|0	4.37	0	2	MASCOT
								K.EAGTLTVLDTGIGMTK.A	1606.84	-0.0076	2	1	67.74	0	3.73e-06	0|0	4.37	0	2	MASCOT
								K.FEELK.A ! M.FEELK.K	665.35	-0.00012	2	1	32.43	0	0.00886	0|0	4.53	0	2	MASCOT
								K.FYEQFSK.N	948.446	-0.00048	2	1	33.15	0	0.00583	0|0	6	0	2	MASCOT
								K.HFSVEGQLEFR.A	1348.66	-0.0037	2	1	23.09	0	0.0903	0|0	5.4	0	2	MASCOT
								K.HSQFINYPIK.L	1246.66	-0.00056	2	1	38.07	0	0.00421	0|0	8.6	0	2	MASCOT
								K.KFEELK.A	793.445	0.00028	2	1	22.22	0	0.215	0|0	6.14	1	2	MASCOT
								K.LAELLR.Y	714.451	-0.00061	2	1	37.18	0	0.00306	0|0	6	0	2	MASCOT
								K.LGIHEDSVNR.K	1139.58	-0.00056	3	1	26.16	0	0.0416	0|0	5.32	0	2	MASCOT
								K.LGIHEDSVNR.K	1139.58	-0.00035	2	1	37.61	0	0.00298	0|0	5.32	0	2	MASCOT
								K.LVCVTK.D	719.412	-0.00047	2	1	34.1	0	0.00761	0|0	8.22	0	2	MASCOT
								K.LVVDKER.T	858.504	-0.00053	2	1	36.36	0	0.00622	0|0	6.07	1	2	MASCOT
								K.NVQEILGK.S	900.515	-0.00011	2	1	28.14	0	0.0236	0|0	6	0	2	MASCOT
								K.QAVANSPFTEK.L	1191.6	-0.00081	2	1	62.18	0	1.33e-05	0|0	6	0	2	MASCOT
								K.RAPFDMFEGR.K	1225.58	0.00142	2	1	35.12	0	0.00401	0|0	6.07	1	2	MASCOT
								K.RAPFDMFEGR.K	1225.58	-0.0009	3	1	35.79	0	0.00369	0|0	6.07	1	2	MASCOT
								K.RAPFDMFEGR.K	1225.58	-0.00138	2	1	39.4	0	0.0016	0|0	6.07	1	2	MASCOT
								K.RAPFDMFEGR.K	1225.58	-0.00159	3	1	27.02	0	0.027	0|0	6.07	1	2	MASCOT
								K.SLNNDWEDHLAVK.H	1540.74	-0.00014	3	1	31.21	0	0.0126	0|0	4.53	0	2	MASCOT
								K.SLNNDWEDHLAVK.H	1540.74	-0.00086	2	1	80.17	0	1.6e-07	0|0	4.53	0	2	MASCOT
								K.VSISNR.L	675.378	-0.00036	2	1	21.11	0	0.195	0|0	9.72	0	2	MASCOT
								K.YTEEEQLNK.L	1153.54	-0.00126	2	1	43.75	0	0.000493	0|0	4.25	0	2	MASCOT
								R.ALLFVPK.R	787.508	-0.001	2	1	41.06	0	0.000494	0|0	8.8	0	2	MASCOT
								R.APFDMFEGR.K	1069.48	0.00044	2	1	32.65	0	0.00291	0|0	4.37	0	2	MASCOT
								R.ELISNASDALDKAR.Y	1502.78	-0.00158	3	1	36.36	0	0.00554	0|0	4.56	1	2	MASCOT
								R.EMLQQSNVLK.M	1189.62	-0.00152	2	1	34.27	0	0.00952	0|0	6.1	0	2	MASCOT
								R.GVVDSEDIPLNLSR.E ! R.GVVDSEDLPLNISR.E	1513.79	-0.00111	2	1	81.24	0	1.24e-07	0|0	4.03	0	2	MASCOT
								R.VFIMDNCEELIPEYLSFVR.G	2374.15	0.004	3	1	47.55	0	0.000273	0|0	4	0	2	MASCOT
								R.VQVVTK.N	673.424	-0.00027	2	1	28.44	0	0.0352	0|0	8.72	0	2	MASCOT
								R.YQSTASGDEMTSLK.E	1517.68	0.00948	2	1	30.68	0	0.0124	0|0	4.37	0	2	MASCOT
7	tr|A0A4Z2DAV8|A0A4Z2DAV8_SCHJA Elongation factor 2 OS=Schistosoma japonicum OX=6182 GN=EWB00_002720 PE=4 SV=1	32	27	0.311	94517.4	6.06	1715.91
								-.MGLALTEEESSLSDKLR.L ! R.MGLALTEEESSLSDKLR.L	1878.95	-0.00267	3	1	43	0	0.00108	0|0	4.41	1	2	MASCOT
								K.AGIIAAAR.A	742.457	-0.00044	2	1	55.79	0	3.04e-05	0|0	9.8	0	2	MASCOT
								K.AVQYLNEIK.D	1077.59	-0.00211	2	1	37.61	0	0.00316	0|0	6.05	0	2	MASCOT
								K.DGVLCSENMR.G	1180.51	-0.00101	2	1	61.88	0	3.05e-06	0|0	4.37	0	2	MASCOT
								K.DSIVSAFQWVTK.D	1380.72	-0.00254	2	1	48.35	0	0.000306	0|0	5.84	0	2	MASCOT
								K.FSVSPVVR.V	890.509	-0.00108	2	1	26.06	0	0.0472	0|0	9.75	0	2	MASCOT
								K.GLNPAIPPLEDFLDKL.-	1751.96	-0.00387	2	1	20.95	0	0.116	0|0	4.03	1	2	MASCOT
								K.KDDLYEK.S	910.452	-3e-05	2	1	42.04	0	0.000875	0|0	4.56	1	2	MASCOT
								K.KDDLYEK.S	910.452	-0.00202	3	1	29.61	0	0.0163	0|0	4.56	1	2	MASCOT
								K.MVPAADK.G	731.376	0.00068	2	1	22.21	0	0.0797	0|0	5.59	0	2	MASCOT
								K.MVPAADK.G	731.376	-0.0003	2	1	30.98	0	0.0106	0|0	5.59	0	2	MASCOT
								K.NCDQNGPLMMYISK.M	1670.73	0.00052	2	1	67.47	0	7.88e-07	0|0	5.83	0	2	MASCOT
								K.NCDQNGPLMMYISK.M	1670.73	0.00114	3	1	39.13	0	0.000531	0|0	5.83	0	2	MASCOT
								K.STLTDSLVCK.A	1123.57	-0.00085	2	1	42.59	0	0.000942	0|0	5.55	0	2	MASCOT
								K.TGTITTFAGAHNLK.Q	1431.76	-0.00109	3	1	68.7	0	2.6e-06	0|0	8.44	0	2	MASCOT
								K.TGTITTFAGAHNLK.Q	1431.76	-0.00162	2	1	56.8	0	4.06e-05	0|0	8.44	0	2	MASCOT
								K.VFETVTK.K	823.456	-0.00074	2	1	38.16	0	0.00198	0|0	5.97	0	2	MASCOT
								M.VNFTVEALR.E	1048.58	-0.001	2	1	53.34	0	8.02e-05	0|0	5.97	0	2	MASCOT
								R.AIIER.E ! M.ALIER.M ! K.ALIER.S ! K.ALIER.I ! K.ALIER.L ! R.ALLER.Y ! K.ALLER.M	601.367	0.00083	2	1	23.81	0	0.0957	0|0	6.05	0	2	MASCOT
								R.ASPLSEDLAADIDSGK.I	1588.77	-2e-05	2	1	87.85	0	2.74e-08	0|0	3.84	0	2	MASCOT
								R.CITIK.S	634.359	0.00053	2	1	28.47	0	0.037	0|0	8.22	0	2	MASCOT
								R.ETVTEESNQVCLSK.S	1623.75	-0.00065	2	1	75.2	0	3.25e-07	0|0	4.25	0	2	MASCOT
								R.FTDTR.K	639.31	0.00067	2	1	21.71	0	0.0384	0|0	5.84	0	2	MASCOT
								R.FYAFGR.V	760.378	-0.00014	2	1	20.81	0	0.095	0|0	8.75	0	2	MASCOT
								R.GGGQIIGTAR.R	929.516	7e-05	2	1	44.34	0	0.000768	0|0	9.75	0	2	MASCOT
								R.ILGPNYVPGK.K	1057.6	0.00024	2	1	28.11	0	0.0289	0|0	8.59	0	2	MASCOT
								R.NMSVIAHVDHGK.S	1307.65	-0.0013	3	1	43.52	0	0.000805	0|0	6.92	0	2	MASCOT
								R.QALAER.V	687.378	0.00044	2	1	33.64	0	0.00772	0|0	6	0	2	MASCOT
								R.TILMLGR.F	803.481	3e-05	2	1	30.03	0	0.0941	0|0	9.41	0	2	MASCOT
								R.TSDPVVSYR.E	1023.51	-0.00071	2	1	47.42	0	0.000379	0|0	5.5	0	2	MASCOT
								R.VFSGTVSTGQK.V	1110.58	0.00023	2	1	61.19	0	1.13e-05	0|0	8.72	0	2	MASCOT
								R.VFSGTVSTGQK.V	1110.58	0.00035	2	1	61.28	0	1.1e-05	0|0	8.72	0	2	MASCOT
8	tr|A0A4Z2CPE0|A0A4Z2CPE0_SCHJA Surface protein OS=Schistosoma japonicum OX=6182 GN=EWB00_008634 PE=4 SV=1	28	27	0.1549	178639	4.96	1273.65
								K.DPSTSDIYK.L	1025.48	-0.00015	2	1	22.07	0	0.167	0|0	4.21	0	2	MASCOT
								K.EEDVDNVR.L	975.438	0.00161	2	1	36.93	0	0.000821	0|0	3.92	0	2	MASCOT
								K.EGWIR.I	660.346	-0.00027	2	1	33.34	0	0.00744	0|0	6.1	0	2	MASCOT
								K.EVINLVK.S	814.503	-0.0014	2	1	21.98	0	0.108	0|0	6.1	0	2	MASCOT
								K.IEIIPSK.E	799.492	-0.00017	2	1	33.33	0	0.00917	0|0	6	0	2	MASCOT
								K.IENLLPGR.R	911.531	-0.0003	2	1	43.03	0	0.000346	0|0	6	0	2	MASCOT
								K.LHVYGLPFHFPK.I	1454.79	-0.00297	3	1	26.79	0	0.0313	0|0	8.61	0	2	MASCOT
								K.LIDGNR.L	687.378	-0.00028	2	1	26.9	0	0.0348	0|0	5.84	0	2	MASCOT
								K.LSSYPK.A	694.377	-0.00037	2	1	23.51	0	0.0758	0|0	8.59	0	2	MASCOT
								K.LVVTMPR.T	815.481	-0.00083	2	1	36.84	0	0.0038	0|0	9.75	0	2	MASCOT
								K.NPDETSSSGVWLSQLK.V	1747.85	-0.00103	2	1	81.6	0	1.25e-07	0|0	4.37	0	2	MASCOT
								K.QTFTLQMK.E	996.518	-0.00145	2	1	33.01	0	0.00778	0|0	8.75	0	2	MASCOT
								K.QTIFR.I	664.378	-0.00022	2	1	37.08	0	0.00458	0|0	9.75	0	2	MASCOT
								K.QTMLMTMNDFSK.I	1446.64	-0.00016	2	1	54.12	0	2.17e-05	0|0	5.84	0	2	MASCOT
								K.QVNYVPITTK.T	1162.65	-5e-05	2	1	44.47	0	0.000645	0|0	8.59	0	2	MASCOT
								K.SHTMGSSSDTNFSMGR.I	1701.7	-0.00192	3	1	29.72	0	0.00192	0|0	6.46	0	2	MASCOT
								K.VIVTCR.T	747.418	-0.00024	2	1	23	0	0.126	0|0	8.22	0	2	MASCOT
								K.VTPVYK.G	706.413	-0.00112	2	1	33.77	0	0.00388	0|0	8.56	0	2	MASCOT
								K.YVCLHSPSNNK.Q	1318.62	0.00085	3	1	20.14	0	0.0949	0|0	8.21	0	2	MASCOT
								R.DAQILDIR.A	943.521	-0.00096	2	1	41.68	0	0.00113	0|0	4.21	0	2	MASCOT
								R.IGQTELK.A	788.451	-0.00075	2	1	38.87	0	0.00401	0|0	6	0	2	MASCOT
								R.LPDGSR.S ! R.LPDGSR.I	644.336	0.00023	2	1	20.53	0	0.0505	0|0	5.84	0	2	MASCOT
								R.TASPGQLDWMLPSGEK.I	1716.83	-0.00569	2	1	56.72	0	3.42e-05	0|0	4.37	0	2	MASCOT
								R.TAYGQIVHFTLK.D	1377.75	8e-05	3	1	24.02	0	0.0735	0|0	8.29	0	2	MASCOT
								R.TAYGQIVHFTLK.D	1377.75	-0.00447	2	1	23.44	0	0.0786	0|0	8.29	0	2	MASCOT
								R.TLTLQR.A	731.441	-0.00066	2	1	39.73	0	0.00321	0|0	9.41	0	2	MASCOT
								R.VIGEVVEHPDYIK.Q	1497.79	-0.00106	2	1	56.9	0	3.13e-05	0|0	4.65	0	2	MASCOT
								R.VLVISPSGVNTIR.A	1354.81	-0.00084	2	1	46.5	0	0.000139	0|0	9.72	0	2	MASCOT
9	tr|A0A4Z2DG14|A0A4Z2DG14_SCHJA Laminin subunit alpha-1 (Fragment) OS=Schistosoma japonicum OX=6182 GN=EWB00_001328 PE=4 SV=1	28	27	0.0782	395696	5.59	1134.53
								K.ANTLADTVK.T	932.505	0.002	2	1	43.32	0	0.00101	0|0	5.88	0	2	MASCOT
								K.CIVGSWDYNPVVGCK.S	1753.8	-0.00924	2	1	44.7	0	0.000381	0|0	5.82	0	2	MASCOT
								K.EAELQLDK.T	945.489	-0.0038	2	1	36.58	0	0.0102	0|0	4.14	0	2	MASCOT
								K.GLLGPVTTLADWR.I	1398.77	-0.00052	2	1	101.31	0	9.95e-10	0|0	5.84	0	2	MASCOT
								K.GVSYDEQVVLESIR.T	1593.81	-0.00239	2	1	91.18	0	1.57e-08	0|0	4.14	0	2	MASCOT
								K.IKNDLEK.L	859.488	-0.0004	2	1	23.1	0	0.132	0|0	6.07	1	2	MASCOT
								K.LIDFLSAR.F	934.536	-0.00112	2	1	46.91	0	0.000257	0|0	5.84	0	2	MASCOT
								K.NVINHR.D	752.416	-8e-05	2	1	25.62	0	0.0314	0|0	9.76	0	2	MASCOT
								K.SGQLCVK.C	791.408	-0.00072	2	1	22.26	0	0.238	0|0	7.94	0	2	MASCOT
								K.SIDEAELIAR.Q	1116.59	-0.00059	2	1	47.04	0	0.00041	0|0	4.14	0	2	MASCOT
								K.TIHNINDLMK.S	1198.62	0.00132	2	1	28.78	0	0.0224	0|0	6.41	0	2	MASCOT
								K.TLVDR.D ! K.TLVDR.A	603.346	-0.00071	2	1	25.13	0	0.115	0|0	5.5	0	2	MASCOT
								K.TTTSLTTLQSFDKESK.A	1786.91	-0.00401	3	1	43.3	0	0.000863	0|0	5.73	1	2	MASCOT
								K.YSPFEPGISMTVR.F	1483.72	-0.00055	2	1	23.06	0	0.192	0|0	6	0	2	MASCOT
								R.EQDWVLTR.V	1046.53	-0.00161	2	1	26.12	0	0.0448	0|0	4.37	0	2	MASCOT
								R.FNSPTMLTYR.T	1229.6	-0.00081	2	1	65.6	0	3.47e-06	0|0	8.75	0	2	MASCOT
								R.FSQIQGTAK.T	979.521	0.00646	2	1	28.43	0	0.0295	0|0	8.75	0	2	MASCOT
								R.ICEECNCNQK.A	1354.52	0.00097	2	1	40.23	0	4.74e-05	0|0	4.53	0	2	MASCOT
								R.ILTSQETIDKSNCDIIQQTK.E	2335.18	-0.004	3	1	32.14	0	0.0123	0|0	4.56	1	2	MASCOT
								R.LGIVIPGVSK.T	982.63	-0.00098	2	1	54.05	0	5.51e-06	0|0	8.75	0	2	MASCOT
								R.LGIVIPGVSK.T	982.63	-0.00038	2	1	40.47	0	0.000126	0|0	8.75	0	2	MASCOT
								R.LHLNLLDPSMR.I	1308.71	-0.00132	3	1	35.1	0	0.00505	0|0	6.74	0	2	MASCOT
								R.QIWLR.E ! R.QLWLR.R	715.425	-0.00147	2	1	20.41	0	0.178	0|0	9.75	0	2	MASCOT
								R.QIYIPPELITYTIEPIEQESK.L	2504.32	-0.00375	3	1	30.36	0	0.0457	0|0	4.09	0	2	MASCOT
								R.QMELR.I	676.345	-0.00012	2	1	24.01	0	0.0745	0|0	6	0	2	MASCOT
								R.RNDIVDAR.M	958.506	-0.00022	3	1	26.73	0	0.0343	0|0	5.96	1	2	MASCOT
								R.TPVTTPDR.Q	886.463	-0.00024	2	1	26.75	0	0.0255	0|0	5.5	0	2	MASCOT
								R.VTSVGGETR.M	905.469	-0.00262	2	1	51.33	0	0.000332	0|0	5.97	0	2	MASCOT
10	tr|A0A0N7I6P5|A0A0N7I6P5_SCHJA Heat shock protein 70 OS=Schistosoma japonicum OX=6182 GN=HSPA8 PE=2 SV=1	37	26	0.4016	70019.7	5.45	1542.52
								K.AHINDIVLVGGSTR.I	1451.8	-0.00214	3	1	47.08	0	0.000242	0|0	6.79	0	2	MASCOT
								K.AHINDIVLVGGSTR.I	1451.8	-0.002	2	1	72.82	0	6.45e-07	0|0	6.79	0	2	MASCOT
								K.CEETIR.W	807.367	-0.00141	2	1	24.77	0	0.0312	0|0	4.53	0	2	MASCOT
								K.DAGAIAGLNVLR.I	1169.66	-0.00248	2	1	47.16	0	0.000183	0|0	5.84	0	2	MASCOT
								K.DNNLLGK.F	773.415	0.00063	2	1	40.17	0	0.00152	0|0	5.84	0	2	MASCOT
								K.EVAASYLGR.S	965.505	0.00012	2	1	64.8	0	1.48e-05	0|0	6.1	0	2	MASCOT
								K.ITITNDK.G	804.446	0	2	1	29.45	0	0.0285	0|0	5.84	0	2	MASCOT
								K.IVVEYKGEEK.S	1193.64	-0.00268	2	1	26.17	0	0.0461	0|0	4.79	1	2	MASCOT
								K.IVVEYKGEEK.S	1193.64	-0.00079	3	1	28.25	0	0.0285	0|0	4.79	1	2	MASCOT
								K.LLMDFFNGK.E	1084.55	-0.00147	2	1	51.93	0	9.62e-05	0|0	5.84	0	2	MASCOT
								K.NQVATNPTNTVFDAK.R	1619.8	-0.00348	2	1	79.71	0	1.95e-07	0|0	5.84	0	2	MASCOT
								K.NSLESYVYSMK.Q	1320.61	-0.00031	2	1	58.07	0	1.78e-05	0|0	6	0	2	MASCOT
								K.QSVEGDEMK.D	1022.45	0.00025	2	1	60.57	0	4.65e-06	0|0	4.14	0	2	MASCOT
								K.QSVEGDEMKDK.I	1265.57	-0.0007	3	1	53.21	0	3.46e-05	0|0	4.32	1	2	MASCOT
								K.QSVEGDEMKDK.I	1265.57	-0.00127	2	1	71.77	0	5.29e-07	0|0	4.32	1	2	MASCOT
								K.STAGDTHLGGEDFDNR.M	1691.73	0.00114	3	1	43	0	0.000165	0|0	4.22	0	2	MASCOT
								K.STAGDTHLGGEDFDNR.M	1691.73	-0.00273	2	1	32.66	0	0.00171	0|0	4.22	0	2	MASCOT
								K.VCMPIITAMNR.A	1305.65	-0.001	2	1	43.36	0	0.00098	0|0	8.22	0	2	MASCOT
								R.AGGGVPSGMPGGMPGAGGGGGK.G	1712.78	0.01222	2	1	29.28	0	0.00897	0|0	8.8	0	2	MASCOT
								R.ARFEELNGDLFR.G	1466.74	-0.00056	3	1	49.98	0	0.000204	0|0	4.68	1	2	MASCOT
								R.ARFEELNGDLFR.G	1466.74	0.00171	2	1	40.26	0	0.00178	0|0	4.68	1	2	MASCOT
								R.FEELNGDLFR.G	1239.6	0.01769	2	1	44.2	0	0.00147	0|0	4.14	0	2	MASCOT
								R.IINEPTAAAIAYGLDK.K	1659.9	-0.00355	2	1	78.21	0	2.81e-07	0|0	4.37	0	2	MASCOT
								R.IINEPTAAAIAYGLDK.K	1659.9	-0.00229	3	1	72.31	0	1.08e-06	0|0	4.37	0	2	MASCOT
								R.IINEPTAAAIAYGLDKK.D ! R.IINEPTAAAIAYGLDKK.A	1787.99	-0.00193	3	1	61.26	0	9.99e-06	0|0	6.07	1	2	MASCOT
								R.IINEPTAAAIAYGLDKK.D ! R.IINEPTAAAIAYGLDKK.A	1787.99	0.00248	2	1	66.04	0	3.4e-06	0|0	6.07	1	2	MASCOT
								R.LSKEEIDR.M	989.526	-0.00014	2	1	44.5	0	0.000985	0|0	4.68	1	2	MASCOT
								R.LSKEEIDR.M	989.526	-0.00026	3	1	25.39	0	0.0804	0|0	4.68	1	2	MASCOT
								R.MINEADR.Y	848.393	0.00113	2	1	33.36	0	0.00295	0|0	4.37	0	2	MASCOT
								R.MINEADR.Y	848.393	0.00132	2	1	44.95	0	0.000205	0|0	4.37	0	2	MASCOT
								R.MVNHCVQEFK.R	1291.59	-0.00169	2	1	23.54	0	0.0356	0|0	6.5	0	2	MASCOT
								R.NTTIPTK.K ! R.NTTIPTK.H	774.436	-0.00059	2	1	50.23	0	0.000265	0|0	8.75	0	2	MASCOT
								R.NTTIPTK.K ! R.NTTIPTK.H	774.436	-0.00013	2	1	25.08	0	0.0863	0|0	8.75	0	2	MASCOT
								R.RFDDASVQSDMK.H	1398.63	-0.00014	2	1	49.69	0	9.34e-05	0|0	4.43	1	2	MASCOT
								R.RFDDASVQSDMK.H	1398.63	5e-05	3	1	30.06	0	0.00858	0|0	4.43	1	2	MASCOT
								R.TTPSYVAFTDAER.L	1457.69	-0.0014	2	1	50.85	0	0.000122	0|0	4.37	0	2	MASCOT
								R.VEIIANDQGNR.I ! K.VEIIANDQGNR.T	1228.63	-0.00157	2	1	76.2	0	3.31e-07	0|0	4.37	0	2	MASCOT
11	tr|A0A4Z2DRD5|A0A4Z2DRD5_SCHJA Transitional endoplasmic reticulum ATPase isoform 1 OS=Schistosoma japonicum OX=6182 GN=EWB00_009351 PE=3 SV=1	33	26	0.2652	90246.5	6.04
								K.AFEEAEK.N	823.383	-0.00125	2	1	34.77	0	0.0035	0|0	4.25	0	2	MASCOT
								K.AFEEAEKNAPAIIFIDELDAIAPK.R	2615.36	-0.00581	3	1	32.47	0	0.0249	0|0	4.08	1	2	MASCOT
								K.DDIFIVR.G ! R.DDIFIVR.G	877.478	-0.00055	2	1	31.56	0	0.0174	0|0	4.21	0	2	MASCOT
								K.EM*VELPLR.H	1002.53	-0.0011	2	1	21.43	0	0.167	0|0	4.53	0	2	MASCOT
								K.EMVELPLR.H	986.534	0.00042	2	1	39.97	0	0.00198	0|0	4.53	0	2	MASCOT
								K.FGMTPSK.G	767.376	-0.00059	2	1	44.3	0	0.000375	0|0	8.75	0	2	MASCOT
								K.GVLFYGPPGCGK.T	1251.62	-0.00041	2	1	42	0	0.00106	0|0	8.2	0	2	MASCOT
								K.LAGESESNLR.K	1075.54	0.00097	2	1	61.7	0	1.23e-05	0|0	4.53	0	2	MASCOT
								K.LAGESESNLRK.A	1203.63	-0.00382	2	1	43.59	0	0.00103	0|0	6.14	1	2	MASCOT
								K.LAGESESNLRK.A	1203.63	-0.00083	3	1	21.73	0	0.141	0|0	6.14	1	2	MASCOT
								K.M*DELQLFR.G ! -.M*DELQLFR.G	1067.52	0.01667	2	1	35.24	0	0.00935	0|0	4.37	0	2	MASCOT
								K.MDELQLFR.G ! -.MDELQLFR.G	1051.52	-0.00125	2	1	50.52	0	0.0004	0|0	4.37	0	2	MASCOT
								K.QLAQIK.E	700.435	-0.00011	2	1	23.74	0	0.063	0|0	8.75	0	2	MASCOT
								K.VTHGFSGADLTEICQR.A	1790.85	-0.00242	2	1	50.24	0	0.000123	0|0	5.32	0	2	MASCOT
								R.DIFDK.A ! K.DIFDK.A ! R.DIFDK.N	637.319	-0.00018	2	1	30.93	0	0.0115	0|0	4.21	0	2	MASCOT
								R.EAIEAEIR.A	930.489	-0.00038	2	1	45.9	0	0.000418	0|0	4.25	0	2	MASCOT
								R.EIEIGIPDSIGR.L	1298.7	0.00171	2	1	48.69	0	0.000241	0|0	4.14	0	2	MASCOT
								R.EIEIGIPDSIGR.L	1298.7	-0.00157	2	1	51.73	0	0.000117	0|0	4.14	0	2	MASCOT
								R.GGSVGDAGGAADR.V	1089.49	-0.00057	2	1	59.86	0	1.4e-05	0|0	4.21	0	2	MASCOT
								R.HPQLFK.A	769.436	0.00059	2	1	22.4	0	0.0621	0|0	8.76	0	2	MASCOT
								R.IVSQLLTLMDGLK.Q	1430.83	-0.0025	2	1	72.83	0	5.81e-07	0|0	5.84	0	2	MASCOT
								R.KAFEEAEK.N	951.478	-0.00054	3	1	23.46	0	0.08	0|0	4.79	1	2	MASCOT
								R.KDDIFIVR.G	1005.57	-7e-05	2	1	43.67	0	0.000689	0|0	5.96	1	2	MASCOT
								R.KDDIFIVR.G	1005.57	-0.00203	3	1	38.98	0	0.00205	0|0	5.96	1	2	MASCOT
								R.KQLAQIK.E	828.53	-0.00013	2	1	40.76	0	0.00148	0|0	10	1	2	MASCOT
								R.KYEMFAQTLQQSR.G	1629.81	-0.00126	3	1	52.88	0	9.51e-05	0|0	8.59	1	2	MASCOT
								R.KYEMFAQTLQQSR.G	1629.81	-0.00284	2	1	84.09	0	7.17e-08	0|0	8.59	1	2	MASCOT
								R.LGDIVTTVGCPDIVYGKR.I	1963.03	-0.0023	3	1	74.2	0	7.68e-07	0|0	5.95	1	2	MASCOT
								R.RIVSQLLTLMDGLK.Q	1586.93	-0.00036	2	1	75.77	0	1.99e-07	0|0	8.75	1	2	MASCOT
								R.RSVTENDVR.K	1075.55	-0.00051	2	1	46.14	0	0.000513	0|0	6.07	1	2	MASCOT
								R.RSVTENDVR.K	1075.55	-0.00039	3	1	35.7	0	0.00567	0|0	6.07	1	2	MASCOT
								R.SVTENDVR.K	919.448	-0.00057	2	1	36.48	0	0.00406	0|0	4.37	0	2	MASCOT
								R.VINQLLTEMDGMSAK.K	1649.82	-0.00022	2	1	74.53	0	7.82e-07	0|0	4.37	0	2	MASCOT
12	tr|Q5DAM7|Q5DAM7_SCHJA Pyruvate kinase OS=Schistosoma japonicum OX=6182 GN=EWB00_008759 PE=2 SV=1	55	25	0.4848	61184.6	6.48	3515.82
								K.AGSGSTNTLR.V	963.485	0.00021	2	1	85.41	0	5.28e-08	0|0	9.8	0	2	MASCOT
								K.AGSGSTNTLR.V	963.485	0.00261	2	1	85.44	0	4.99e-08	0|0	9.8	0	2	MASCOT
								K.AGSGSTNTLR.V	963.485	-0.00145	2	1	74.3	0	7.04e-07	0|0	9.8	0	2	MASCOT
								K.GLYPLETVQTM*HR.I	1560.78	0.00013	3	1	22.01	0	0.116	0|0	6.75	0	2	MASCOT
								K.GLYPLETVQTMHR.I	1544.79	-0.00104	3	1	48.43	0	0.000283	0|0	6.75	0	2	MASCOT
								K.GLYPLETVQTMHR.I	1544.79	0.00176	2	1	56.32	0	4.39e-05	0|0	6.75	0	2	MASCOT
								K.GPNYLECEVENGGK.L	1565.69	-0.00332	3	1	40.53	0	0.000487	0|0	4.25	0	2	MASCOT
								K.GPNYLECEVENGGK.L	1565.69	-0.00049	2	1	46.44	0	0.000343	0|0	4.25	0	2	MASCOT
								K.GVNLPGAHVDLPAVSEK.D	1702.91	-0.00307	3	1	42.21	0	0.00108	0|0	5.32	0	2	MASCOT
								K.GVNLPGAHVDLPAVSEK.D	1702.91	-0.00102	2	1	51.07	0	0.000145	0|0	5.32	0	2	MASCOT
								K.GVNLPGAHVDLPAVSEKDK.Q	1946.03	-0.00069	3	1	25.75	0	0.128	0|0	5.38	1	2	MASCOT
								K.IENHEGVQR.F	1081.54	0.00116	2	1	35.39	0	0.012	0|0	5.4	0	2	MASCOT
								K.IENHEGVQR.F	1081.54	0.00036	2	1	30.04	0	0.0398	0|0	5.4	0	2	MASCOT
								K.IFVDDGLISLVVLSK.G	1617.95	-0.00055	2	1	71.22	0	5.13e-07	0|0	4.21	0	2	MASCOT
								K.IFVDDGLISLVVLSK.G	1617.95	-0.00442	3	1	60.58	0	5.73e-06	0|0	4.21	0	2	MASCOT
								K.IFVDDGLISLVVLSK.G	1617.95	-0.00253	2	1	103.7	0	2.92e-10	0|0	4.21	0	2	MASCOT
								K.IFVDDGLISLVVLSK.G	1617.95	-0.00295	3	1	29.14	0	0.00835	0|0	4.21	0	2	MASCOT
								K.IFVDDGLISLVVLSK.G	1617.95	-0.00053	2	1	75.81	0	4.29e-07	0|0	4.21	0	2	MASCOT
								K.IFVDDGLISLVVLSK.G	1617.95	-0.00073	2	1	25.4	0	0.0467	0|0	4.21	0	2	MASCOT
								K.MMIGR.C	607.305	-7e-05	2	1	21.35	0	0.085	0|0	9.5	0	2	MASCOT
								K.SSLCGPTEMAHTTAIAAVEAASR.C	2331.11	-0.00212	3	1	74.3	0	6.58e-07	0|0	5.38	0	2	MASCOT
								K.VFIAQK.M	705.429	-0.0006	2	1	26.39	0	0.0154	0|0	8.72	0	2	MASCOT
								R.AGEWYEDMDR.R	1271.5	-0.00162	2	1	42.18	0	0.000103	0|0	3.92	0	2	MASCOT
								R.AGEWYEDMDRR.I	1427.6	-0.00221	2	1	21.91	0	0.02	0|0	4.32	1	2	MASCOT
								R.CNAAAIIVITTSGR.S	1446.77	0.00079	2	1	63.68	0	9.64e-06	0|0	8.25	0	2	MASCOT
								R.CNAAAIIVITTSGR.S	1446.77	-0.00387	3	1	31.11	0	0.0156	0|0	8.25	0	2	MASCOT
								R.CPILTVTR.H	959.534	-0.00084	2	1	32.24	0	0.0124	0|0	8.25	0	2	MASCOT
								R.FAVEHNVDMVFASFIR.N	1881.93	0.00047	3	1	37.12	0	0.00345	0|0	5.32	0	2	MASCOT
								R.FNEILEVVDGIM*VAR.G	1720.89	-0.00268	2	1	42.2	0	0.00124	0|0	4.14	0	2	MASCOT
								R.FNEILEVVDGIM*VAR.G	1720.89	-0.00323	3	1	50.72	0	0.000172	0|0	4.14	0	2	MASCOT
								R.FNEILEVVDGIM*VAR.G	1720.89	-0.00143	3	1	26.15	0	0.0504	0|0	4.14	0	2	MASCOT
								R.FNEILEVVDGIMVAR.G	1704.9	-0.00344	3	1	64.74	0	6.75e-06	0|0	4.14	0	2	MASCOT
								R.FNEILEVVDGIMVAR.G	1704.9	-0.00158	2	1	84.2	0	7.76e-08	0|0	4.14	0	2	MASCOT
								R.FNEILEVVDGIMVAR.G	1704.9	-0.00077	3	1	49.1	0	0.00026	0|0	4.14	0	2	MASCOT
								R.FNEILEVVDGIMVAR.G	1704.9	-0.00632	2	1	70.09	0	1.83e-06	0|0	4.14	0	2	MASCOT
								R.FNEILEVVDGIMVAR.G	1704.9	-0.0061	2	1	59.71	0	1.98e-05	0|0	4.14	0	2	MASCOT
								R.FNEILEVVDGIMVAR.G	1704.9	-0.00344	3	1	25.82	0	0.0526	0|0	4.14	0	2	MASCOT
								R.FNEILEVVDGIMVAR.G	1704.9	0.00778	2	1	34.94	0	0.00733	0|0	4.14	0	2	MASCOT
								R.FNEILEVVDGIMVAR.G	1704.9	-0.00698	3	1	21.84	0	0.122	0|0	4.14	0	2	MASCOT
								R.FNEILEVVDGIMVAR.G	1704.9	-0.01052	2	1	26.78	0	0.0401	0|0	4.14	0	2	MASCOT
								R.GDLGIEIPAEK.V	1141.61	-0.00198	2	1	53.65	0	6.43e-05	0|0	4.14	0	2	MASCOT
								R.GDLGIEIPAEK.V	1141.61	-0.00202	2	1	37.08	0	0.00292	0|0	4.14	0	2	MASCOT
								R.GVHPLFYGESR.A	1261.63	-0.00273	2	1	22.13	0	0.115	0|0	6.75	0	2	MASCOT
								R.GVHPLFYGESR.A	1261.63	-0.00138	3	1	26.54	0	0.0425	0|0	6.75	0	2	MASCOT
								R.HEVIAR.Q	724.41	0.00061	2	1	23.89	0	0.0292	0|0	6.75	0	2	MASCOT
								R.HEVIAR.Q	724.41	-3e-05	2	1	29.44	0	0.00865	0|0	6.75	0	2	MASCOT
								R.HEVIAR.Q	724.41	-5e-05	2	1	24.46	0	0.0272	0|0	6.75	0	2	MASCOT
								R.NAGAVHEIR.Q	966.512	-0.00059	2	1	47.93	0	0.00029	0|0	6.75	0	2	MASCOT
								R.NAGAVHEIR.Q	966.512	-0.00078	3	1	50.45	0	0.000162	0|0	6.75	0	2	MASCOT
								R.NAGAVHEIR.Q	966.512	-0.00043	2	1	61.91	0	1.16e-05	0|0	6.75	0	2	MASCOT
								R.NTGIICTIGPACR.T	1432.7	-0.00271	2	1	60.84	0	1.25e-05	0|0	8.07	0	2	MASCOT
								R.QLLGENGAYIK.I	1205.65	-0.00209	2	1	71.49	0	1.63e-06	0|0	6	0	2	MASCOT
								R.SCQLISR.H	863.44	-0.00037	2	1	40.8	0	0.00177	0|0	7.96	0	2	MASCOT
								R.TGLINGSGTAEVSLEVGHK.I	1868.97	-0.00231	3	1	56.54	0	3.58e-05	0|0	5.37	0	2	MASCOT
								R.YAIDYGK.K	829.409	-0.00138	2	1	42.3	0	0.00053	0|0	5.83	0	2	MASCOT
13	tr|A0A4Z2DBA8|A0A4Z2DBA8_SCHJA Filamin-A OS=Schistosoma japonicum OX=6182 GN=EWB00_002775 PE=4 SV=1	26	25	0.0873	305907	5.53	717.948
								K.EGAPLR.V	642.357	-0.00039	2	1	29.29	0	0.00642	0|0	6.1	0	2	MASCOT
								K.ENVITVDTSLGGK.G	1332.7	-0.00272	2	1	52.46	0	0.000151	0|0	4.37	0	2	MASCOT
								K.FYVETVNAGK.G	1127.57	-0.00122	2	1	46.45	0	0.000245	0|0	6	0	2	MASCOT
								K.GIFVDPSK.V	862.467	-0.00026	2	1	27.61	0	0.0438	0|0	5.84	0	2	MASCOT
								K.GQSVPVR.V	742.421	6e-05	2	1	26.02	0	0.0185	0|0	9.75	0	2	MASCOT
								K.LENVTTILK.Y	1030.61	-0.00203	2	1	30.35	0	0.0132	0|0	6	0	2	MASCOT
								K.MMERITR.R ! R.MMERITR.Q	936.475	-0.00405	2	1	21.57	0	0.123	0|0	9.35	1	2	MASCOT
								K.MPSVPVR.N	785.434	-0.0002	2	1	28.28	0	0.0136	0|0	9.5	0	2	MASCOT
								K.QASEEVVIK.H	1002.55	-0.00158	2	1	31.57	0	0.0152	0|0	4.53	0	2	MASCOT
								K.SMMTYISQFPNAR.L	1545.72	0.0017	2	1	60.24	0	8.18e-06	0|0	8.46	0	2	MASCOT
								K.VDPNQVR.C	827.437	-0.00081	2	1	29.42	0	0.0124	0|0	5.81	0	2	MASCOT
								K.VTCVGSR.C	778.388	-0.00057	2	1	34.88	0	0.00481	0|0	8.22	0	2	MASCOT
								K.YGGQEIPNSPFR.V	1364.66	-0.00137	2	1	59.24	0	2.19e-05	0|0	6	0	2	MASCOT
								K.YLEETEGLR.L	1109.55	4e-05	2	1	50.71	0	0.00013	0|0	4.25	0	2	MASCOT
								R.AGDQAPLSVTMTR.A	1346.67	-9e-05	2	1	30.01	0	0.0175	0|0	5.88	0	2	MASCOT
								R.AGWPAYFTVDTK.N	1355.66	-5e-05	2	1	35.13	0	0.00427	0|0	5.88	0	2	MASCOT
								R.ANVQPLGGGSEK.D	1156.6	-0.00083	2	1	35.1	0	0.00559	0|0	6.05	0	2	MASCOT
								R.AYGPGLELNENR.I	1332.65	-0.00139	2	1	49.16	0	0.000191	0|0	4.53	0	2	MASCOT
								R.DAGMGDLTLGLTDPK.G	1503.74	-0.00274	2	1	66.19	0	3.5e-06	0|0	3.93	0	2	MASCOT
								R.DGSSAVLYR.V	967.484	-0.002	2	1	20.75	0	0.317	0|0	5.84	0	2	MASCOT
								R.IHVSDSTQTGR.V	1200.6	-0.00053	2	1	35.94	0	0.004	0|0	6.74	0	2	MASCOT
								R.LLSWVK.Q	745.461	-0.00069	2	1	29.8	0	0.0221	0|0	8.75	0	2	MASCOT
								R.LVALVEILSGHK.F	1278.78	-0.00161	3	1	87.44	0	7.39e-09	0|0	6.75	0	2	MASCOT
								R.LVALVEILSGHK.F	1278.78	-0.0011	2	1	38.18	0	0.000623	0|0	6.75	0	2	MASCOT
								R.VEVTGTPR.S	858.468	-0.00058	2	1	25.12	0	0.054	0|0	5.97	0	2	MASCOT
								R.VTVAPEIQPEK.V	1210.67	-0.00156	2	1	40.11	0	0.00115	0|0	4.53	0	2	MASCOT
14	tr|A0A4Z2D750|A0A4Z2D750_SCHJA 97 kDa heat shock protein isoform 2 OS=Schistosoma japonicum OX=6182 GN=EWB00_003851 PE=4 SV=1	28	24	0.26	93969.7	5.62	1485.11
								K.APLPTK.A	626.387	-0.00075	2	1	31.03	0	0.003	0|0	8.8	0	2	MASCOT
								K.APLPTK.A	626.387	-3e-05	2	1	36.28	0	0.000895	0|0	8.8	0	2	MASCOT
								K.DAVVSIFK.Q	878.498	-0.00057	2	1	38.86	0	0.00187	0|0	5.84	0	2	MASCOT
								K.EVAEATIGSK.V	1004.53	-0.0008	2	1	39.84	0	0.00216	0|0	4.53	0	2	MASCOT
								K.FTTHQVEESSDGR.I	1492.67	-0.00118	3	1	61.82	0	4.64e-06	0|0	4.65	0	2	MASCOT
								K.FTTHQVEESSDGR.I	1492.67	0.00076	2	1	23.18	0	0.0329	0|0	4.65	0	2	MASCOT
								K.NAVEEYVYEMR.S	1402.63	0.00138	2	1	85.47	0	2.68e-08	0|0	4.25	0	2	MASCOT
								K.NKGDPIVHR.A	1035.57	-0.00034	3	1	35.93	0	0.00479	0|0	8.75	1	2	MASCOT
								K.QEGITTLNADEAVAR.G	1587.8	0.00095	2	1	96.3	0	4.38e-09	0|0	4.14	0	2	MASCOT
								K.SEDIHSIELIGGSSR.I	1599.8	-0.00038	3	1	44.23	0	0.000597	0|0	4.65	0	2	MASCOT
								K.SEDIHSIELIGGSSR.I	1599.8	0.00115	2	1	35.39	0	0.0113	0|0	4.65	0	2	MASCOT
								K.TSFVPEQILAIQMNK.L	1718.91	-0.00144	2	1	49.68	0	0.000207	0|0	5.66	0	2	MASCOT
								K.TSFVPEQILAIQMNK.L	1718.91	-0.00251	3	1	35.08	0	0.00581	0|0	5.66	0	2	MASCOT
								K.VLATTCDAFLGGR.D	1380.69	-0.00118	2	1	72.12	0	1.24e-06	0|0	5.8	0	2	MASCOT
								K.VVNDITAIGTAYGFYK.T	1731.9	-0.00242	3	1	59.33	0	2.53e-05	0|0	5.8	0	2	MASCOT
								K.YHDLSIEVNNMQFSTK.Q	1925.91	-0.00438	3	1	59.22	0	1.52e-05	0|0	5.32	0	2	MASCOT
								R.AVLDATK.V	717.414	-0.00084	2	1	47.56	0	0.000489	0|0	5.88	0	2	MASCOT
								R.DFDGR.L	609.263	-0.0006	2	1	22.94	0	0.0597	0|0	4.21	0	2	MASCOT
								R.IGEASQMFTEPR.K	1365.65	-0.00061	2	1	77.5	0	2.95e-07	0|0	4.53	0	2	MASCOT
								R.IPMLK.D	601.374	-0.00017	2	1	30.13	0	0.0497	0|0	8.75	0	2	MASCOT
								R.ITLSAVLNGEK.T	1144.66	-0.00071	2	1	82.65	0	9.18e-08	0|0	6	0	2	MASCOT
								R.KFTTHQVEESSDGR.I	1620.76	-0.00178	3	1	45.01	0	0.000355	0|0	5.45	1	2	MASCOT
								R.LLQECEK.L	919.455	0.00028	2	1	25.4	0	0.0596	0|0	4.53	0	2	MASCOT
								R.LSDLTVVDGR.K	1074.58	-0.00123	2	1	77.68	0	4.35e-07	0|0	4.21	0	2	MASCOT
								R.LSDLTVVDGRK.F	1202.67	-0.00097	3	1	54.4	0	7.3e-05	0|0	5.96	1	2	MASCOT
								R.NTFTDFTR.L	1001.47	-0.00086	2	1	25.55	0	0.0177	0|0	5.84	0	2	MASCOT
								R.QVYVEK.L	765.414	2e-05	2	1	29.7	0	0.0197	0|0	6	0	2	MASCOT
								R.RAVLDATK.V	873.515	-8e-05	2	1	39.24	0	0.00275	0|0	8.75	1	2	MASCOT
15	tr|A0A4Z2DJ82|A0A4Z2DJ82_SCHJA Annexin OS=Schistosoma japonicum OX=6182 GN=EWB00_000377 PE=3 SV=1	29	23	0.55	39457.9	7.56	1071.06
								K.DLVHVLCGATK.G	1212.64	-0.00037	2	1	37.2	0	0.00328	0|0	6.73	0	2	MASCOT
								K.DLVHVLCGATK.G	1212.64	-0.00112	3	1	41	0	0.00137	0|0	6.73	0	2	MASCOT
								K.EIMDVYYSR.Y	1175.54	0.00655	2	1	25.01	0	0.0197	0|0	4.37	0	2	MASCOT
								K.ETKPPYEQLLVALLK.A	1742.01	-0.00599	3	1	35.85	0	0.00152	0|0	6.24	0	2	MASCOT
								K.ETKPPYEQLLVALLK.A	1742.01	-0.00099	2	1	20.05	0	0.0638	0|0	6.24	0	2	MASCOT
								K.ETKPPYEQLLVALLK.A	1742.01	-0.00323	3	1	45.22	0	0.000198	0|0	6.24	0	2	MASCOT
								K.FSEPFR.T	782.383	-0.00084	2	1	37.56	0	0.00187	0|0	6	0	2	MASCOT
								K.GDADTFIR.I	894.432	-7e-05	2	1	37.37	0	0.00286	0|0	4.21	0	2	MASCOT
								K.GDYHSLIK.T	932.484	-0.00061	2	1	23.21	0	0.108	0|0	6.74	0	2	MASCOT
								K.GISTDEETITK.I ! K.GLSTDEETITK.I	1193.59	-0.00236	2	1	40.51	0	0.00155	0|0	4.14	0	2	MASCOT
								K.IAYEEVLR.E	992.541	0.00085	2	1	35.8	0	0.00547	0|0	4.53	0	2	MASCOT
								K.LLLALMGE.-	859.496	-0.00098	2	1	32.15	0	0.0155	0|0	4.6	0	2	MASCOT
								K.LQILAYDLYK.G	1239.7	-0.00035	2	1	34.76	0	0.00306	0|0	5.83	0	2	MASCOT
								R.AGKGDADTFIR.I	1150.59	-0.00095	2	1	38.79	0	0.00248	0|0	6	1	2	MASCOT
								R.CEVDMNTLK.S	1109.5	-0.00076	2	1	44.65	0	0.000226	0|0	4.37	0	2	MASCOT
								R.EAFQR.R	650.326	0.00031	2	1	24.42	0	0.0806	0|0	6.1	0	2	MASCOT
								R.EAFQR.R	650.326	-0.00029	2	1	28.6	0	0.0308	0|0	6.1	0	2	MASCOT
								R.EDTLIR.I	746.404	-0.00041	2	1	45.21	0	0.000907	0|0	4.37	0	2	MASCOT
								R.EDTSGDFR.K	926.385	-2e-05	2	1	54.74	0	6.55e-06	0|0	4.03	0	2	MASCOT
								R.EDTSGDFRK.L	1054.48	-0.00059	2	1	29.65	0	0.00667	0|0	4.56	1	2	MASCOT
								R.EYFGKPLIEAVR.E	1421.78	-0.00237	3	1	30.11	0	0.013	0|0	6.24	0	2	MASCOT
								R.EYFGKPLIEAVR.E	1421.78	9e-05	2	1	35.01	0	0.00426	0|0	6.24	0	2	MASCOT
								R.ISAESDAEQLHNACK.G	1672.76	0.00049	3	1	79.46	0	1.05e-07	0|0	4.65	0	2	MASCOT
								R.ISAESDAEQLHNACK.G	1672.76	-0.00239	2	1	34.48	0	0.00351	0|0	4.65	0	2	MASCOT
								R.IVCLR.C	660.386	-0.00055	2	1	20.68	0	0.23	0|0	8.25	0	2	MASCOT
								R.KLLLALMGE.-	987.591	-0.00206	2	1	23.42	0	0.0585	0|0	6.22	1	2	MASCOT
								R.TGLNTMIMALK.D	1192.64	-0.00276	2	1	91.3	0	1.45e-08	0|0	8.41	0	2	MASCOT
								R.TLETDIIK.E	932.53	-0.00141	2	1	30.52	0	0.0157	0|0	4.37	0	2	MASCOT
								R.YDHTLVDAVK.N	1160.59	-0.00069	3	1	44.8	0	0.000679	0|0	5.21	0	2	MASCOT
16	tr|A0A4Z2DXW1|A0A4Z2DXW1_SCHJA 60 kDa heat shock protein OS=Schistosoma japonicum OX=6182 GN=EWB00_000948 PE=3 SV=1	29	23	0.3584	61307.9	5.77	1135.48
								K.AIGDLIASAMK.R	1089.6	-0.00076	2	1	76.52	0	4.88e-07	0|0	5.88	0	2	MASCOT
								K.APGFGDNR.K	833.39	-0.00082	2	1	24.26	0	0.0347	0|0	5.88	0	2	MASCOT
								K.DDCLLMR.G	922.412	-0.00115	2	1	23.76	0	0.0244	0|0	4.21	0	2	MASCOT
								K.DGVTVAK.G	689.383	-0.0005	2	1	45.04	0	0.00102	0|0	5.84	0	2	MASCOT
								K.DKFQNIGAK.L	1020.55	-0.00347	2	1	26.11	0	0.0541	0|0	8.59	1	2	MASCOT
								K.EGFEK.I	609.288	-0.00017	2	1	20.64	0	0.0893	0|0	4.53	0	2	MASCOT
								K.FGADAR.S	636.31	5e-05	2	1	23.47	0	0.0823	0|0	5.84	0	2	MASCOT
								K.FQNIGAK.L	777.425	0.00041	2	1	25.05	0	0.0697	0|0	8.75	0	2	MASCOT
								K.LGLQVCAVK.A	987.566	-0.00054	2	1	43.93	0	0.00105	0|0	8.22	0	2	MASCOT
								K.MDIDKR.I	777.392	-0.00041	2	1	34.95	0	0.00603	0|0	5.71	1	2	MASCOT
								K.MDIDKR.I	777.392	0.00053	1	1	20.1	0	0.538	0|0	5.71	1	2	MASCOT
								K.QISTPEEIAQVATISANGDK.A	2072.05	-0.00797	3	1	32.42	0	0.035	0|0	4.14	0	2	MASCOT
								K.TLHDELEFIEGMK.F	1561.76	0.00181	2	1	58.76	0	2.21e-05	0|0	4.4	0	2	MASCOT
								K.TLHDELEFIEGMK.F	1561.76	-0.00232	3	1	33.09	0	0.00827	0|0	4.4	0	2	MASCOT
								K.VGGSSEVEVSEK.K	1206.58	-0.00081	2	1	80.52	0	1.36e-07	0|0	4.25	0	2	MASCOT
								K.VGGSSEVEVSEKK.D	1334.68	0.00147	2	1	48.8	0	0.000276	0|0	4.79	1	2	MASCOT
								K.VGGSSEVEVSEKK.D	1334.68	-0.00018	3	1	50.1	0	0.000217	0|0	4.79	1	2	MASCOT
								K.VGGSSEVEVSEKKDR.Y	1605.81	-0.00267	3	1	30.73	0	0.0165	0|0	4.87	2	2	MASCOT
								K.VGGSSEVEVSEKKDR.Y	1605.81	0.00092	2	1	36.63	0	0.0113	0|0	4.87	2	2	MASCOT
								R.AAIEEGIVPGGGTALLR.C	1623.91	-3e-05	2	1	69.03	0	1.33e-06	0|0	4.53	0	2	MASCOT
								R.AAIEEGIVPGGGTALLR.C	1623.91	-0.00222	3	1	33.72	0	0.00408	0|0	4.53	0	2	MASCOT
								R.CEFQDAFILFSEK.K	1633.76	-0.00102	2	1	88.13	0	1.82e-08	0|0	4.14	0	2	MASCOT
								R.GVMLAVDAVVK.E	1101.63	-0.00264	2	1	36.12	0	0.00501	0|0	5.84	0	2	MASCOT
								R.GYISPYFINTEK.G	1431.72	-0.00099	2	1	38.07	0	0.00269	0|0	6	0	2	MASCOT
								R.NVIIESSWK.S	1075.58	-0.00231	2	1	51.28	0	0.000459	0|0	6	0	2	MASCOT
								R.VGNDGTITVK.D	1003.54	-0.0011	2	1	61.78	0	1.7e-05	0|0	5.81	0	2	MASCOT
								R.VSEAVITKDDCLLMR.G	1749.89	-0.00149	3	1	41.16	0	0.00178	0|0	4.56	1	2	MASCOT
								R.VSEAVITKDDCLLMR.G	1749.89	-0.00145	2	1	44.9	0	0.000752	0|0	4.56	1	2	MASCOT
								R.YTDALNATR.A	1024.51	0.00048	2	1	50.32	0	0.000143	0|0	5.84	0	2	MASCOT
17	tr|A0A4Z2DR27|A0A4Z2DR27_SCHJA Transforming growth factor-beta-induced protein (Fragment) OS=Schistosoma japonicum OX=6182 GN=EWB00_009771 PE=4 SV=1	25	23	0.2676	88276.3	6.48	1048.46
								K.CCAGYEK.I	887.339	0.00095	2	1	31.31	0	0.000296	0|0	5.99	0	2	MASCOT
								K.DFTNSAEHIVPGR.F	1442.7	-0.00098	3	1	51	0	0.000137	0|0	5.32	0	2	MASCOT
								K.DLSAALK.N	717.414	-0.00106	2	1	25.38	0	0.0829	0|0	5.84	0	2	MASCOT
								K.KLEFDYK.C	942.493	-0.00021	3	1	33.92	0	0.00432	0|0	6.07	1	2	MASCOT
								K.LEFICETDSTGK.E	1399.64	0.00205	2	1	35.43	0	0.00634	0|0	4.14	0	2	MASCOT
								K.LLAECDLK.V ! K.LLAECDLK.M	961.502	-0.00103	2	1	40.2	0	0.00255	0|0	4.37	0	2	MASCOT
								K.NLFLVTTDNGWK.D	1407.73	0.00013	2	1	44.39	0	0.00077	0|0	5.84	0	2	MASCOT
								K.NLFLVTTDNGWKDPR.A	1775.91	0.00279	2	1	60.67	0	5.12e-05	0|0	5.96	1	2	MASCOT
								K.NLFLVTTDNGWKDPR.A	1775.91	-0.00315	3	1	41.06	0	0.00182	0|0	5.96	1	2	MASCOT
								K.NPDKPYTIFAPSTR.N	1606.82	-0.00272	3	1	26.36	0	0.0502	0|0	8.59	0	2	MASCOT
								K.SGLQLNTLDPK.R	1185.65	-0.00196	2	1	31.53	0	0.0297	0|0	5.55	0	2	MASCOT
								K.SLLGEK.L	646.377	-0.00021	2	1	33.76	0	0.0161	0|0	5.72	0	2	MASCOT
								K.SWELLR.Q	803.441	-0.00057	2	1	27.39	0	0.0523	0|0	5.72	0	2	MASCOT
								K.YKDFTNSAEHIVPGR.F	1733.86	-0.00281	3	1	39.93	0	0.0017	0|0	6.75	1	2	MASCOT
								K.YSSEQLQR.I	1010.49	0.00086	2	1	50.01	0	0.000151	0|0	6	0	2	MASCOT
								R.ADTTITK.N	749.404	-0.0002	2	1	38.21	0	0.00257	0|0	5.88	0	2	MASCOT
								R.DGIIWVLDGLLK.C	1341.78	4e-05	2	1	29.57	0	0.0135	0|0	4.21	0	2	MASCOT
								R.DGIIWVLDGLLK.C	1341.78	-0.00204	2	1	53.77	0	4.45e-05	0|0	4.21	0	2	MASCOT
								R.ELLQNK.Q	744.425	-0.00046	2	1	29.43	0	0.0351	0|0	6.1	0	2	MASCOT
								R.FQADKEYR.C	1056.51	-0.0014	3	1	20.5	0	0.09	0|0	6.07	1	2	MASCOT
								R.IGYEGLPR.D	904.489	0.00061	2	1	23.2	0	0.106	0|0	6	0	2	MASCOT
								R.LNNIGNFASHTLGHR.T	1650.85	-0.00098	3	1	28.28	0	0.0267	0|0	9.76	0	2	MASCOT
								R.TINPNEALYETTYFKK.T	1931.97	-0.00197	3	1	44.86	0	0.000643	0|0	5.81	1	2	MASCOT
								R.YPLTDTQK.L	965.494	1e-05	2	1	27.22	0	0.0381	0|0	5.84	0	2	MASCOT
								R.YTVIVPSQK.S	1034.59	-0.00359	2	1	41.05	0	0.0011	0|0	8.59	0	2	MASCOT
18	tr|A0A4Z2D8B3|A0A4Z2D8B3_SCHJA Alpha-mannosidase OS=Schistosoma japonicum OX=6182 GN=EWB00_003511 PE=3 SV=1	28	22	0.1991	129694	6.86	1590.45
								K.AVNDAFNQIGTITR.R	1519.79	0.0062	2	1	78.96	0	8.67e-07	0|0	5.88	0	2	MASCOT
								K.DLVQSGR.L	774.41	-0.00052	2	1	23.27	0	0.0989	0|0	5.84	0	2	MASCOT
								K.EMILTADQLK.T	1161.62	0.0027	2	1	24.34	0	0.0777	0|0	4.37	0	2	MASCOT
								K.HLANYEILFNAK.S	1432.76	0.00168	2	1	69.18	0	2.54e-06	0|0	6.75	0	2	MASCOT
								K.HLANYEILFNAK.S	1432.76	0.00202	3	1	33.72	0	0.009	0|0	6.75	0	2	MASCOT
								K.IVTYILDYEITK.-	1470.81	-0.00152	2	1	53.33	0	7.99e-05	0|0	4.37	0	2	MASCOT
								K.LIAYVNQR.Q	976.557	-0.00091	2	1	48.58	0	0.000239	0|0	8.75	0	2	MASCOT
								K.LIAYVNQR.Q	976.557	0.00119	2	1	36.18	0	0.00416	0|0	8.75	0	2	MASCOT
								K.NPGEFFTDSSGR.R	1313.58	-0.00098	2	1	61.77	0	1.96e-06	0|0	4.37	0	2	MASCOT
								K.QHVANDYAWR.L	1259.59	-0.00046	3	1	30.63	0	0.00926	0|0	6.74	0	2	MASCOT
								K.QHVANDYAWR.L	1259.59	0.00066	2	1	23.12	0	0.127	0|0	6.74	0	2	MASCOT
								K.QLEVLWDTDIQLK.S	1600.86	-0.00203	2	1	35.96	0	0.00512	0|0	4.03	0	2	MASCOT
								K.SFCFDDK.C	918.366	-0.00032	2	1	24.64	0	0.00344	0|0	4.21	0	2	MASCOT
								K.SRVDDFLNYIDIISK.A	1797.94	-0.00052	3	1	51.09	0	0.000128	0|0	4.43	1	2	MASCOT
								K.TTSLLHR.L	827.473	0.00029	2	1	44.38	0	0.000272	0|0	9.44	0	2	MASCOT
								K.VIEGSCVK.E	891.46	-0.00089	2	1	32.54	0	0.0298	0|0	5.97	0	2	MASCOT
								K.VYLSNSR.E	838.442	2e-05	2	1	28.37	0	0.0206	0|0	8.72	0	2	MASCOT
								K.YGTFIHR.F	893.463	-0.00107	2	1	23.36	0	0.099	0|0	8.75	0	2	MASCOT
								R.DDGFGVSEPLMENGLDGR.G	1907.84	-0.00116	3	1	52.89	0	3.21e-05	0|0	3.77	0	2	MASCOT
								R.ESNQILIR.L	972.547	-0.00043	2	1	73.13	0	9.68e-07	0|0	6.1	0	2	MASCOT
								R.FTEPSVK.V	807.425	-0.00085	2	1	20.87	0	0.174	0|0	6	0	2	MASCOT
								R.FTEPSVK.V	807.425	9e-05	2	1	22.18	0	0.129	0|0	6	0	2	MASCOT
								R.FTYVEMAFFVR.W	1409.69	-0.00312	2	1	62.94	0	1.1e-05	0|0	6	0	2	MASCOT
								R.TLGVLQHHDAVSGTEK.Q	1691.87	-0.00122	3	1	26.95	0	0.0451	0|0	5.92	0	2	MASCOT
								R.TLGVLQHHDAVSGTEK.Q	1691.87	-0.00107	4	1	32.05	0	0.0139	0|0	5.92	0	2	MASCOT
								R.TLGVLQHHDAVSGTEK.Q	1691.87	-0.00173	2	1	31.53	0	0.0156	0|0	5.92	0	2	MASCOT
								R.TLNIPER.Q	842.473	0.00414	2	1	33.2	0	0.00474	0|0	5.66	0	2	MASCOT
								R.WWASQTLAK.R	1090.57	-0.00055	2	1	23.51	0	0.0898	0|0	8.75	0	2	MASCOT
19	tr|A0A4Z2CUI3|A0A4Z2CUI3_SCHJA Periostin OS=Schistosoma japonicum OX=6182 GN=EWB00_007491 PE=4 SV=1	26	22	0.3952	66786.6	8.82	1319.21
								K.CAFIDR.S	781.366	-0.00077	2	1	32.78	0	0.00411	0|0	5.83	0	2	MASCOT
								K.FTSTDFNQQIK.Q ! K.FTSTDFNQQLK.Q	1328.65	-0.00323	2	1	64.87	0	4.48e-06	0|0	5.84	0	2	MASCOT
								K.FTSTDFNQQIK.Q ! K.FTSTDFNQQLK.Q	1328.65	-0.00295	2	1	44.49	0	0.000482	0|0	5.84	0	2	MASCOT
								K.HPTVLK.R	694.425	-0.00029	2	1	24.02	0	0.0153	0|0	8.76	0	2	MASCOT
								K.IELLDKK.C	858.529	-0.00124	2	1	32.26	0	0.0111	0|0	6.07	1	2	MASCOT
								K.ISQNIDAYK.T	1051.54	-0.00102	2	1	34.58	0	0.00651	0|0	5.84	0	2	MASCOT
								K.LIINDICNK.Q	1102.59	-0.00074	2	1	51	0	0.000185	0|0	5.83	0	2	MASCOT
								K.MTSEIVATEAK.E	1179.59	-0.00018	2	1	25.45	0	0.136	0|0	4.53	0	2	MASCOT
								K.QHSPNVLFLAPIDLGWK.T	1935.05	-0.00076	3	1	47.97	0	0.000217	0|0	6.74	0	2	MASCOT
								K.QIQLDQCK.L	1032.51	-0.00069	2	1	28.31	0	0.0241	0|0	5.83	0	2	MASCOT
								K.QISIQR.T	744.436	-0.00058	2	1	23.47	0	0.148	0|0	9.75	0	2	MASCOT
								K.QLQLAQSLSK.D	1115.64	-0.00159	2	1	57.25	0	3.31e-05	0|0	8.75	0	2	MASCOT
								K.QVNLPPQGDIYSVIQQK.S	1927.03	-0.0006	3	1	42.47	0	0.000897	0|0	5.84	0	2	MASCOT
								K.TGYNQEQEFTTQYSTLNNR.K	2294.03	-0.00257	3	1	55.54	0	7.37e-05	0|0	4.53	0	2	MASCOT
								K.TSVFTR.Y	710.383	-0.00037	2	1	34.34	0	0.00337	0|0	9.41	0	2	MASCOT
								K.VTTYSNGLIFLDCK.A	1630.81	0.00026	2	1	87.88	0	3.14e-08	0|0	5.8	0	2	MASCOT
								R.DLENAYTIEQTR.K	1452.7	-0.0003	3	1	46.57	0	0.000306	0|0	4.14	0	2	MASCOT
								R.DLENAYTIEQTRK.L ! R.DLENAYTIEQTRK.V	1580.79	-0.00096	2	1	58.11	0	2.74e-05	0|0	4.68	1	2	MASCOT
								R.DLENAYTIEQTRK.L ! R.DLENAYTIEQTRK.V	1580.79	-0.00124	3	1	27.96	0	0.0284	0|0	4.68	1	2	MASCOT
								R.DNVILLPNDGAFQSK.F	1630.84	-0.0039	2	1	29.41	0	0.0239	0|0	4.21	0	2	MASCOT
								R.DNVILLPNDGAFQSK.F	1630.84	-0.00238	2	1	48.89	0	0.000267	0|0	4.21	0	2	MASCOT
								R.MNLGSGR.D	734.361	-0.00067	2	1	37.9	0	0.00269	0|0	9.5	0	2	MASCOT
								R.SWQTLVEQLR.E	1259.67	-0.00161	2	1	38.32	0	0.00317	0|0	5.72	0	2	MASCOT
								R.TLGWICGSVPYLQTK.V	1722.89	-0.00292	2	1	65.66	0	6.93e-06	0|0	7.86	0	2	MASCOT
								R.VGPTLAETYIGIQR.D	1517.83	0.00207	2	1	71.22	0	1.2e-06	0|0	5.97	0	2	MASCOT
								R.VGPTLAETYIGIQR.D	1517.83	-0.00094	3	1	58.06	0	2.54e-05	0|0	5.97	0	2	MASCOT
20	tr|Q5DA59|Q5DA59_SCHJA Rab GDP dissociation inhibitor OS=Schistosoma japonicum OX=6182 GN=EWB00_010665 PE=2 SV=1	26	22	0.4157	50029.7	6.41	910.066
								K.APAIEVITK.M	941.567	0.00116	2	1	37.51	0	0.00137	0|0	6.05	0	2	MASCOT
								K.DSIELAFK.H	922.488	-0.00046	2	1	43.84	0	0.000665	0|0	4.37	0	2	MASCOT
								K.ECILSGLMSVEGK.K	1422.7	-0.00158	2	1	79.9	0	1.75e-07	0|0	4.53	0	2	MASCOT
								K.ECILSGLMSVEGKK.V	1550.79	-0.00342	3	1	29.87	0	0.0215	0|0	6.23	1	2	MASCOT
								K.FLMADGK.L	781.391	-0.00161	2	1	34.92	0	0.00464	0|0	5.84	0	2	MASCOT
								K.FQVNADLK.A	934.499	0.00051	2	1	38.71	0	0.00291	0|0	5.84	0	2	MASCOT
								K.IVVENGK.V	758.441	-0.00031	2	1	42.53	0	0.0015	0|0	6	0	2	MASCOT
								K.IVVENGK.V	758.441	0.00015	2	1	35.09	0	0.00804	0|0	6	0	2	MASCOT
								K.LLVHTGVTR.Y	995.6	-0.00093	3	1	24.16	0	0.018	0|0	9.76	0	2	MASCOT
								K.LLVHTGVTR.Y	995.6	-0.00061	2	1	40.49	0	0.00042	0|0	9.76	0	2	MASCOT
								K.MQLYNR.S	824.408	-0.00098	2	1	23.94	0	0.043	0|0	8.5	0	2	MASCOT
								K.SIEESYVYHNK.A	1368.64	0.0002	2	1	42.73	0	0.000685	0|0	5.38	0	2	MASCOT
								K.SIMKDSIELAFK.H	1381.74	-0.00321	3	1	22.72	0	0.0954	0|0	5.79	1	2	MASCOT
								K.STNIFVSK.S	895.488	-0.00073	2	1	37.7	0	0.00202	0|0	8.47	0	2	MASCOT
								K.VICDPSYAPDR.V	1292.59	-0.00316	2	1	51.06	0	8.3e-05	0|0	4.21	0	2	MASCOT
								K.VPSTAAEALR.T	1014.56	0.00147	2	1	27.15	0	0.032	0|0	5.97	0	2	MASCOT
								K.VPSTAAEALR.T	1014.56	-0.00091	2	1	45.68	0	0.000425	0|0	5.97	0	2	MASCOT
								K.VVGVMSEGK.V	905.476	-0.00058	2	1	56.9	0	4.73e-05	0|0	5.97	0	2	MASCOT
								K.YIEFK.V ! R.YLEFK.S	699.371	-0.0008	2	1	23.19	0	0.0405	0|0	6	0	2	MASCOT
								R.AICILNHAIPNVK.N	1462.82	-0.00137	3	1	26.79	0	0.025	0|0	8.27	0	2	MASCOT
								R.DWNIDLIPK.F	1113.59	-0.00173	2	1	33.3	0	0.00692	0|0	4.21	0	2	MASCOT
								R.GRDWNIDLIPK.F	1326.72	0.00086	2	1	46.87	0	0.000416	0|0	5.96	1	2	MASCOT
								R.GRDWNIDLIPK.F	1326.72	-0.00032	3	1	45.61	0	0.000559	0|0	5.96	1	2	MASCOT
								R.ITGHPFDFSK.V	1148.57	-0.00093	2	1	46.37	0	0.000435	0|0	6.74	0	2	MASCOT
								R.NSHSLQIIIPHNQVNR.C ! K.NSHSLQIIIPHNQVNR.C	1870	-0.00137	3	1	35.15	0	0.00499	0|0	9.76	0	2	MASCOT
								R.TTLVSHFSK.K	1019.55	-0.00109	2	1	56.1	0	0.000101	0|0	8.44	0	2	MASCOT
21	tr|B3GUU7|B3GUU7_SCHJA 78 kDa glucose-regulated protein OS=Schistosoma japonicum OX=6182 GN=EWB00_003936 PE=2 SV=1	25	22	0.3287	71455.4	5.12	1023.53
								K.DAGTIAGLDVLR.I	1200.66	-0.00181	2	1	60.64	0	1.5e-05	0|0	4.21	0	2	MASCOT
								K.FDLTGIPPALR.G	1199.68	-0.00102	2	1	41.66	0	0.00117	0|0	5.84	0	2	MASCOT
								K.KEDIDEIILVGGSTR.I	1644.88	0.00315	2	1	34.59	0	0.00716	0|0	4.32	1	2	MASCOT
								K.LNMDLFLK.T	993.544	-8e-05	2	1	56.82	0	3.84e-05	0|0	5.84	0	2	MASCOT
								K.MINDAEQFADSDKK.L	1611.73	-0.00096	3	1	31.75	0	0.00505	0|0	4.23	1	2	MASCOT
								K.NKIEINK.D	858.504	-0.0001	2	1	22.39	0	0.155	0|0	8.59	1	2	MASCOT
								K.NKPYVEVHVGSEVK.S	1584.84	-0.00372	3	1	27.05	0	0.042	0|0	6.76	0	2	MASCOT
								K.QILTK.K ! R.QILTK.A ! R.QLLTK.G	602.387	-0.00079	2	1	21.2	0	0.194	0|0	8.75	0	2	MASCOT
								K.SFAPEEISAMVLGK.M	1478.76	-0.00249	2	1	68.03	0	3.11e-06	0|0	4.53	0	2	MASCOT
								K.SFAPEEISAMVLGK.M	1478.76	-0.00328	3	1	39.53	0	0.00225	0|0	4.53	0	2	MASCOT
								K.SSAEAYLGK.K	925.463	0.0003	2	1	50.69	0	0.000124	0|0	5.72	0	2	MASCOT
								K.TLEPVK.K	686.408	-0.00082	2	1	33.79	0	0.0051	0|0	5.66	0	2	MASCOT
								K.TLEPVKK.V	814.503	-0.00066	2	1	36.44	0	0.00388	0|0	8.26	1	2	MASCOT
								K.VQQLLQSFFEK.E	1366.74	-0.00168	2	1	55.88	0	4.25e-05	0|0	5.97	0	2	MASCOT
								R.IINEPTAAAIAYGLDK.K	1659.9	-0.00355	2	1	78.21	0	2.81e-07	0|0	4.37	0	2	MASCOT
								R.IINEPTAAAIAYGLDK.K	1659.9	-0.00229	3	1	72.31	0	1.08e-06	0|0	4.37	0	2	MASCOT
								R.IINEPTAAAIAYGLDKK.D ! R.IINEPTAAAIAYGLDKK.A	1787.99	-0.00193	3	1	61.26	0	9.99e-06	0|0	6.07	1	2	MASCOT
								R.IINEPTAAAIAYGLDKK.D ! R.IINEPTAAAIAYGLDKK.A	1787.99	0.00248	2	1	66.04	0	3.4e-06	0|0	6.07	1	2	MASCOT
								R.ITPSYVAFTTEGER.L	1570.77	-0.00636	2	1	40.9	0	0.00137	0|0	4.53	0	2	MASCOT
								R.LIGDAAK.N	687.404	0.00026	2	1	30.49	0	0.0279	0|0	5.84	0	2	MASCOT
								R.NEFESAAYTLK.A	1272.61	-0.00084	2	1	36.16	0	0.00278	0|0	4.53	0	2	MASCOT
								R.NTVIPTK.K	772.456	0.00126	2	1	40.75	0	0.00199	0|0	8.75	0	2	MASCOT
								R.TFDESTVQEDIK.H	1411.66	-0.00199	2	1	52.93	0	5.88e-05	0|0	3.92	0	2	MASCOT
								R.VEIIANDQGNR.I ! K.VEIIANDQGNR.T	1228.63	-0.00157	2	1	76.2	0	3.31e-07	0|0	4.37	0	2	MASCOT
								R.VIDYFAK.Q	855.461	-0.00055	2	1	40.41	0	0.000946	0|0	5.81	0	2	MASCOT
22	tr|C1LHU4|C1LHU4_SCHJA Rab GDP dissociation inhibitor OS=Schistosoma japonicum OX=6182 PE=2 SV=1	25	22	0.4157	50083.8	6.41	899.191
								K.APAIEVITK.M	941.567	0.00116	2	1	37.51	0	0.00137	0|0	6.05	0	2	MASCOT
								K.DSIELAFK.H	922.488	-0.00046	2	1	43.84	0	0.000665	0|0	4.37	0	2	MASCOT
								K.ECILSGLMSVEGK.K	1422.7	-0.00158	2	1	79.9	0	1.75e-07	0|0	4.53	0	2	MASCOT
								K.ECILSGLMSVEGKK.V	1550.79	-0.00342	3	1	29.87	0	0.0215	0|0	6.23	1	2	MASCOT
								K.FLMADGK.L	781.391	-0.00161	2	1	34.92	0	0.00464	0|0	5.84	0	2	MASCOT
								K.FQVNADLK.A	934.499	0.00051	2	1	38.71	0	0.00291	0|0	5.84	0	2	MASCOT
								K.IVVENGK.V	758.441	-0.00031	2	1	42.53	0	0.0015	0|0	6	0	2	MASCOT
								K.IVVENGK.V	758.441	0.00015	2	1	35.09	0	0.00804	0|0	6	0	2	MASCOT
								K.LLVHTGVTR.Y	995.6	-0.00093	3	1	24.16	0	0.018	0|0	9.76	0	2	MASCOT
								K.LLVHTGVTR.Y	995.6	-0.00061	2	1	40.49	0	0.00042	0|0	9.76	0	2	MASCOT
								K.MQLYNR.S	824.408	-0.00098	2	1	23.94	0	0.043	0|0	8.5	0	2	MASCOT
								K.SIEESYVYHNK.A	1368.64	0.0002	2	1	42.73	0	0.000685	0|0	5.38	0	2	MASCOT
								K.SIMKDSIELAFK.H	1381.74	-0.00321	3	1	22.72	0	0.0954	0|0	5.79	1	2	MASCOT
								K.STNIFVSK.S	895.488	-0.00073	2	1	37.7	0	0.00202	0|0	8.47	0	2	MASCOT
								K.VICDPSYAPDR.V	1292.59	-0.00316	2	1	51.06	0	8.3e-05	0|0	4.21	0	2	MASCOT
								K.VPSTPAEALR.T	1040.57	-0.00111	2	1	37.95	0	0.00188	0|0	5.97	0	2	MASCOT
								K.VVGVMSEGK.V	905.476	-0.00058	2	1	56.9	0	4.73e-05	0|0	5.97	0	2	MASCOT
								K.YIEFK.V ! R.YLEFK.S	699.371	-0.0008	2	1	23.19	0	0.0405	0|0	6	0	2	MASCOT
								R.AICILNHAIPNVR.N	1490.83	-0.00094	3	1	24.67	0	0.059	0|0	8.3	0	2	MASCOT
								R.DWNIDLIPK.F	1113.59	-0.00173	2	1	33.3	0	0.00692	0|0	4.21	0	2	MASCOT
								R.GRDWNIDLIPK.F	1326.72	0.00086	2	1	46.87	0	0.000416	0|0	5.96	1	2	MASCOT
								R.GRDWNIDLIPK.F	1326.72	-0.00032	3	1	45.61	0	0.000559	0|0	5.96	1	2	MASCOT
								R.ITGHPFDFSK.V	1148.57	-0.00093	2	1	46.37	0	0.000435	0|0	6.74	0	2	MASCOT
								R.NSHSLQIIIPHNQVNR.C ! K.NSHSLQIIIPHNQVNR.C	1870	-0.00137	3	1	35.15	0	0.00499	0|0	9.76	0	2	MASCOT
								R.TTLVSHFSK.K	1019.55	-0.00109	2	1	56.1	0	0.000101	0|0	8.44	0	2	MASCOT
23	tr|A0A4Z2CZE1|A0A4Z2CZE1_SCHJA Thioredoxin reductase 1 isoform 2 OS=Schistosoma japonicum OX=6182 GN=EWB00_006158 PE=3 SV=1	32	21	0.297	64876.3	6.12	1901.42
								K.ALSSFSK.I	739.398	0.00034	2	1	46.39	0	0.000786	0|0	8.8	0	2	MASCOT
								K.DVLAEAK.I	745.409	-0.00046	2	1	27.61	0	0.0583	0|0	4.37	0	2	MASCOT
								K.EDFDR.T	681.284	0	2	1	21.86	0	0.0199	0|0	4.03	0	2	MASCOT
								K.EDFDR.T	681.284	4e-05	1	1	23.93	0	0.021	0|0	4.03	0	2	MASCOT
								K.EDFDR.T	681.284	-8e-05	2	1	21.47	0	0.0371	0|0	4.03	0	2	MASCOT
								K.HATIELDQLSNGSVIQK.A	1852.98	-0.00245	3	1	71.62	0	4.77e-06	0|0	5.32	0	2	MASCOT
								K.IETVPQMFVR.G	1219.65	-0.00195	2	1	75.41	0	5.75e-07	0|0	6	0	2	MASCOT
								K.IILATGERPK.Y	1097.67	-0.00139	3	1	38.5	0	0.000791	0|0	8.75	0	2	MASCOT
								K.IILATGERPK.Y	1097.67	-0.00171	2	1	36.42	0	0.00128	0|0	8.75	0	2	MASCOT
								K.LKDVLAEAK.I	986.588	-0.00061	3	1	21.27	0	0.158	0|0	6.07	1	2	MASCOT
								K.LKDVLAEAK.I	986.588	-0.00292	2	1	31.01	0	0.0189	0|0	6.07	1	2	MASCOT
								K.LNCEAVGVK.L	989.508	0.00117	2	1	60.01	0	2.17e-05	0|0	5.99	0	2	MASCOT
								K.LNCEAVGVKLDK.N	1345.71	-0.00392	2	1	32.42	0	0.0296	0|0	6.06	1	2	MASCOT
								K.MGATKEDFDR.T	1169.53	0.00028	3	1	21.45	0	0.0562	0|0	4.56	1	2	MASCOT
								K.MGATKEDFDR.T	1169.53	-0.00318	2	1	61.62	0	1.34e-05	0|0	4.56	1	2	MASCOT
								K.TTCPFCK.K	913.391	-0.00067	2	1	26.49	0	0.0117	0|0	7.74	0	2	MASCOT
								K.VGDYMENHGVK.F	1248.57	-0.00013	3	1	46.03	0	0.00021	0|0	5.32	0	2	MASCOT
								K.VSTITGNK.I	819.457	0.00108	2	1	35.2	0	0.00628	0|0	8.72	0	2	MASCOT
								K.VSTITGNK.I	819.457	-5e-05	2	1	67.14	0	4.01e-06	0|0	8.72	0	2	MASCOT
								M.PPIDGTSQWLQR.T	1397.72	0.00013	2	1	75.9	0	4.23e-07	0|0	6.27	0	2	MASCOT
								M.PPIDGTSQWLQR.T	1397.72	-0.00173	2	1	37.01	0	0.00332	0|0	6.27	0	2	MASCOT
								R.DNAVTYLNAR.G	1136.57	-0.00066	2	1	44.76	0	0.000652	0|0	5.84	0	2	MASCOT
								R.EDNVCYMK.L	1058.43	-0.00047	2	1	47.21	0	5.61e-05	0|0	4.37	0	2	MASCOT
								R.EPQLSK.L	701.383	-0.00065	2	1	31.42	0	0.0097	0|0	6.1	0	2	MASCOT
								R.EPQLSK.L	701.383	-9e-05	2	1	33.03	0	0.00796	0|0	6.1	0	2	MASCOT
								R.GFDQQMAEK.V	1053.47	-0.00176	2	1	36.44	0	0.00354	0|0	4.37	0	2	MASCOT
								R.GMLLSSHEVQITEK.N	1571.81	0.0003	3	1	37.49	0	0.00376	0|0	5.4	0	2	MASCOT
								R.GMLLSSHEVQITEK.N	1571.81	0.00131	2	1	71.7	0	1.43e-06	0|0	5.4	0	2	MASCOT
								R.SILIR.D ! K.SILIR.V ! R.SILLR.G ! R.SILLR.H ! K.SILLR.H ! R.SLLLR.L ! K.SLLLR.K ! K.SLLLR.N ! K.SLLLR.T ! K.SLLLR.R	601.403	0.00033	2	1	26.51	0	0.0697	0|0	9.47	0	2	MASCOT
								R.TIESAAVIVFSK.T	1264.71	-0.00104	2	1	77.53	0	2.12e-07	0|0	5.66	0	2	MASCOT
								R.TIESAAVIVFSK.T	1264.71	6e-05	3	1	47.73	0	0.000238	0|0	5.66	0	2	MASCOT
								R.TIESAAVIVFSK.T	1264.71	-0.00345	2	1	54.71	0	4.16e-05	0|0	5.66	0	2	MASCOT
24	tr|G4XPB3|G4XPB3_SCHJA Thioredoxin glutathione reductase OS=Schistosoma japonicum OX=6182 PE=2 SV=1	32	21	0.297	64913.4	6.12	1873.73
								K.ALSNFSK.I	766.409	-0.00114	2	1	42.44	0	0.000667	0|0	8.8	0	2	MASCOT
								K.DVLAEAK.I	745.409	-0.00046	2	1	27.61	0	0.0583	0|0	4.37	0	2	MASCOT
								K.EDFDR.T	681.284	0	2	1	21.86	0	0.0199	0|0	4.03	0	2	MASCOT
								K.EDFDR.T	681.284	4e-05	1	1	23.93	0	0.021	0|0	4.03	0	2	MASCOT
								K.EDFDR.T	681.284	-8e-05	2	1	21.47	0	0.0371	0|0	4.03	0	2	MASCOT
								K.HATIELDQLSNGSVIQK.A	1852.98	-0.00245	3	1	71.62	0	4.77e-06	0|0	5.32	0	2	MASCOT
								K.IETVPQMFVR.G	1219.65	-0.00195	2	1	75.41	0	5.75e-07	0|0	6	0	2	MASCOT
								K.IILATGERPK.Y	1097.67	-0.00139	3	1	38.5	0	0.000791	0|0	8.75	0	2	MASCOT
								K.IILATGERPK.Y	1097.67	-0.00171	2	1	36.42	0	0.00128	0|0	8.75	0	2	MASCOT
								K.LKDVLAEAK.I	986.588	-0.00061	3	1	21.27	0	0.158	0|0	6.07	1	2	MASCOT
								K.LKDVLAEAK.I	986.588	-0.00292	2	1	31.01	0	0.0189	0|0	6.07	1	2	MASCOT
								K.LNCEAVGVK.L	989.508	0.00117	2	1	60.01	0	2.17e-05	0|0	5.99	0	2	MASCOT
								K.LNCEAVGVKLDK.N	1345.71	-0.00392	2	1	32.42	0	0.0296	0|0	6.06	1	2	MASCOT
								K.MGATKEDFDR.T	1169.53	0.00028	3	1	21.45	0	0.0562	0|0	4.56	1	2	MASCOT
								K.MGATKEDFDR.T	1169.53	-0.00318	2	1	61.62	0	1.34e-05	0|0	4.56	1	2	MASCOT
								K.TTCPFCK.K	913.391	-0.00067	2	1	26.49	0	0.0117	0|0	7.74	0	2	MASCOT
								K.VGDYMENHGVK.F	1248.57	-0.00013	3	1	46.03	0	0.00021	0|0	5.32	0	2	MASCOT
								K.VSTITGNK.I	819.457	0.00108	2	1	35.2	0	0.00628	0|0	8.72	0	2	MASCOT
								K.VSTITGNK.I	819.457	-5e-05	2	1	67.14	0	4.01e-06	0|0	8.72	0	2	MASCOT
								M.PPIDGTSQWLQR.T	1397.72	0.00013	2	1	75.9	0	4.23e-07	0|0	6.27	0	2	MASCOT
								M.PPIDGTSQWLQR.T	1397.72	-0.00173	2	1	37.01	0	0.00332	0|0	6.27	0	2	MASCOT
								R.DNAVTYLNAR.G	1136.57	-0.00066	2	1	44.76	0	0.000652	0|0	5.84	0	2	MASCOT
								R.EDNVCYMK.L	1058.43	-0.00047	2	1	47.21	0	5.61e-05	0|0	4.37	0	2	MASCOT
								R.EPQLSK.L	701.383	-0.00065	2	1	31.42	0	0.0097	0|0	6.1	0	2	MASCOT
								R.EPQLSK.L	701.383	-9e-05	2	1	33.03	0	0.00796	0|0	6.1	0	2	MASCOT
								R.GFDQQMAEK.V	1053.47	-0.00176	2	1	36.44	0	0.00354	0|0	4.37	0	2	MASCOT
								R.GMLLSPHEVQITEK.N	1581.83	-0.00337	3	1	31.64	0	0.0114	0|0	5.4	0	2	MASCOT
								R.GMLLSPHEVQITEK.N	1581.83	-0.00188	2	1	49.16	0	0.000208	0|0	5.4	0	2	MASCOT
								R.SILIR.D ! K.SILIR.V ! R.SILLR.G ! R.SILLR.H ! K.SILLR.H ! R.SLLLR.L ! K.SLLLR.K ! K.SLLLR.N ! K.SLLLR.T ! K.SLLLR.R	601.403	0.00033	2	1	26.51	0	0.0697	0|0	9.47	0	2	MASCOT
								R.TIESAAVIVFSK.T	1264.71	-0.00104	2	1	77.53	0	2.12e-07	0|0	5.66	0	2	MASCOT
								R.TIESAAVIVFSK.T	1264.71	6e-05	3	1	47.73	0	0.000238	0|0	5.66	0	2	MASCOT
								R.TIESAAVIVFSK.T	1264.71	-0.00345	2	1	54.71	0	4.16e-05	0|0	5.66	0	2	MASCOT
25	tr|G4XPB5|G4XPB5_SCHJA Thioredoxin glutathione reductase OS=Schistosoma japonicum OX=6182 PE=2 SV=1	32	21	0.3031	63493.8	6.09
								K.ALSNFSK.I	766.409	-0.00114	2	1	42.44	0	0.000667	0|0	8.8	0	2	MASCOT
								K.DVLAEAK.I	745.409	-0.00046	2	1	27.61	0	0.0583	0|0	4.37	0	2	MASCOT
								K.EDFDR.T	681.284	0	2	1	21.86	0	0.0199	0|0	4.03	0	2	MASCOT
								K.EDFDR.T	681.284	4e-05	1	1	23.93	0	0.021	0|0	4.03	0	2	MASCOT
								K.EDFDR.T	681.284	-8e-05	2	1	21.47	0	0.0371	0|0	4.03	0	2	MASCOT
								K.HATIELDQLSNGSVIQK.A	1852.98	-0.00245	3	1	71.62	0	4.77e-06	0|0	5.32	0	2	MASCOT
								K.IETVPQMFVR.G	1219.65	-0.00195	2	1	75.41	0	5.75e-07	0|0	6	0	2	MASCOT
								K.IILATGERPK.Y	1097.67	-0.00139	3	1	38.5	0	0.000791	0|0	8.75	0	2	MASCOT
								K.IILATGERPK.Y	1097.67	-0.00171	2	1	36.42	0	0.00128	0|0	8.75	0	2	MASCOT
								K.LKDVLAEAK.I	986.588	-0.00061	3	1	21.27	0	0.158	0|0	6.07	1	2	MASCOT
								K.LKDVLAEAK.I	986.588	-0.00292	2	1	31.01	0	0.0189	0|0	6.07	1	2	MASCOT
								K.LNCEAVGVK.L	989.508	0.00117	2	1	60.01	0	2.17e-05	0|0	5.99	0	2	MASCOT
								K.LNCEAVGVKLDK.N	1345.71	-0.00392	2	1	32.42	0	0.0296	0|0	6.06	1	2	MASCOT
								K.MGATKEDFDR.T	1169.53	0.00028	3	1	21.45	0	0.0562	0|0	4.56	1	2	MASCOT
								K.MGATKEDFDR.T	1169.53	-0.00318	2	1	61.62	0	1.34e-05	0|0	4.56	1	2	MASCOT
								K.TTCPFCK.K	913.391	-0.00067	2	1	26.49	0	0.0117	0|0	7.74	0	2	MASCOT
								K.VGDYMENHGVK.F	1248.57	-0.00013	3	1	46.03	0	0.00021	0|0	5.32	0	2	MASCOT
								K.VSTITGNK.I	819.457	0.00108	2	1	35.2	0	0.00628	0|0	8.72	0	2	MASCOT
								K.VSTITGNK.I	819.457	-5e-05	2	1	67.14	0	4.01e-06	0|0	8.72	0	2	MASCOT
								M.PPIDGTSQWLQR.T	1397.72	0.00013	2	1	75.9	0	4.23e-07	0|0	6.27	0	2	MASCOT
								M.PPIDGTSQWLQR.T	1397.72	-0.00173	2	1	37.01	0	0.00332	0|0	6.27	0	2	MASCOT
								R.DNAVTYLNAR.G	1136.57	-0.00066	2	1	44.76	0	0.000652	0|0	5.84	0	2	MASCOT
								R.EDNVCYMK.L	1058.43	-0.00047	2	1	47.21	0	5.61e-05	0|0	4.37	0	2	MASCOT
								R.EPQLSK.L	701.383	-0.00065	2	1	31.42	0	0.0097	0|0	6.1	0	2	MASCOT
								R.EPQLSK.L	701.383	-9e-05	2	1	33.03	0	0.00796	0|0	6.1	0	2	MASCOT
								R.GFDQQMAEK.V	1053.47	-0.00176	2	1	36.44	0	0.00354	0|0	4.37	0	2	MASCOT
								R.GMLLSSHEVQITEK.N	1571.81	0.0003	3	1	37.49	0	0.00376	0|0	5.4	0	2	MASCOT
								R.GMLLSSHEVQITEK.N	1571.81	0.00131	2	1	71.7	0	1.43e-06	0|0	5.4	0	2	MASCOT
								R.SILIR.D ! K.SILIR.V ! R.SILLR.G ! R.SILLR.H ! K.SILLR.H ! R.SLLLR.L ! K.SLLLR.K ! K.SLLLR.N ! K.SLLLR.T ! K.SLLLR.R	601.403	0.00033	2	1	26.51	0	0.0697	0|0	9.47	0	2	MASCOT
								R.TIESAAVIVFSK.T	1264.71	-0.00104	2	1	77.53	0	2.12e-07	0|0	5.66	0	2	MASCOT
								R.TIESAAVIVFSK.T	1264.71	6e-05	3	1	47.73	0	0.000238	0|0	5.66	0	2	MASCOT
								R.TIESAAVIVFSK.T	1264.71	-0.00345	2	1	54.71	0	4.16e-05	0|0	5.66	0	2	MASCOT
26	tr|Q86RB4|Q86RB4_SCHJA Gynecophoral canal protein OS=Schistosoma japonicum OX=6182 PE=2 SV=1	23	21	0.297	74056.2	6.13	800.859
								K.DFTNSAEHIVPGR.F	1442.7	-0.00098	3	1	51	0	0.000137	0|0	5.32	0	2	MASCOT
								K.DLSAALK.N	717.414	-0.00106	2	1	25.38	0	0.0829	0|0	5.84	0	2	MASCOT
								K.LEFICETDSTGK.E	1399.64	0.00205	2	1	35.43	0	0.00634	0|0	4.14	0	2	MASCOT
								K.LLAECDLK.V ! K.LLAECDLK.M	961.502	-0.00103	2	1	40.2	0	0.00255	0|0	4.37	0	2	MASCOT
								K.NLFLVTTDNGWK.D	1407.73	0.00013	2	1	44.39	0	0.00077	0|0	5.84	0	2	MASCOT
								K.NLFLVTTDNGWKDPR.A	1775.91	0.00279	2	1	60.67	0	5.12e-05	0|0	5.96	1	2	MASCOT
								K.NLFLVTTDNGWKDPR.A	1775.91	-0.00315	3	1	41.06	0	0.00182	0|0	5.96	1	2	MASCOT
								K.NPDKPYTIFAPSTR.N	1606.82	-0.00272	3	1	26.36	0	0.0502	0|0	8.59	0	2	MASCOT
								K.SGLQLNTLDPK.R	1185.65	-0.00196	2	1	31.53	0	0.0297	0|0	5.55	0	2	MASCOT
								K.SLLGEK.L	646.377	-0.00021	2	1	33.76	0	0.0161	0|0	5.72	0	2	MASCOT
								K.SWELLR.Q	803.441	-0.00057	2	1	27.39	0	0.0523	0|0	5.72	0	2	MASCOT
								K.YKDFTNSAEHIVPGR.F	1733.86	-0.00281	3	1	39.93	0	0.0017	0|0	6.75	1	2	MASCOT
								K.YSSEQLQR.I	1010.49	0.00086	2	1	50.01	0	0.000151	0|0	6	0	2	MASCOT
								R.ADTTIAK.N	719.393	0.00086	2	1	34.84	0	0.00755	0|0	5.88	0	2	MASCOT
								R.DGIIWVLDGLLK.C	1341.78	4e-05	2	1	29.57	0	0.0135	0|0	4.21	0	2	MASCOT
								R.DGIIWVLDGLLK.C	1341.78	-0.00204	2	1	53.77	0	4.45e-05	0|0	4.21	0	2	MASCOT
								R.ELLQNK.Q	744.425	-0.00046	2	1	29.43	0	0.0351	0|0	6.1	0	2	MASCOT
								R.FQADKEYR.C	1056.51	-0.0014	3	1	20.5	0	0.09	0|0	6.07	1	2	MASCOT
								R.IGYEGLPR.D	904.489	0.00061	2	1	23.2	0	0.106	0|0	6	0	2	MASCOT
								R.LNNIGNFASHTLGHR.T	1650.85	-0.00098	3	1	28.28	0	0.0267	0|0	9.76	0	2	MASCOT
								R.TINPNEALYETTYFKK.T	1931.97	-0.00197	3	1	44.86	0	0.000643	0|0	5.81	1	2	MASCOT
								R.YPLTDTQK.L	965.494	1e-05	2	1	27.22	0	0.0381	0|0	5.84	0	2	MASCOT
								R.YTVIVPSQK.S	1034.59	-0.00359	2	1	41.05	0	0.0011	0|0	8.59	0	2	MASCOT
27	tr|Q86DV3|Q86DV3_SCHJA Annexin OS=Schistosoma japonicum OX=6182 PE=2 SV=1	27	19	0.4061	36784.4	6.13
								K.ALYFAEK.L	841.445	-0.0005	2	1	20.89	0	0.0998	0|0	6.05	0	2	MASCOT
								K.DAEALYEAGEK.K	1195.55	-0.0021	2	1	50.98	0	7.78e-05	0|0	4	0	2	MASCOT
								K.DAEALYEAGEKK.M ! K.DAEALYEAGEKK.W	1323.64	-0.00191	2	1	46.72	0	0.000343	0|0	4.41	1	2	MASCOT
								K.DAEALYEAGEKK.M ! K.DAEALYEAGEKK.W	1323.64	-0.00093	3	1	63.21	0	7.93e-06	0|0	4.41	1	2	MASCOT
								K.ELIEVLGHR.S	1065.61	-0.0019	2	1	38.32	0	0.00163	0|0	5.4	0	2	MASCOT
								K.ELIEVLGHR.S	1065.61	-0.00145	3	1	28.46	0	0.0158	0|0	5.4	0	2	MASCOT
								K.FIQVFASR.S	967.536	-3e-05	2	1	38.58	0	0.0013	0|0	9.75	0	2	MASCOT
								K.FIQVFASR.S	967.536	0.00015	2	1	40.08	0	0.000918	0|0	9.75	0	2	MASCOT
								K.GAGTDESVLIEILCTR.T	1733.87	-0.00342	3	1	60.44	0	1.86e-05	0|0	4.14	0	2	MASCOT
								K.HLCIALLQAGR.D	1251.7	0.00035	2	1	48.69	0	0.000185	0|0	8.26	0	2	MASCOT
								K.HLCIALLQAGR.D	1251.7	-0.00071	3	1	52.52	0	7.67e-05	0|0	8.26	0	2	MASCOT
								K.KWGTDESK.F	950.458	-0.001	3	1	32.92	0	0.00819	0|0	6.07	1	2	MASCOT
								K.KWGTDESK.F	950.458	-0.00039	2	1	54.94	0	5.15e-05	0|0	6.07	1	2	MASCOT
								K.TLEDALK.S	789.435	-0.00023	2	1	52.87	0	0.000141	0|0	4.37	0	2	MASCOT
								K.TLEDALK.S	789.435	-0.00309	2	1	29.88	0	0.0515	0|0	4.37	0	2	MASCOT
								K.WGTDESK.F	822.363	-0.0003	2	1	24.26	0	0.0193	0|0	4.37	0	2	MASCOT
								K.WGTDESK.F	822.363	-0.0005	2	1	22.22	0	0.0309	0|0	4.37	0	2	MASCOT
								R.AIIAQK.Y	643.414	-0.00059	2	1	25.78	0	0.0609	0|0	8.8	0	2	MASCOT
								R.ALCQEYNNVGK.K	1295.6	-0.0031	2	1	36.72	0	0.00244	0|0	6.04	0	2	MASCOT
								R.CEIDLGLIKK.E	1188.67	0.00012	3	1	44.44	0	0.000685	0|0	6.06	1	2	MASCOT
								R.DESTQVDAQR.V	1148.52	-0.00078	2	1	37.04	0	0.00133	0|0	4.03	0	2	MASCOT
								R.KDAEALYEAGEK.K	1323.64	-0.00129	2	1	58.78	0	6.41e-05	0|0	4.41	1	2	MASCOT
								R.KDAEALYEAGEKK.M ! R.KDAEALYEAGEKK.W	1451.74	0.00409	2	1	29.43	0	0.0229	0|0	4.87	2	2	MASCOT
								R.LLLALVHA.-	849.556	-0.00087	2	1	60.72	0	1.14e-06	0|0	6.74	0	2	MASCOT
								R.LLLALVHA.-	849.556	-0.00043	2	1	61.02	0	1.07e-06	0|0	6.74	0	2	MASCOT
								R.TAM*AGLGTNEKELIEVLGHR.S	2155.12	0.0037	3	1	38.45	0	0.00256	0|0	5.47	1	2	MASCOT
								R.TAMAGLGTNEK.E	1092.54	-0.00126	2	1	49.88	0	0.000163	0|0	5.66	0	2	MASCOT
28	tr|A0A4Z2DLK7|A0A4Z2DLK7_SCHJA Obscurin (Fragment) OS=Schistosoma japonicum OX=6182 GN=EWB00_011118 PE=4 SV=1	26	19	0.2696	73430.8	6.35	1184.81
								K.DGAVFVNK.L	849.447	-0.00056	2	1	45.22	0	0.000573	0|0	5.84	0	2	MASCOT
								K.EYFVDELQDVK.I	1384.66	0.00196	2	1	29.02	0	0.017	0|0	3.92	0	2	MASCOT
								K.FLEKPVIR.M	1001.61	-0.00144	3	1	24.78	0	0.0366	0|0	8.75	0	2	MASCOT
								K.FLEKPVIR.M	1001.61	-0.00355	2	1	22.79	0	0.0573	0|0	8.75	0	2	MASCOT
								K.GPVFEKPK.I	901.514	0.00097	2	1	28.6	0	0.0376	0|0	8.59	0	2	MASCOT
								K.GPVFEKPK.I	901.514	9e-05	3	1	22.92	0	0.139	0|0	8.59	0	2	MASCOT
								K.HSIIITIK.N	924.588	-0.00108	2	1	36.75	0	0.000402	0|0	8.76	0	2	MASCOT
								K.IVSFMNADAGTYK.L	1416.68	-0.00058	2	1	101.15	0	9.9e-10	0|0	5.84	0	2	MASCOT
								K.IYQHNQGR.D	1015.51	0.00063	3	1	20.56	0	0.0901	0|0	8.75	0	2	MASCOT
								K.IYQHNQGR.D	1015.51	0.00046	2	1	24.36	0	0.154	0|0	8.75	0	2	MASCOT
								K.LEIFQGPK.Y	931.525	-9e-05	2	1	24.87	0	0.0813	0|0	6	0	2	MASCOT
								K.LTATNSNGDATAVMEVK.M	1721.84	0.00011	2	1	89.62	0	2.16e-08	0|0	4.37	0	2	MASCOT
								K.LTATNSNGDATAVMEVK.M	1721.84	-0.00112	3	1	51.75	0	0.00013	0|0	4.37	0	2	MASCOT
								K.NGEIITANEK.Y	1088.56	-0.00129	2	1	46.87	0	0.00039	0|0	4.53	0	2	MASCOT
								K.NGNDLTLDKR.C	1145.59	0.0001	3	1	67.11	0	3.38e-06	0|0	5.96	1	2	MASCOT
								K.NGNDLTLDKR.C	1145.59	-0.00023	2	1	66.01	0	4.36e-06	0|0	5.96	1	2	MASCOT
								K.NKLEIFQGPK.Y	1173.66	-0.00205	3	1	23.53	0	0.0858	0|0	8.59	1	2	MASCOT
								K.NYVLNLTINDLVEK.D	1647.9	-0.00434	2	1	77.15	0	9.34e-07	0|0	4.37	0	2	MASCOT
								K.SKGEVILSCK.L	1120.6	-0.00155	2	1	36.35	0	0.00528	0|0	7.92	1	2	MASCOT
								R.AILEVR.V	700.435	-0.00069	2	1	30.83	0	0.0123	0|0	6.05	0	2	MASCOT
								R.DVVLECR.C	890.44	-0.00079	2	1	29.28	0	0.0256	0|0	4.37	0	2	MASCOT
								R.FEM*SESK.D	873.366	0.00206	2	1	35.29	0	0.00074	0|0	4.53	0	2	MASCOT
								R.FEMSESK.D	857.371	-0.00032	2	1	28.51	0	0.00451	0|0	4.53	0	2	MASCOT
								R.VDSGNSPDVK.W	1017.48	7e-05	2	1	49.05	0	0.000106	0|0	4.21	0	2	MASCOT
								R.YSSECTM*EGK.N	1207.46	-0.00301	2	1	37.53	0	7.95e-05	0|0	4.53	0	2	MASCOT
								R.YSSECTMEGK.N	1191.47	-0.00093	2	1	56.17	0	4.59e-06	0|0	4.53	0	2	MASCOT
29	tr|A0A4Z2DB14|A0A4Z2DB14_SCHJA Laminin subunit beta-2 OS=Schistosoma japonicum OX=6182 GN=EWB00_002741 PE=4 SV=1	20	19	0.1014	197585	5.35	599.596
								K.DFMEQINQLK.E	1265.62	-0.0017	2	1	27.84	0	0.0959	0|0	4.37	0	2	MASCOT
								K.EADKIYQEIR.K	1264.65	-0.00253	2	1	32.22	0	0.014	0|0	4.68	1	2	MASCOT
								K.EGFWGDATR.Q	1038.46	-0.00138	2	1	46.07	0	0.00019	0|0	4.37	0	2	MASCOT
								K.GAYLSLLR.S	892.525	-0.00135	2	1	25.69	0	0.0367	0|0	8.75	0	2	MASCOT
								K.VLVNEAK.T	772.456	-0.00035	2	1	31.38	0	0.0172	0|0	5.97	0	2	MASCOT
								K.YVNIYSSMR.Q	1132.55	-0.00197	2	1	31.43	0	0.00978	0|0	8.59	0	2	MASCOT
								R.ADQLTLDWAQLER.R	1558.79	0.00015	2	1	75.85	0	4.6e-07	0|0	4.03	0	2	MASCOT
								R.AGDLLIGR.E	814.478	-0.00093	2	1	63.67	0	7.24e-06	0|0	5.88	0	2	MASCOT
								R.DNTGGDHCETCR.E	1421.52	0.00131	3	1	27.72	0	0.000254	0|0	4.54	0	2	MASCOT
								R.DNTGGDHCETCR.E	1421.52	0.00415	2	1	24.56	0	0.00227	0|0	4.54	0	2	MASCOT
								R.EGFYGDPLR.K	1053.5	-0.00208	2	1	28.65	0	0.0179	0|0	4.37	0	2	MASCOT
								R.EIAMEILAGR.R	1102.59	-0.00032	2	1	35.96	0	0.00581	0|0	4.53	0	2	MASCOT
								R.ELEAVQTR.A	945.5	-0.0008	2	1	34.26	0	0.00964	0|0	4.53	0	2	MASCOT
								R.LSSLDQFADSLIK.Y	1436.76	0.0014	2	1	77.32	0	3.39e-07	0|0	4.21	0	2	MASCOT
								R.LTNALHNVYR.A	1200.65	-0.00196	3	1	28.91	0	0.0206	0|0	8.75	0	2	MASCOT
								R.LTQQLER.K	887.494	-0.00091	2	1	30.22	0	0.0199	0|0	6	0	2	MASCOT
								R.QDKFDEILR.T	1163.61	-0.00097	3	1	41.23	0	0.00178	0|0	4.56	1	2	MASCOT
								R.VADIQTSIEYQR.G	1422.72	-0.00355	2	1	32.36	0	0.0119	0|0	4.37	0	2	MASCOT
								R.VDDSPLTR.R	902.458	-0.00031	2	1	47.46	0	0.000265	0|0	4.21	0	2	MASCOT
								R.VPSDPGR.W	727.373	0.00121	2	1	31.85	0	0.00464	0|0	5.81	0	2	MASCOT
30	tr|A0A4Z2DKR8|A0A4Z2DKR8_SCHJA V-type proton ATPase catalytic subunit A OS=Schistosoma japonicum OX=6182 GN=EWB00_011416 PE=3 SV=1	19	19	0.3339	67573.4	5.44
								K.ASLAEADKITLEVAR.I	1586.87	-0.00146	3	1	52.83	0	7.95e-05	0|0	4.68	1	2	MASCOT
								K.GICDLTGSIYIPR.G	1464.75	-0.00238	2	1	85	0	6.04e-08	0|0	5.83	0	2	MASCOT
								K.LPGNHPLLTGQR.V	1302.73	0.00048	3	1	32.21	0	0.0117	0|0	9.76	0	2	MASCOT
								K.NIIAFYDQAR.H	1210.62	-0.00177	2	1	44.38	0	0.000691	0|0	5.84	0	2	MASCOT
								K.TVGMMK.N	666.331	0.0004	2	1	31.36	0	0.0094	0|0	8.41	0	2	MASCOT
								K.TVISQSLSK.Y	962.552	-0.00081	2	1	40.2	0	0.00158	0|0	8.41	0	2	MASCOT
								K.WIAPAGHYTLSDK.I	1458.74	0.00155	2	1	30.7	0	0.0147	0|0	6.74	0	2	MASCOT
								K.YSNSDIIIYVGCGER.G	1745.82	-0.00183	2	1	32.64	0	0.0176	0|0	4.37	0	2	MASCOT
								R.DMGYNVSMMADSTSR.W	1664.67	0.00201	2	1	58.32	0	2.21e-06	0|0	4.21	0	2	MASCOT
								R.EAMGQTIYK.V	1040.51	-0.00114	2	1	37.43	0	0.00257	0|0	6.1	0	2	MASCOT
								R.FCPFYK.T	861.396	-0.00107	2	1	22.34	0	0.0461	0|0	8.2	0	2	MASCOT
								R.GVNVPSLDR.K	956.516	-0.00257	2	1	22.49	0	0.0476	0|0	5.84	0	2	MASCOT
								R.HAVEVTAQSDR.R	1212.6	-0.00117	2	1	64.41	0	5.09e-06	0|0	5.32	0	2	MASCOT
								R.HAVEVTAQSDRR.V	1368.7	-0.00278	2	1	22.96	0	0.0936	0|0	6.75	1	2	MASCOT
								R.IIKDDFLQQNGYSSYDR.F	2061.99	4e-05	3	1	33.77	0	0.00562	0|0	4.43	1	2	MASCOT
								R.IMLSPK.S	688.406	-0.00032	2	1	25.11	0	0.0799	0|0	8.75	0	2	MASCOT
								R.LAEMPADSGYPAYLGAR.L	1781.85	-0.00146	2	1	32.15	0	0.0273	0|0	4.37	0	2	MASCOT
								R.LASFYER.A	885.446	-0.00045	2	1	42.65	0	0.000755	0|0	6	0	2	MASCOT
								R.VGHDELVGEIIR.L	1336.72	0.00137	3	1	22.92	0	0.0896	0|0	4.65	0	2	MASCOT
31	tr|Q5DI35|Q5DI35_SCHJA SJCHGC00471 protein OS=Schistosoma japonicum OX=6182 PE=2 SV=1	29	18	0.4078	47338.9	6.18	2518.26
								-.MAIIAIHAR.Q ! K.MAIIAIHAR.Q	995.582	-0.00188	3	1	36.39	0	0.00181	0|0	9.52	0	2	MASCOT
								K.ACNCLLLK.V	991.506	-0.00093	2	1	36.53	0	0.00538	0|0	8.1	0	2	MASCOT
								K.AGAAELNLPLYR.Y	1287.71	-0.00053	2	1	57.65	0	3.71e-05	0|0	6.05	0	2	MASCOT
								K.AGAAELNLPLYR.Y	1287.71	-0.0009	3	1	79.72	0	2.23e-07	0|0	6.05	0	2	MASCOT
								K.AGAAELNLPLYR.Y	1287.71	0.00379	2	1	25.47	0	0.129	0|0	6.05	0	2	MASCOT
								K.AGWGVMVSHR.S	1099.55	-0.00122	2	1	50.86	0	0.000107	0|0	9.8	0	2	MASCOT
								K.AGWGVMVSHR.S	1099.55	-0.00114	3	1	35.97	0	0.00331	0|0	9.8	0	2	MASCOT
								K.GKYDLDFK.N	985.499	-0.00801	2	1	21.48	0	0.275	0|0	5.96	1	2	MASCOT
								K.GKYDLDFK.N	985.499	-0.00094	3	1	35.43	0	0.00371	0|0	5.96	1	2	MASCOT
								K.GLQLLEEAIK.I	1113.65	-0.00136	2	1	43.64	0	0.000526	0|0	4.53	0	2	MASCOT
								K.IAGYTGK.V	709.388	-0.00036	2	1	35.73	0	0.00214	0|0	8.59	0	2	MASCOT
								K.LTASTNIQIVGDDLTVTNPK.R	2100.12	-0.00705	3	1	20.9	0	0.11	0|0	4.21	0	2	MASCOT
								K.QIPVTNQSEVDQFM*IELDGKENK.G	2678.3	-0.00047	3	1	26.15	0	0.121	0|0	4.18	1	2	MASCOT
								K.QIPVTNQSEVDQFMIELDGK.E	2291.12	-0.00246	3	1	67.15	0	1.05e-05	0|0	3.92	0	2	MASCOT
								K.QIPVTNQSEVDQFMIELDGKENK.G	2662.3	-0.00119	3	1	72.18	0	8.72e-07	0|0	4.18	1	2	MASCOT
								K.VEIGMDCAASEYYK.K	1635.7	-0.00269	2	1	72.68	0	2.75e-07	0|0	4.14	0	2	MASCOT
								K.VEIGMDCAASEYYK.K	1635.7	0.00397	2	1	31.14	0	0.00685	0|0	4.14	0	2	MASCOT
								K.VEIGMDCAASEYYKK.G	1763.8	-0.0017	3	1	59.21	0	1.04e-05	0|0	4.68	1	2	MASCOT
								K.VEIGMDCAASEYYKK.G	1763.8	0.00293	2	1	59.71	0	2.49e-05	0|0	4.68	1	2	MASCOT
								K.VNQIGSITESIEACK.M	1648.82	0.00332	2	1	60.66	0	1.62e-05	0|0	4.53	0	2	MASCOT
								K.VNQIGSITESIEACK.M	1648.82	-6e-05	3	1	53.17	0	9.59e-05	0|0	4.53	0	2	MASCOT
								K.YDLDFK.N	800.382	-0.00089	2	1	22.94	0	0.0419	0|0	4.21	0	2	MASCOT
								K.YNQLLR.I	806.452	-8e-05	2	1	34.3	0	0.00823	0|0	8.75	0	2	MASCOT
								R.AAVPSGASTGVHEALELR.D	1764.92	-0.00281	3	1	52.56	0	0.000118	0|0	5.4	0	2	MASCOT
								R.AAVPSGASTGVHEALELR.D	1764.92	-0.00665	2	1	83.66	0	8.91e-08	0|0	5.4	0	2	MASCOT
								R.AAVPSGASTGVHEALELR.D	1764.92	-0.00305	3	1	49.42	0	0.000238	0|0	5.4	0	2	MASCOT
								R.GNPTVEVDLK.T	1071.57	-0.00154	2	1	47.85	0	0.000225	0|0	4.37	0	2	MASCOT
								R.GNPTVEVDLK.T	1071.57	-6e-05	2	1	43.09	0	0.00249	0|0	4.37	0	2	MASCOT
								R.QIFDSR.G	765.389	-0.00047	2	1	31.36	0	0.0131	0|0	5.84	0	2	MASCOT
32	tr|A0A4Z2CRW2|A0A4Z2CRW2_SCHJA Sarcoplasmic calcium-binding protein OS=Schistosoma japonicum OX=6182 GN=EWB00_008047 PE=4 SV=1	24	18	0.4171	45584.7	5.67	977.683
								K.AIEVDNSGFISQASYR.I	1756.85	-0.00141	2	1	95.96	0	4.49e-09	0|0	4.37	0	2	MASCOT
								K.ENFTK.L	638.314	-0.00012	2	1	22.3	0	0.0804	0|0	6.1	0	2	MASCOT
								K.ENQLWGSLINYK.R	1464.75	-0.00106	2	1	48.61	0	0.000278	0|0	6.1	0	2	MASCOT
								K.FLAVDK.N	692.398	-0.00012	2	1	37.31	0	0.00281	0|0	5.84	0	2	MASCOT
								K.ILDTDKDGK.I	1004.53	0.0003	3	1	49.74	0	0.000218	0|0	4.43	1	2	MASCOT
								K.ILDTDKDGK.I	1004.53	-0.00126	2	1	49.03	0	0.00026	0|0	4.43	1	2	MASCOT
								K.ILDTDKDGK.I	1004.53	-0.00026	2	1	46.27	0	0.000491	0|0	4.43	1	2	MASCOT
								K.ILDTDKDGK.I	1004.53	0.00141	3	1	20.91	0	0.174	0|0	4.43	1	2	MASCOT
								K.NGEHLDEIR.E	1082.52	-0.00144	2	1	30.36	0	0.0146	0|0	4.65	0	2	MASCOT
								K.SKENQLWGSLINYK.R	1679.88	-0.0025	3	1	26.19	0	0.0452	0|0	8.22	1	2	MASCOT
								K.YDELIK.T	780.414	0.00025	2	1	26.86	0	0.0358	0|0	4.37	0	2	MASCOT
								R.AEDYGTIDCGPVWEGK.I	1796.78	0.00092	2	1	67.25	0	6.78e-07	0|0	3.92	0	2	MASCOT
								R.AEDYGTIDCGPVWEGK.I	1796.78	-0.00285	3	1	34.75	0	0.00131	0|0	3.92	0	2	MASCOT
								R.AMLNIWVK.F	974.549	-0.00164	2	1	34.27	0	0.00842	0|0	8.8	0	2	MASCOT
								R.EEAEGMFK.I	940.408	-0.00227	2	1	28.6	0	0.00421	0|0	4.25	0	2	MASCOT
								R.EMINGEYR.H	1011.46	-0.00231	2	1	51.15	0	5.14e-05	0|0	4.53	0	2	MASCOT
								R.HEIDQFGWTFFK.A	1554.74	-0.0016	3	1	43.39	0	0.000522	0|0	5.32	0	2	MASCOT
								R.HEIDQFGWTFFK.A	1554.74	-0.00098	2	1	63.25	0	5.39e-06	0|0	5.32	0	2	MASCOT
								R.ILQEAWHVGR.E	1208.65	-0.00044	3	1	32.09	0	0.0097	0|0	6.75	0	2	MASCOT
								R.LYSDGNK.M	796.384	0.00058	2	1	27.63	0	0.0211	0|0	5.84	0	2	MASCOT
								R.QTATLINLNESK.F	1331.72	-0.00019	2	1	87.89	0	3.54e-08	0|0	6	0	2	MASCOT
								R.RLDVNETMK.L	1105.57	-0.00139	2	1	43.73	0	0.000803	0|0	6.07	1	2	MASCOT
								R.RLDVNETMK.L	1105.57	-0.00345	3	1	25.12	0	0.0628	0|0	6.07	1	2	MASCOT
								R.SDAVMR.A	678.324	0.00026	2	1	43.68	0	0.000947	0|0	5.55	0	2	MASCOT
33	tr|A0A4Z2CPN3|A0A4Z2CPN3_SCHJA Hemicentin-1 (Fragment) OS=Schistosoma japonicum OX=6182 GN=EWB00_008521 PE=4 SV=1	21	18	0.2483	95318.2	5.44	1106.15
								K.APSISFTQPK.Q	1075.58	-0.0027	2	1	51.68	0	0.000165	0|0	8.8	0	2	MASCOT
								K.DFVLVK.V	720.429	-0.00081	2	1	21.69	0	0.0586	0|0	5.84	0	2	MASCOT
								K.GEWTCLAESIAGYTR.E	1713.79	0.0017	3	1	33.99	0	0.00275	0|0	4.53	0	2	MASCOT
								K.GEWTCLAESIAGYTR.E	1713.79	0.00172	2	1	91.41	0	4.99e-09	0|0	4.53	0	2	MASCOT
								K.LIGKEDGLK.Q	972.572	-0.00088	2	1	30.45	0	0.0183	0|0	6.07	1	2	MASCOT
								K.LIGKEDGLK.Q	972.572	-0.00085	3	1	27.27	0	0.038	0|0	6.07	1	2	MASCOT
								K.SVFVGSIDRPK.S	1204.67	-0.00045	3	1	26.7	0	0.0402	0|0	8.46	0	2	MASCOT
								K.TYSFPVDSHLSQLTIQVTNHQR.D	2571.3	-0.00311	3	1	54.81	0	5.85e-05	0|0	6.61	0	2	MASCOT
								K.VHDPDVGPAK.V	1034.53	-0.00105	3	1	28.96	0	0.026	0|0	5.21	0	2	MASCOT
								K.VHILQQDTLNMDAK.T	1625.83	-0.00219	3	1	42.46	0	0.0012	0|0	5.21	0	2	MASCOT
								K.VHILQQDTLNMDAK.T	1625.83	-0.00435	2	1	75.07	0	6.72e-07	0|0	5.21	0	2	MASCOT
								K.VLNLIQQK.Q	955.593	-0.00343	2	1	30.28	0	0.00492	0|0	8.72	0	2	MASCOT
								K.YYQDGFNLVVR.D	1373.68	-0.00062	2	1	56.84	0	3.12e-05	0|0	5.84	0	2	MASCOT
								R.DVEIEDEGVYTCIAR.N	1768.81	-0.00199	2	1	78.39	0	1.28e-07	0|0	3.83	0	2	MASCOT
								R.ESVLMDVGFPPK.V	1318.67	-0.00063	2	1	42.46	0	0.00118	0|0	4.37	0	2	MASCOT
								R.FLPGQVEHFDMR.S	1475.71	0.01	2	1	22.1	0	0.0654	0|0	5.32	0	2	MASCOT
								R.GEANYIK.D	794.404	2e-05	2	1	25.39	0	0.0451	0|0	6	0	2	MASCOT
								R.LPVQQTEK.L	942.525	-0.00012	2	1	26.25	0	0.0229	0|0	6	0	2	MASCOT
								R.RGATAELTCSVTSEIPYTVK.W	2183.1	0.00281	3	1	21.53	0	0.359	0|0	6.14	1	2	MASCOT
								R.SPNGASIVR.L	900.49	0.00062	2	1	50.59	0	0.000129	0|0	9.47	0	2	MASCOT
								R.VTGSGNVPLNFGNR.Y	1431.73	-0.00013	2	1	38.78	0	0.00272	0|0	9.72	0	2	MASCOT
34	tr|Q5DAN5|Q5DAN5_SCHJA Peptidylprolyl isomerase OS=Schistosoma japonicum OX=6182 GN=EWB00_006870 PE=2 SV=1	20	18	0.3805	48640.4	5.65
								K.ANNFLK.D ! K.ANNFLK.E	706.388	-0.00078	2	1	45.89	0	0.000544	0|0	8.8	0	2	MASCOT
								K.AWDIGVATMR.L	1119.56	-5e-05	2	1	43.34	0	0.000952	0|0	5.88	0	2	MASCOT
								K.DGHSLTSGDSDKDR.I	1489.65	-0.00042	2	1	47.29	0	9.05e-05	0|0	4.56	1	2	MASCOT
								K.DGHSLTSGDSDKDR.I	1489.65	0.00082	3	1	47.76	0	0.000214	0|0	4.56	1	2	MASCOT
								K.DSKFDSAIELYK.R	1415.71	-0.00248	2	1	45.99	0	0.000405	0|0	4.56	1	2	MASCOT
								K.FEFTIGK.G	841.445	-0.00029	2	1	28.19	0	0.0703	0|0	6	0	2	MASCOT
								K.HGEVFDSSR.A	1033.47	-0.00217	2	1	37.1	0	0.00347	0|0	5.32	0	2	MASCOT
								K.HLSGITSFPER.I	1243.64	-0.00021	3	1	29.05	0	0.0209	0|0	6.75	0	2	MASCOT
								K.LCKPDK.C	760.402	0.00085	2	1	31.67	0	0.0161	0|0	8.2	0	2	MASCOT
								K.NPNNASAVK.Q	914.469	0.00347	2	1	47.66	0	0.000187	0|0	8.75	0	2	MASCOT
								K.QVQICEEEIR.R	1303.63	0.00353	2	1	21.83	0	0.28	0|0	4.25	0	2	MASCOT
								K.VLDNFSDNEK.A ! R.VLDNFSDNEK.A	1180.55	-0.00108	2	1	26.76	0	0.0267	0|0	4.03	0	2	MASCOT
								R.DIHNPVAGAEATIVFR.N	1709.9	-0.00371	3	1	58.58	0	2.88e-05	0|0	5.32	0	2	MASCOT
								R.DIHNPVAGAEATIVFR.N	1709.9	-0.00407	3	1	52.26	0	0.000122	0|0	5.32	0	2	MASCOT
								R.HM*NTGEVSR.I	1046.47	-0.00136	2	1	38	0	0.0011	0|0	6.75	0	2	MASCOT
								R.IAYANTLK.E	893.509	-0.0005	2	1	30.75	0	0.0116	0|0	8.59	0	2	MASCOT
								R.IVVYK.D	621.397	-7e-05	2	1	36.93	0	0.000517	0|0	8.59	0	2	MASCOT
								R.IVYELTLK.S	978.587	-0.00062	2	1	27.39	0	0.013	0|0	6	0	2	MASCOT
								R.KDHEEAVVYFK.R	1364.68	0.00352	3	1	41.12	0	0.00155	0|0	5.45	1	2	MASCOT
								R.NEKFEFTIGK.G	1212.63	-0.00113	2	1	25.67	0	0.0462	0|0	6.14	1	2	MASCOT
35	tr|C1LIQ6|C1LIQ6_SCHJA Ubiquitin-activating enzyme E1 OS=Schistosoma japonicum OX=6182 GN=ube1 PE=2 SV=1	19	18	0.1891	113362	5.52	730.887
								K.GTGASVPSIDEK.L	1160.58	-0.00248	2	1	51.61	0	0.000114	0|0	4.37	0	2	MASCOT
								K.IINPELNIEAHENR.V	1661.86	-0.00094	3	1	52.41	0	0.000138	0|0	4.75	0	2	MASCOT
								K.INFLPYR.T	922.514	0.00077	2	1	45.33	0	0.000418	0|0	8.75	0	2	MASCOT
								K.LGTEDFR.K	837.41	0.00016	2	1	61.41	0	1.02e-05	0|0	4.37	0	2	MASCOT
								K.LSELNNHVSVR.V	1267.68	-0.00272	3	1	39.86	0	0.00177	0|0	6.75	0	2	MASCOT
								K.NFPYLIEHTLQWAR.D	1787.92	-0.00422	3	1	41.72	0	0.0019	0|0	6.75	0	2	MASCOT
								K.NIILAGVK.S	827.535	-0.00023	2	1	32.13	0	0.0053	0|0	8.75	0	2	MASCOT
								K.SLVASAAVK.I	845.509	-0.00071	2	1	30.59	0	0.0175	0|0	8.47	0	2	MASCOT
								K.YFIVGSGAIGCELLK.N	1626.86	-0.0016	2	1	65.86	0	4.12e-06	0|0	5.99	0	2	MASCOT
								R.HGFQDGDYVTFSEVK.G	1728.79	-0.00013	3	1	40.72	0	0.000746	0|0	4.54	0	2	MASCOT
								R.KPLLESGTLGTK.G	1243.73	-9e-05	2	1	54.53	0	6.11e-05	0|0	8.59	0	2	MASCOT
								R.KVNEQMK.G	876.461	0.00097	2	1	35.92	0	0.00536	0|0	8.59	1	2	MASCOT
								R.LAMTLK.Q	676.406	6e-05	2	1	38.75	0	0.00231	0|0	8.75	0	2	MASCOT
								R.SAAPMADTSR.L	1006.46	0.00048	2	1	35.56	0	0.00233	0|0	5.55	0	2	MASCOT
								R.TAFYSPVFMTTDFVK.I	1753.85	0.00082	2	1	87.65	0	3.16e-08	0|0	5.5	0	2	MASCOT
								R.TFNNTTK.L	825.41	0.00106	2	1	28.08	0	0.0158	0|0	8.41	0	2	MASCOT
								R.YDGQIAIFGHTFQER.L	1781.86	-0.00538	3	1	28.51	0	0.0228	0|0	5.32	0	2	MASCOT
								R.YDGQIAIFGHTFQER.L	1781.86	-0.00576	2	1	48.87	0	0.000656	0|0	5.32	0	2	MASCOT
								R.YELEPTK.-	879.446	-0.00117	2	1	43.33	0	0.000936	0|0	4.53	0	2	MASCOT
36	tr|A0A4Z2CQJ0|A0A4Z2CQJ0_SCHJA Annexin OS=Schistosoma japonicum OX=6182 GN=EWB00_008348 PE=3 SV=1	26	17	0.4212	32731.9	6.47	1602.5
								K.ALYFAEK.L	841.445	-0.0005	2	1	20.89	0	0.0998	0|0	6.05	0	2	MASCOT
								K.DAEALYEASEK.K	1225.56	-0.0014	2	1	40.22	0	0.000789	0|0	4	0	2	MASCOT
								K.DAEALYEASEKK.W	1353.65	-0.00033	2	1	79.08	0	5.49e-07	0|0	4.41	1	2	MASCOT
								K.DAEALYEASEKK.W	1353.65	-0.0003	3	1	48.7	0	0.000196	0|0	4.41	1	2	MASCOT
								K.ELIEVLGHR.S	1065.61	-0.0019	2	1	38.32	0	0.00163	0|0	5.4	0	2	MASCOT
								K.ELIEVLGHR.S	1065.61	-0.00145	3	1	28.46	0	0.0158	0|0	5.4	0	2	MASCOT
								K.FIQVFASR.S	967.536	-3e-05	2	1	38.58	0	0.0013	0|0	9.75	0	2	MASCOT
								K.FIQVFASR.S	967.536	0.00015	2	1	40.08	0	0.000918	0|0	9.75	0	2	MASCOT
								K.GAGTDESVLIEILCTR.T	1733.87	-0.00342	3	1	60.44	0	1.86e-05	0|0	4.14	0	2	MASCOT
								K.HLCIALLQAGR.D	1251.7	0.00035	2	1	48.69	0	0.000185	0|0	8.26	0	2	MASCOT
								K.HLCIALLQAGR.D	1251.7	-0.00071	3	1	52.52	0	7.67e-05	0|0	8.26	0	2	MASCOT
								K.KWGTDESK.F	950.458	-0.001	3	1	32.92	0	0.00819	0|0	6.07	1	2	MASCOT
								K.KWGTDESK.F	950.458	-0.00039	2	1	54.94	0	5.15e-05	0|0	6.07	1	2	MASCOT
								K.TLEDALK.S	789.435	-0.00023	2	1	52.87	0	0.000141	0|0	4.37	0	2	MASCOT
								K.TLEDALK.S	789.435	-0.00309	2	1	29.88	0	0.0515	0|0	4.37	0	2	MASCOT
								K.WGTDESK.F	822.363	-0.0003	2	1	24.26	0	0.0193	0|0	4.37	0	2	MASCOT
								K.WGTDESK.F	822.363	-0.0005	2	1	22.22	0	0.0309	0|0	4.37	0	2	MASCOT
								R.AIIAQK.Y	643.414	-0.00059	2	1	25.78	0	0.0609	0|0	8.8	0	2	MASCOT
								R.ALCQEYNNVGK.K	1295.6	-0.0031	2	1	36.72	0	0.00244	0|0	6.04	0	2	MASCOT
								R.CEIDLGLIKK.E	1188.67	0.00012	3	1	44.44	0	0.000685	0|0	6.06	1	2	MASCOT
								R.DESTQVDAQR.V	1148.52	-0.00078	2	1	37.04	0	0.00133	0|0	4.03	0	2	MASCOT
								R.KDAEALYEASEK.K	1353.65	-0.00303	2	1	24.53	0	0.0588	0|0	4.41	1	2	MASCOT
								R.KDAEALYEASEKK.W	1481.75	-0.00124	3	1	52.77	0	0.000102	0|0	4.87	2	2	MASCOT
								R.KDAEALYEASEKK.W	1481.75	0.00143	2	1	34.67	0	0.0156	0|0	4.87	2	2	MASCOT
								R.LLLALVHA.-	849.556	-0.00087	2	1	60.72	0	1.14e-06	0|0	6.74	0	2	MASCOT
								R.LLLALVHA.-	849.556	-0.00043	2	1	61.02	0	1.07e-06	0|0	6.74	0	2	MASCOT
37	tr|A0A4Z2D8T0|A0A4Z2D8T0_SCHJA Lysosomal alpha-glucosidase OS=Schistosoma japonicum OX=6182 GN=EWB00_003283 PE=3 SV=1	19	17	0.2102	102018	5.41	680.339
								K.AIPFMYDSK.L	1071.52	-0.0018	2	1	31.37	0	0.0235	0|0	5.88	0	2	MASCOT
								K.DTIEAIKESLELR.Y	1516.82	-0.00254	2	1	72.49	0	1.21e-06	0|0	4.41	1	2	MASCOT
								K.DTIEAIKESLELR.Y	1516.82	0.00072	3	1	22.43	0	0.296	0|0	4.41	1	2	MASCOT
								K.DYSAYTVVSTQQTK.N	1590.76	-0.00152	2	1	41.06	0	0.00119	0|0	5.83	0	2	MASCOT
								K.IIQNSLYDK.T ! K.ILQNSLYDK.T	1093.59	-0.00035	2	1	20.19	0	0.607	0|0	5.84	0	2	MASCOT
								K.LNPTYYSDEIK.N	1342.65	-0.00085	2	1	22.12	0	0.101	0|0	4.37	0	2	MASCOT
								K.LSVISTPSSVDTFQK.I	1608.85	-0.00018	2	1	34.7	0	0.00722	0|0	5.84	0	2	MASCOT
								K.NGFIAQLSK.L	977.541	-0.00136	2	1	48.48	0	0.000226	0|0	8.75	0	2	MASCOT
								K.NIAVEMR.E	832.435	-0.00082	2	1	29.01	0	0.0239	0|0	6	0	2	MASCOT
								K.RFDGIGTYVNDILHK.Q	1747.91	-0.00135	3	1	57.99	0	3.64e-05	0|0	6.75	1	2	MASCOT
								K.TVLIVGFLR.K	1017.65	-0.00155	2	1	33.06	0	0.00166	0|0	9.41	0	2	MASCOT
								K.YPNDFETWTR.L	1328.59	0.00121	2	1	22.27	0	0.0362	0|0	4.37	0	2	MASCOT
								R.ALAFEFPEDLSTHK.I	1604.8	-0.00478	2	1	50.11	0	0.000184	0|0	4.65	0	2	MASCOT
								R.KPLEFLLNDK.A	1216.69	0.00045	2	1	56.57	0	4.21e-05	0|0	6.07	0	2	MASCOT
								R.KPLEFLLNDK.A	1216.69	-0.00051	3	1	31.79	0	0.0126	0|0	6.07	0	2	MASCOT
								R.LTLNEYFSIK.W	1227.66	-0.00391	2	1	27.49	0	0.0249	0|0	6	0	2	MASCOT
								R.TVIIVDPAVSTK.G	1242.73	-0.00255	2	1	49.93	0	0.000126	0|0	5.5	0	2	MASCOT
								R.VNAETSFGPGEVEQK.Y	1591.76	-0.00088	2	1	43.02	0	0.00203	0|0	4.25	0	2	MASCOT
								R.VTHNVLK.R	810.483	-0.00053	2	1	24.26	0	0.0257	0|0	8.73	0	2	MASCOT
38	tr|A0A4Z2DBF3|A0A4Z2DBF3_SCHJA T-complex protein 1 subunit theta OS=Schistosoma japonicum OX=6182 GN=EWB00_002679 PE=3 SV=1	19	17	0.3514	50203.4	5.9	573.154
								K.FSKGEEDLMEK.H	1312.61	-0.00197	3	1	28.96	0	0.0144	0|0	4.41	1	2	MASCOT
								K.GMVFR.R	609.318	0.00081	2	1	24.57	0	0.114	0|0	9.75	0	2	MASCOT
								K.LNMMVVK.L	834.458	-0.00069	2	1	39.85	0	0.00191	0|0	8.75	0	2	MASCOT
								K.LVAGAGATEIELAR.R	1370.76	-0.00017	2	1	60.94	0	1.1e-05	0|0	4.53	0	2	MASCOT
								K.QVELAEFLSELITK.A	1619.89	-0.00467	2	1	68.83	0	1.95e-06	0|0	4.25	0	2	MASCOT
								K.QVELAEFLSELITK.A	1619.89	-0.00279	3	1	35.55	0	0.00432	0|0	4.25	0	2	MASCOT
								K.VGELALHYANK.L	1214.65	-8e-05	3	1	26.37	0	0.0409	0|0	6.72	0	2	MASCOT
								K.VGELALHYANK.L	1214.65	-0.00128	2	1	42.23	0	0.00107	0|0	6.72	0	2	MASCOT
								K.VIVSGGK.V	659.409	-0.00039	2	1	32.75	0	0.0115	0|0	8.72	0	2	MASCOT
								K.VLAENAGQK.V	929.505	-0.00114	2	1	58.5	0	2.57e-05	0|0	5.97	0	2	MASCOT
								K.VLGAGVSQSR.M	973.543	0.00092	2	1	29.53	0	0.0246	0|0	9.72	0	2	MASCOT
								R.AIDDGVNTFK.C	1079.54	-0.00245	2	1	49.24	0	0.000239	0|0	4.21	0	2	MASCOT
								R.ETEGDIK.E	791.378	-0.00026	2	1	37.8	0	0.00209	0|0	4.14	0	2	MASCOT
								R.ETEGDIKEVHNGK.V	1455.71	-0.00033	2	1	36.16	0	0.00989	0|0	4.83	1	2	MASCOT
								R.LFVTNDAATILK.E	1305.74	-0.00251	2	1	48.34	0	0.000155	0|0	5.84	0	2	MASCOT
								R.NIEACLALSK.S	1118.59	-0.00134	2	1	22.97	0	0.113	0|0	5.99	0	2	MASCOT
								R.SLSDAGVK.V	776.415	-0.00069	2	1	41.31	0	0.00175	0|0	5.55	0	2	MASCOT
								R.STFGPSGQNK.I	1022.49	-0.00157	2	1	28.92	0	0.0187	0|0	8.47	0	2	MASCOT
								R.YFEGLEEAVYR.N	1375.65	-0.00169	2	1	43.99	0	0.00115	0|0	4.25	0	2	MASCOT
39	tr|A0A4Z2D7M1|A0A4Z2D7M1_SCHJA Neutral ceramidase OS=Schistosoma japonicum OX=6182 GN=EWB00_003708 PE=3 SV=1	18	17	0.2047	80105.1	8.73	635.619
								K.DFGTVLKQPDPVYEK.I	1735.89	0.00229	3	1	27.07	0	0.0999	0|0	4.56	1	2	MASCOT
								K.FIWNR.G ! R.FLWNR.N	735.394	-0.0007	2	1	20.84	0	0.162	0|0	9.75	0	2	MASCOT
								K.GLAAILFEQK.M	1089.63	-0.00162	2	1	55.84	0	3.43e-05	0|0	6	0	2	MASCOT
								K.GPVAPYFVNK.I	1091.59	-0.00124	2	1	50.65	0	0.000211	0|0	8.59	0	2	MASCOT
								K.ITDIVEVHFVSASPR.N	1669.89	-0.0028	3	1	33.87	0	0.00747	0|0	5.32	0	2	MASCOT
								K.ITDIVEVHFVSASPR.N	1669.89	-0.00096	2	1	63.8	0	7.84e-06	0|0	5.32	0	2	MASCOT
								K.KPSETMIK.C	933.507	-0.00083	3	1	26.13	0	0.0603	0|0	8.59	0	2	MASCOT
								K.MILLK.F ! -.MLILK.F	617.405	-0.00053	2	1	23.88	0	0.0507	0|0	8.5	0	2	MASCOT
								K.NPPEEQAQYNDIVDRK.M	1915.91	-0.00134	3	1	62.96	0	1.83e-05	0|0	4.32	1	2	MASCOT
								K.QIDNGLHLR.L	1065.58	-0.00088	3	1	27.96	0	0.0294	0|0	6.74	0	2	MASCOT
								K.QPDPVYEK.I	975.478	-0.00095	2	1	28.59	0	0.0509	0|0	4.37	0	2	MASCOT
								K.SITLAYSNR.K	1024.54	-0.00077	2	1	24.25	0	0.0635	0|0	8.46	0	2	MASCOT
								K.TEVINR.L	731.405	-0.00021	2	1	34.59	0	0.0104	0|0	5.66	0	2	MASCOT
								K.VLFDTAPLGK.D	1060.6	-0.00164	2	1	54.76	0	5.73e-05	0|0	5.81	0	2	MASCOT
								R.GGIFSWLLR.R	1048.59	-0.00088	2	1	41.14	0	0.00151	0|0	9.75	0	2	MASCOT
								R.HFTGETK.A	819.4	0.00203	2	1	40.45	0	0.00126	0|0	6.75	0	2	MASCOT
								R.SPAAYFK.N	783.404	-0.00058	2	1	24.12	0	0.0395	0|0	8.31	0	2	MASCOT
								R.SYAIVK.W	680.398	-0.00093	2	1	29.02	0	0.0121	0|0	8.31	0	2	MASCOT
40	tr|C1LJM5|C1LJM5_SCHJA Malate dehydrogenase OS=Schistosoma japonicum OX=6182 GN=Mor1 PE=2 SV=1	24	16	0.4487	36454.1	8.7	1461.95
								K.AGAGSATLSM*AYAGAR.F	1470.7	0.00221	2	1	47.2	0	0.000255	0|0	8.79	0	2	MASCOT
								K.AGAGSATLSMAYAGAR.F	1454.71	-0.00153	2	1	69.54	0	1.99e-06	0|0	8.79	0	2	MASCOT
								K.GKEFAAK.F	750.414	0.001	2	1	26.2	0	0.0318	0|0	8.59	1	2	MASCOT
								K.KLIPELQANIK.K	1266.78	-0.00057	2	1	29.91	0	0.00204	0|0	8.59	1	2	MASCOT
								K.KLIPELQANIK.K	1266.78	-0.00167	3	1	41.25	0	0.000135	0|0	8.59	1	2	MASCOT
								K.LIPELQANIK.K	1138.68	-0.00095	2	1	52.79	0	2.68e-05	0|0	6	0	2	MASCOT
								K.LIPELQANIK.K	1138.68	0.00115	2	1	41.4	0	0.000319	0|0	6	0	2	MASCOT
								K.LNEYEIELLK.K	1263.68	0.0002	2	1	56.33	0	4.81e-05	0|0	4.25	0	2	MASCOT
								K.LNEYEIELLKK.L	1391.78	-0.00143	2	1	55.1	0	3.92e-05	0|0	4.79	1	2	MASCOT
								K.LNEYEIELLKK.L	1391.78	-0.00106	3	1	57.02	0	2.52e-05	0|0	4.79	1	2	MASCOT
								K.QSPLIYQLALYDIAHVK.G	1972.09	0.00064	3	1	23.75	0	0.0489	0|0	6.74	0	2	MASCOT
								K.RIQEAGTEVVEAK.A	1429.76	0.00099	2	1	22.12	0	0.129	0|0	4.79	1	2	MASCOT
								K.RIQEAGTEVVEAK.A	1429.76	-0.00064	3	1	52.43	0	0.000273	0|0	4.79	1	2	MASCOT
								K.VAVLGASGGIGQPLSLLLK.Q	1793.09	-0.00267	2	1	102.14	0	1.41e-10	0|0	8.72	0	2	MASCOT
								K.VAVLGASGGIGQPLSLLLK.Q	1793.09	-0.00338	3	1	36.79	0	0.000482	0|0	8.72	0	2	MASCOT
								R.DDLFNTNASIVAELINACAK.N	2179.07	-0.00252	3	1	93.48	0	8.59e-09	0|0	4.03	0	2	MASCOT
								R.FAISLLEAMNGR.A	1321.69	-0.00149	3	1	62.74	0	1e-05	0|0	6	0	2	MASCOT
								R.HDVYDPK.R	873.41	-0.00022	2	1	21.16	0	0.251	0|0	5.21	0	2	MASCOT
								R.HDVYDPKR.L	1029.51	-0.00093	3	1	23.17	0	0.0602	0|0	6.75	1	2	MASCOT
								R.IQEAGTEVVEAK.A	1273.66	-0.00164	2	1	75.61	0	5.34e-07	0|0	4.25	0	2	MASCOT
								R.IQEAGTEVVEAK.A	1273.66	-0.00052	2	1	46.1	0	0.00127	0|0	4.25	0	2	MASCOT
								R.IQEAGTEVVEAK.A	1273.66	-0.0015	2	1	26.73	0	0.0414	0|0	4.25	0	2	MASCOT
								R.LFGVTTLDVVR.S	1219.7	-0.00168	2	1	58.54	0	1.43e-05	0|0	5.84	0	2	MASCOT
								R.SNTFIAQAK.D	979.521	-0.00052	2	1	42.03	0	0.00116	0|0	8.47	0	2	MASCOT
41	tr|A0A4Z2DPP4|A0A4Z2DPP4_SCHJA Broad minded OS=Schistosoma japonicum OX=6182 GN=EWB00_010176 PE=4 SV=1	23	16	0.2751	68327.9	6.18	689.309
								K.LICPLVGLQK.V	1140.68	0.00056	2	1	54.25	0	2.67e-05	0|0	8.22	0	2	MASCOT
								K.LPTEHLTCSVISQVK.E	1711.9	-0.00312	3	1	41.13	0	0.00127	0|0	6.74	0	2	MASCOT
								K.LPTEHLTCSVISQVK.E	1711.9	-0.00299	2	1	37.14	0	0.00726	0|0	6.74	0	2	MASCOT
								K.LTCTTMANGPPNMR.I	1563.71	-0.00076	2	1	93.48	0	3.9e-09	0|0	8.25	0	2	MASCOT
								K.SILLLENKPAR.I	1253.76	-0.00135	3	1	27.4	0	0.0104	0|0	8.46	0	2	MASCOT
								K.SILLLENKPAR.I	1253.76	-0.00177	2	1	35.07	0	0.00191	0|0	8.46	0	2	MASCOT
								K.SWLWR.E	747.394	-0.00096	2	1	30.71	0	0.0168	0|0	9.47	0	2	MASCOT
								R.HVEIGPDLSWAR.I	1379.71	0.00037	2	1	22.79	0	0.136	0|0	5.32	0	2	MASCOT
								R.HVEIGPDLSWAR.I	1379.71	-0.00125	3	1	67.43	0	4.78e-06	0|0	5.32	0	2	MASCOT
								R.IDNVDMQDMGHYK.C	1565.67	-0.00036	3	1	62.8	0	2.05e-06	0|0	4.41	0	2	MASCOT
								R.IDNVDMQDMGHYK.C	1565.67	0.00216	2	1	33.34	0	0.00501	0|0	4.41	0	2	MASCOT
								R.IIHTELLSAER.R	1281.72	0.00089	2	1	23.92	0	0.0643	0|0	5.4	0	2	MASCOT
								R.IIHTELLSAER.R	1281.72	-0.00209	3	1	33.15	0	0.00758	0|0	5.4	0	2	MASCOT
								R.IVDPLSPEAPVK.L	1264.71	-0.00155	2	1	74.71	0	4.16e-07	0|0	4.37	0	2	MASCOT
								R.LQTVYWYR.N	1128.58	0.00026	2	1	48.07	0	0.000219	0|0	8.59	0	2	MASCOT
								R.LVIDISDLK.R	1015.6	-0.00195	2	1	64.68	0	1.05e-05	0|0	4.21	0	2	MASCOT
								R.LVIDISDLKR.S	1171.7	-0.0013	3	1	40.99	0	0.000521	0|0	5.96	1	2	MASCOT
								R.LVIDISDLKR.S	1171.7	-0.00128	2	1	37.56	0	0.00115	0|0	5.96	1	2	MASCOT
								R.QVDPNNPIIHR.L	1302.69	-0.00063	3	1	26.72	0	0.0413	0|0	6.74	0	2	MASCOT
								R.QVDPNNPIIHR.L	1302.69	0.00037	2	1	24.8	0	0.0652	0|0	6.74	0	2	MASCOT
								R.RLEDAIK.L	844.489	-0.00078	2	1	23	0	0.124	0|0	6.07	1	2	MASCOT
								R.SIPLAGIPNPQSNSLR.L	1663.91	-0.00196	2	1	25.85	0	0.126	0|0	9.47	0	2	MASCOT
								R.WTYEDENEYTSR.E	1592.65	0.00261	2	1	48.1	0	2.48e-05	0|0	4	0	2	MASCOT
42	tr|C1LB93|C1LB93_SCHJA Fructose-bisphosphate aldolase OS=Schistosoma japonicum OX=6182 GN=Ald PE=2 SV=1	21	16	0.4656	39536.7	6.33	1674.35
								K.AYTPQENALATVR.A	1433.74	-0.00081	2	1	43.88	0	0.000902	0|0	6.05	0	2	MASCOT
								K.ENVHAAQEELLK.L	1380.71	-0.00174	3	1	41.21	0	0.00154	0|0	4.75	0	2	MASCOT
								K.ENVHAAQEELLK.L	1380.71	-0.00059	2	1	79.94	0	2.06e-07	0|0	4.75	0	2	MASCOT
								K.FEGDMGTALGDK.S	1240.55	-3e-05	2	1	68.57	0	1.1e-06	0|0	4.03	0	2	MASCOT
								K.GILAADESTATM*GK.R	1380.67	-0.00101	2	1	38.26	0	0.00267	0|0	4.37	0	2	MASCOT
								K.GILAADESTATM*GK.R	1380.67	-1e-05	2	1	27.71	0	0.0302	0|0	4.37	0	2	MASCOT
								K.GILAADESTATMGKR.L	1520.77	-0.00083	3	1	42.66	0	0.00102	0|0	6.07	1	2	MASCOT
								K.SDDGKTLPTLLAER.H	1515.8	-0.00073	3	1	60.62	0	2.1e-05	0|0	4.56	1	2	MASCOT
								K.TLPTLLAER.H	1013.6	-0.00065	2	1	33.57	0	0.00486	0|0	5.66	0	2	MASCOT
								M.PRFPPYLTEAQEDDLR.Q	1946.96	0.0021	3	1	55.29	0	5.96e-05	0|0	4.32	1	2	MASCOT
								R.ALQASVLATWQGK.K ! R.ALQASVLATWQGK.E	1372.76	-0.00021	2	1	84.52	0	7.52e-08	0|0	8.8	0	2	MASCOT
								R.ALQASVLATWQGK.K ! R.ALQASVLATWQGK.E	1372.76	0.00157	3	1	54.33	0	0.000153	0|0	8.8	0	2	MASCOT
								R.FPPYLTEAQEDDLR.Q	1693.81	0.00545	2	1	56.86	0	3.72e-05	0|0	3.92	0	2	MASCOT
								R.HIIPGIK.V	777.498	-0.00048	2	1	38.17	0	0.000922	0|0	8.76	0	2	MASCOT
								R.LQQIGVENNEENR.R	1542.75	0.01841	2	1	65.62	0	4.15e-06	0|0	4.25	0	2	MASCOT
								R.QIAQAICAPGK.G	1156.61	-0.0013	2	1	54.8	0	6.59e-05	0|0	8.22	0	2	MASCOT
								R.QLLFSADHK.L	1058.56	-0.00165	3	1	24.86	0	0.0663	0|0	6.74	0	2	MASCOT
								R.QLLFSADHK.L	1058.56	-0.00117	2	1	36.33	0	0.00459	0|0	6.74	0	2	MASCOT
								R.TVPPAVPGITFLSGGQSELDATK.N	2285.2	0.00493	3	1	50.69	0	0.000563	0|0	4.37	0	2	MASCOT
								R.VTEEVLSFVYK.A ! K.VTEEVLSFVYK.A	1313.7	-0.00026	2	1	79.49	0	2.1e-07	0|0	4.53	0	2	MASCOT
								R.VTEEVLSFVYK.A ! K.VTEEVLSFVYK.A	1313.7	-0.00158	2	1	79.32	0	5.09e-07	0|0	4.53	0	2	MASCOT
43	tr|C1LM88|C1LM88_SCHJA Proteasome endopeptidase complex OS=Schistosoma japonicum OX=6182 GN=EWB00_007357 PE=2 SV=1	21	16	0.5866	28001.3	4.88	791.861
								K.AIVEAAR.E	729.425	-0.00039	2	1	49.25	0	0.000217	0|0	6.05	0	2	MASCOT
								K.AKQNATTEIEK.L	1232.65	-0.00088	3	1	38.56	0	0.00316	0|0	6.19	1	2	MASCOT
								K.AKQNATTEIEK.L	1232.65	-5e-05	2	1	51.72	0	0.000151	0|0	6.19	1	2	MASCOT
								K.AVENSGTAIAIQGK.D	1358.73	-0.00255	3	1	31.87	0	0.0117	0|0	6.05	0	2	MASCOT
								K.AVENSGTAIAIQGK.D	1358.73	-0.0009	2	1	82.96	0	9.76e-08	0|0	6.05	0	2	MASCOT
								K.AVENSGTAIAIQGK.D	1358.73	-0.00232	2	1	27.33	0	0.0334	0|0	6.05	0	2	MASCOT
								K.DCVVFAVENIVTSK.L	1580.8	-0.00285	3	1	73.17	0	8.94e-07	0|0	4.37	0	2	MASCOT
								K.HFELDLSWVGANTK.G	1616.81	-0.00212	3	1	46.78	0	0.000369	0|0	5.32	0	2	MASCOT
								K.HFELDLSWVGANTK.G	1616.81	-0.00177	2	1	75.66	0	4.78e-07	0|0	5.32	0	2	MASCOT
								K.IIYTVHDEIK.D	1230.67	-0.00663	2	1	23.51	0	0.102	0|0	5.32	0	2	MASCOT
								K.IIYTVHDEIKDK.H	1473.79	0.00093	2	1	38.35	0	0.00306	0|0	5.38	1	2	MASCOT
								K.INDLSPEELVK.E	1256.67	-0.00033	2	1	48.9	0	0.000246	0|0	4.14	0	2	MASCOT
								K.LKINDLSPEELVK.E	1497.85	0.00116	2	1	35.97	0	0.00273	0|0	4.68	1	2	MASCOT
								K.LYEPGCVK.R	965.476	-0.00037	2	1	34.82	0	0.00516	0|0	5.99	0	2	MASCOT
								K.QALEEADDLDDEVE.-	1590.67	0.00095	2	1	53.65	0	9.28e-06	0|0	3.35	0	2	MASCOT
								K.QNATTEIEK.L	1033.52	-0.00098	2	1	53.86	0	8.39e-05	0|0	4.53	0	2	MASCOT
								K.QNATTEIEK.L	1033.52	-0.00118	2	1	34.47	0	0.00729	0|0	4.53	0	2	MASCOT
								R.EECANYR.N	941.378	0.00022	2	1	40.36	0	0.000156	0|0	4.53	0	2	MASCOT
								R.IFNIDDHIGMVVMGFQTDAK.A	2251.09	-0.00154	3	1	60.79	0	1.45e-05	0|0	4.41	0	2	MASCOT
								R.IPLYSLTER.L	1091.61	-0.00201	2	1	39.74	0	0.00193	0|0	6	0	2	MASCOT
								R.NSFGSR.I	667.316	0.0005	2	1	28.33	0	0.0179	0|0	9.75	0	2	MASCOT
44	tr|Q86EJ0|Q86EJ0_SCHJA SJCHGC05607 protein (Fragment) OS=Schistosoma japonicum OX=6182 PE=2 SV=2	21	16	0.4501	46837.9	8.54	1159.65
								K.FTSTDFNQQIK.Q ! K.FTSTDFNQQLK.Q	1328.65	-0.00323	2	1	64.87	0	4.48e-06	0|0	5.84	0	2	MASCOT
								K.FTSTDFNQQIK.Q ! K.FTSTDFNQQLK.Q	1328.65	-0.00295	2	1	44.49	0	0.000482	0|0	5.84	0	2	MASCOT
								K.LIINDICNK.Q	1102.59	-0.00074	2	1	51	0	0.000185	0|0	5.83	0	2	MASCOT
								K.MTSEIVATEAK.E	1179.59	-0.00018	2	1	25.45	0	0.136	0|0	4.53	0	2	MASCOT
								K.QHSPNVLFLAPIDLGWK.T	1935.05	-0.00076	3	1	47.97	0	0.000217	0|0	6.74	0	2	MASCOT
								K.QIQLDQCK.L	1032.51	-0.00069	2	1	28.31	0	0.0241	0|0	5.83	0	2	MASCOT
								K.QISIQR.T	744.436	-0.00058	2	1	23.47	0	0.148	0|0	9.75	0	2	MASCOT
								K.QVNLPPQGDIYSVIQQK.S	1927.03	-0.0006	3	1	42.47	0	0.000897	0|0	5.84	0	2	MASCOT
								K.TGYNQEQEFTTQYSTLNNR.K	2294.03	-0.00257	3	1	55.54	0	7.37e-05	0|0	4.53	0	2	MASCOT
								K.TSVFTR.Y	710.383	-0.00037	2	1	34.34	0	0.00337	0|0	9.41	0	2	MASCOT
								R.DLENAYTIEQTR.K	1452.7	-0.0003	3	1	46.57	0	0.000306	0|0	4.14	0	2	MASCOT
								R.DLENAYTIEQTRK.L ! R.DLENAYTIEQTRK.V	1580.79	-0.00096	2	1	58.11	0	2.74e-05	0|0	4.68	1	2	MASCOT
								R.DLENAYTIEQTRK.L ! R.DLENAYTIEQTRK.V	1580.79	-0.00124	3	1	27.96	0	0.0284	0|0	4.68	1	2	MASCOT
								R.DNVILLPNDGAFQSK.F	1630.84	-0.0039	2	1	29.41	0	0.0239	0|0	4.21	0	2	MASCOT
								R.DNVILLPNDGAFQSK.F	1630.84	-0.00238	2	1	48.89	0	0.000267	0|0	4.21	0	2	MASCOT
								R.GSVLEVESLLSDLQGNK.V	1787.94	-0.00282	2	1	102.63	0	1.55e-09	0|0	4.14	0	2	MASCOT
								R.GSVLEVESLLSDLQGNK.V	1787.94	-0.00395	3	1	92.09	0	1.76e-08	0|0	4.14	0	2	MASCOT
								R.MNLGSGR.D	734.361	-0.00067	2	1	37.9	0	0.00269	0|0	9.5	0	2	MASCOT
								R.VGEDGIVWFIDWPMK.C	1791.88	-0.00356	2	1	75.99	0	4.95e-07	0|0	4.03	0	2	MASCOT
								R.VGPTLAETYIGIQR.D	1517.83	0.00207	2	1	71.22	0	1.2e-06	0|0	5.97	0	2	MASCOT
								R.VGPTLAETYIGIQR.D	1517.83	-0.00094	3	1	58.06	0	2.54e-05	0|0	5.97	0	2	MASCOT
45	tr|B3GUU0|B3GUU0_SCHJA Tyrosine 3-monooxygenase/tryptophan 5-monooxygenase activation protein, beta polypeptide OS=Schistosoma japonicum OX=6182 GN=ywhab-prov PE=2 SV=1	18	16	0.5984	28981.2	4.86	643.355
								K.ATEIAEEMLPSTHPIR.L	1794.91	-0.0107	2	1	31.93	0	0.0153	0|0	4.75	0	2	MASCOT
								K.ATEIAEEMLPSTHPIR.L	1794.91	-0.00118	3	1	66.02	0	5.81e-06	0|0	4.75	0	2	MASCOT
								K.AYAELPAELGSEER.N	1534.74	0.00038	2	1	62.99	0	7.69e-06	0|0	4.09	0	2	MASCOT
								K.CDPTQACNLAK.R	1277.56	-0.00449	2	1	37.26	0	0.00104	0|0	5.82	0	2	MASCOT
								K.DLSPSDLVQIAK.L	1285.7	0.00049	2	1	61.15	0	1.28e-05	0|0	4.21	0	2	MASCOT
								K.LAEQAER.Y	816.421	0.00055	2	1	39.3	0	0.00155	0|0	4.53	0	2	MASCOT
								K.NVVGAR.R	615.357	0.0006	2	1	38.44	0	0.00206	0|0	9.75	0	2	MASCOT
								K.SNGFESQVFYR.K	1333.62	-0.00073	2	1	52.53	0	4.61e-05	0|0	5.72	0	2	MASCOT
								K.YLTPK.F ! K.YLTPK.S ! K.YLTPK.H	621.361	-0.00074	2	1	23.11	0	0.055	0|0	8.59	0	2	MASCOT
								R.DSFVLQQK.D	964.51	-0.00058	2	1	30.22	0	0.0215	0|0	5.84	0	2	MASCOT
								R.EVLTLLSK.Y	902.556	-0.00029	2	1	30.38	0	0.0066	0|0	6.1	0	2	MASCOT
								R.NLFSVAYK.N	941.509	-0.00111	2	1	28.38	0	0.0152	0|0	8.59	0	2	MASCOT
								R.VISAVEHK.H	882.504	0.00035	2	1	25.57	0	0.0309	0|0	6.72	0	2	MASCOT
								R.VISAVEHKHDENSK.K	1592.8	-1e-05	3	1	30.57	0	0.0177	0|0	6.01	1	2	MASCOT
								R.VISAVEHKHDENSK.K	1592.8	0.00035	4	1	34.35	0	0.00742	0|0	6.01	1	2	MASCOT
								R.VKMEEELNEICR.E	1549.73	-0.0009	2	1	81.49	0	9.47e-08	0|0	4.49	1	2	MASCOT
								R.YDDMAAAMK.A	1015.42	-0.00212	2	1	27.33	0	0.00527	0|0	4.21	0	2	MASCOT
								R.YLAEVATGDAR.K	1165.58	-0.00218	2	1	70.25	0	1.68e-06	0|0	4.37	0	2	MASCOT
46	tr|A0A4Z2CQM7|A0A4Z2CQM7_SCHJA Annexin OS=Schistosoma japonicum OX=6182 GN=EWB00_008346 PE=3 SV=1	17	16	0.2515	54391.3	6.42	510.464
								K.AMAGLGTNEK.E	991.488	-0.00012	2	1	65.63	0	5.17e-06	0|0	6.05	0	2	MASCOT
								K.DAEDLYR.A	881.4	-1e-05	2	1	38.79	0	0.00111	0|0	4.03	0	2	MASCOT
								K.DVKDETSGYFK.R	1288.61	-0.00295	2	1	31.71	0	0.00651	0|0	4.56	1	2	MASCOT
								K.ELIEVMAHR.S	1097.58	-0.00084	2	1	32.49	0	0.011	0|0	5.4	0	2	MASCOT
								K.ELIEVMAHR.S	1097.58	-0.00081	3	1	29.29	0	0.0231	0|0	5.4	0	2	MASCOT
								K.FLQILCSR.S	1036.56	-0.00124	2	1	30.74	0	0.0191	0|0	8.25	0	2	MASCOT
								K.GAGTDDPTLIR.I	1115.57	0.00157	2	1	69.48	0	1.56e-06	0|0	4.21	0	2	MASCOT
								K.SEMSGDLLR.T	1007.48	-0.00212	2	1	33.11	0	0.00875	0|0	4.37	0	2	MASCOT
								K.TEFLALTGK.T	979.546	-0.00114	2	1	38.31	0	0.00238	0|0	5.66	0	2	MASCOT
								K.YFAEK.L	657.324	-0.00055	2	1	21.35	0	0.033	0|0	6	0	2	MASCOT
								R.DENPNVDEAR.A	1158.5	-0.00068	2	1	48.21	0	6.34e-05	0|0	3.92	0	2	MASCOT
								R.DMESALK.S	793.376	-6e-05	2	1	22.66	0	0.0596	0|0	4.37	0	2	MASCOT
								R.IKTEFLALTGK.T	1220.72	-0.0012	2	1	59.57	0	6.68e-06	0|0	8.59	1	2	MASCOT
								R.KDAEDLYR.A	1009.49	0.00195	2	1	37.22	0	0.0079	0|0	4.56	1	2	MASCOT
								R.SCVALLQASR.D	1104.58	0.00087	2	1	23.2	0	0.111	0|0	7.96	0	2	MASCOT
								R.TMLTAVR.C	791.444	-0.00099	2	1	34.33	0	0.00773	0|0	9.41	0	2	MASCOT
								R.TNQQLTEIK.E	1074.58	-0.00056	2	1	44.3	0	0.00091	0|0	5.66	0	2	MASCOT
47	tr|Q5D9T1|Q5D9T1_SCHJA Malate dehydrogenase OS=Schistosoma japonicum OX=6182 GN=Mor1 PE=2 SV=1	23	15	0.4457	36469.1	8.82
								K.AGAGSATLSM*AYAGAR.F	1470.7	0.00221	2	1	47.2	0	0.000255	0|0	8.79	0	2	MASCOT
								K.AGAGSATLSMAYAGAR.F	1454.71	-0.00153	2	1	69.54	0	1.99e-06	0|0	8.79	0	2	MASCOT
								K.GKEFAAK.F	750.414	0.001	2	1	26.2	0	0.0318	0|0	8.59	1	2	MASCOT
								K.KLIPELQANIK.K	1266.78	-0.00057	2	1	29.91	0	0.00204	0|0	8.59	1	2	MASCOT
								K.KLIPELQANIK.K	1266.78	-0.00167	3	1	41.25	0	0.000135	0|0	8.59	1	2	MASCOT
								K.LIPELQANIK.K	1138.68	-0.00095	2	1	52.79	0	2.68e-05	0|0	6	0	2	MASCOT
								K.LIPELQANIK.K	1138.68	0.00115	2	1	41.4	0	0.000319	0|0	6	0	2	MASCOT
								K.LNEYEIELLK.K	1263.68	0.0002	2	1	56.33	0	4.81e-05	0|0	4.25	0	2	MASCOT
								K.LNEYEIELLKK.L	1391.78	-0.00143	2	1	55.1	0	3.92e-05	0|0	4.79	1	2	MASCOT
								K.LNEYEIELLKK.L	1391.78	-0.00106	3	1	57.02	0	2.52e-05	0|0	4.79	1	2	MASCOT
								K.QSPLIYQLALYDIAHVK.G	1972.09	0.00064	3	1	23.75	0	0.0489	0|0	6.74	0	2	MASCOT
								K.RIQEAGTEVVEAK.A	1429.76	0.00099	2	1	22.12	0	0.129	0|0	4.79	1	2	MASCOT
								K.RIQEAGTEVVEAK.A	1429.76	-0.00064	3	1	52.43	0	0.000273	0|0	4.79	1	2	MASCOT
								K.VAVLGASGGIGQPLSLLLK.Q	1793.09	-0.00267	2	1	102.14	0	1.41e-10	0|0	8.72	0	2	MASCOT
								K.VAVLGASGGIGQPLSLLLK.Q	1793.09	-0.00338	3	1	36.79	0	0.000482	0|0	8.72	0	2	MASCOT
								R.DDLFNTNASIVAELINACAK.N	2179.07	-0.00252	3	1	93.48	0	8.59e-09	0|0	4.03	0	2	MASCOT
								R.FAISLLEAMNGR.A	1321.69	-0.00149	3	1	62.74	0	1e-05	0|0	6	0	2	MASCOT
								R.HNVYDPK.R	872.426	-0.00016	2	1	33	0	0.00421	0|0	6.74	0	2	MASCOT
								R.IQEAGTEVVEAK.A	1273.66	-0.00164	2	1	75.61	0	5.34e-07	0|0	4.25	0	2	MASCOT
								R.IQEAGTEVVEAK.A	1273.66	-0.00052	2	1	46.1	0	0.00127	0|0	4.25	0	2	MASCOT
								R.IQEAGTEVVEAK.A	1273.66	-0.0015	2	1	26.73	0	0.0414	0|0	4.25	0	2	MASCOT
								R.LFGVTTLDVVR.S	1219.7	-0.00168	2	1	58.54	0	1.43e-05	0|0	5.84	0	2	MASCOT
								R.SNTFIAQAK.D	979.521	-0.00052	2	1	42.03	0	0.00116	0|0	8.47	0	2	MASCOT
48	tr|C1L7Y4|C1L7Y4_SCHJA Annexin OS=Schistosoma japonicum OX=6182 PE=2 SV=1	19	15	0.4322	39608.8	5.11
								K.AYADLLLK.A	906.529	0.0013	2	1	37.26	0	0.00243	0|0	5.88	0	2	MASCOT
								K.DLITELSSETSGHFK.K	1663.82	-0.00198	3	1	62.15	0	1.1e-05	0|0	4.65	0	2	MASCOT
								K.DLITELSSETSGHFK.K	1663.82	-0.00071	2	1	77.62	0	3.19e-07	0|0	4.65	0	2	MASCOT
								K.GLGTDDCTLMR.I	1238.55	-0.00173	2	1	60.73	0	6.47e-06	0|0	4.21	0	2	MASCOT
								K.IQIIGPNGEIYQPTLK.I ! K.LQIIGPNGEIYQPTLK.I	1784	0.00109	2	1	61.28	0	9.53e-06	0|0	6	0	2	MASCOT
								K.IQIIGPNGEIYQPTLK.I ! K.LQIIGPNGEIYQPTLK.I	1784	-0.00178	3	1	37.75	0	0.00212	0|0	6	0	2	MASCOT
								K.IQIIGPNGEIYQPTLK.I ! K.LQIIGPNGEIYQPTLK.I	1784	-0.00325	2	1	29.98	0	0.0128	0|0	6	0	2	MASCOT
								K.MLLTDTDK.M	936.471	-0.00157	2	1	40.35	0	0.00158	0|0	4.21	0	2	MASCOT
								K.MLLTDTDKMNAR.A	1408.69	-0.00096	3	1	52.51	0	9.73e-05	0|0	5.71	1	2	MASCOT
								K.MLLTDTDKMNAR.A	1408.69	-0.00071	2	1	31.22	0	0.0131	0|0	5.71	1	2	MASCOT
								K.NLVIALLQAK.R	1082.69	0.00141	2	1	39.74	0	0.000319	0|0	8.75	0	2	MASCOT
								R.EEIPFEIAEQIQSK.G	1660.84	-0.0045	2	1	47.15	0	0.00041	0|0	4.09	0	2	MASCOT
								R.IIGILGYR.S	904.561	-0.00108	2	1	33.61	0	0.00353	0|0	8.75	0	2	MASCOT
								R.LGTDEAAIIK.I	1030.58	-0.00101	2	1	65.73	0	5.96e-06	0|0	4.37	0	2	MASCOT
								R.SETSGDYR.K	914.385	0.00152	2	1	29.32	0	0.00339	0|0	4.37	0	2	MASCOT
								R.SETSGDYRK.L	1042.48	0.00102	3	1	21.29	0	0.101	0|0	5.79	1	2	MASCOT
								R.SQGSSLEEWIR.S	1291.63	0.0019	2	1	52.64	0	8.09e-05	0|0	4.53	0	2	MASCOT
								R.SVWHIQAIAQHFEK.K	1693.88	-0.00164	2	1	31.66	0	0.0157	0|0	6.66	0	2	MASCOT
								R.TLESDVEDDLSGPFK.N	1651.77	0.00152	2	1	29.18	0	0.0128	0|0	3.77	0	2	MASCOT
49	tr|Q540A3|Q540A3_SCHJA Clone ZZD245 mRNA sequence OS=Schistosoma japonicum OX=6182 GN=GSTM1 PE=2 SV=1	19	15	0.5046	25498.4	6.09
								K.DFETLK.V	752.382	-1e-05	2	1	32.72	0	0.00775	0|0	4.37	0	2	MASCOT
								K.DFETLK.V	752.382	-0.00061	1	1	27.15	0	0.1	0|0	4.37	0	2	MASCOT
								K.DFETLKVDFLSK.L	1441.76	-0.00126	3	1	38.06	0	0.00272	0|0	4.56	1	2	MASCOT
								K.GLVQPTR.L	770.452	-7e-05	2	1	23.55	0	0.0283	0|0	9.75	0	2	MASCOT
								K.HNMLGGCPK.E	1013.47	-0.001	2	1	44.8	0	0.000834	0|0	8.23	0	2	MASCOT
								K.HNMLGGCPK.E	1013.47	-0.00045	3	1	43.83	0	0.000327	0|0	8.23	0	2	MASCOT
								K.KFELGLEFPNLPYYIDGDVK.L	2357.21	-0.00069	3	1	55.46	0	0.000157	0|0	4.32	1	2	MASCOT
								K.LPEMLK.M	730.417	-0.00094	2	1	28.83	0	0.0388	0|0	6	0	2	MASCOT
								K.LPEMLK.M	730.417	-0.00086	2	1	22.58	0	0.164	0|0	6	0	2	MASCOT
								K.LTQSMAIIR.Y	1032.59	-0.00158	2	1	65.18	0	6.08e-06	0|0	9.75	0	2	MASCOT
								K.LVCFK.K	666.364	-0.00042	2	1	22.95	0	0.0677	0|0	8.22	0	2	MASCOT
								K.MFEDR.L	697.297	-0.00057	2	1	21.51	0	0.029	0|0	4.37	0	2	MASCOT
								K.RIEAIPQIDK.Y	1182.68	-0.00142	2	1	22.5	0	0.0512	0|0	6.07	1	2	MASCOT
								K.VDFLSK.L	708.393	-0.00018	2	1	34.92	0	0.00493	0|0	5.81	0	2	MASCOT
								M.SPILGYWK.I	963.53	-7e-05	2	1	26.67	0	0.0445	0|0	8.31	0	2	MASCOT
								R.AEISMLEGAVLDIR.Y	1516.8	-0.00311	3	1	63.92	0	9.23e-06	0|0	4.14	0	2	MASCOT
								R.AEISMLEGAVLDIR.Y	1516.8	-0.00284	2	1	106.14	0	5.53e-10	0|0	4.14	0	2	MASCOT
								R.IEAIPQIDK.Y	1026.58	-0.00048	2	1	43.11	0	0.000442	0|0	4.37	0	2	MASCOT
								R.YIADK.H ! K.YLADK.H	609.324	0.00031	2	1	21.31	0	0.265	0|0	5.84	0	2	MASCOT
50	tr|C1L7Y2|C1L7Y2_SCHJA Annexin OS=Schistosoma japonicum OX=6182 PE=2 SV=1	18	15	0.4548	39686.8	5	942.873
								K.AYADLLLK.A	906.529	0.0013	2	1	37.26	0	0.00243	0|0	5.88	0	2	MASCOT
								K.DLINELSSETSGHFK.K	1676.81	-0.00097	3	1	53.34	0	7.02e-05	0|0	4.65	0	2	MASCOT
								K.GLGTDDCTLMR.I	1238.55	-0.00173	2	1	60.73	0	6.47e-06	0|0	4.21	0	2	MASCOT
								K.GWGTNEHR.I	956.433	-0.00104	2	1	42.76	0	0.000294	0|0	6.75	0	2	MASCOT
								K.IQIIGPNGEIYQPTLK.I ! K.LQIIGPNGEIYQPTLK.I	1784	0.00109	2	1	61.28	0	9.53e-06	0|0	6	0	2	MASCOT
								K.IQIIGPNGEIYQPTLK.I ! K.LQIIGPNGEIYQPTLK.I	1784	-0.00178	3	1	37.75	0	0.00212	0|0	6	0	2	MASCOT
								K.IQIIGPNGEIYQPTLK.I ! K.LQIIGPNGEIYQPTLK.I	1784	-0.00325	2	1	29.98	0	0.0128	0|0	6	0	2	MASCOT
								K.MLLTDTDK.M	936.471	-0.00157	2	1	40.35	0	0.00158	0|0	4.21	0	2	MASCOT
								K.MLLTDTDKMNAR.A	1408.69	-0.00096	3	1	52.51	0	9.73e-05	0|0	5.71	1	2	MASCOT
								K.MLLTDTDKMNAR.A	1408.69	-0.00071	2	1	31.22	0	0.0131	0|0	5.71	1	2	MASCOT
								K.NLVIALLQAK.R	1082.69	0.00141	2	1	39.74	0	0.000319	0|0	8.75	0	2	MASCOT
								R.EEIPFEIAEQIQSK.G	1660.84	-0.0045	2	1	47.15	0	0.00041	0|0	4.09	0	2	MASCOT
								R.IIEILGYR.S ! R.IIEILGYR.T	976.583	-0.00036	2	1	45.91	0	0.000282	0|0	6	0	2	MASCOT
								R.LGTDEAAIIK.I	1030.58	-0.00101	2	1	65.73	0	5.96e-06	0|0	4.37	0	2	MASCOT
								R.SETSGDYQK.L	1014.44	0.00167	2	1	34.77	0	0.0011	0|0	4.37	0	2	MASCOT
								R.SQGSSLEEWIR.S	1291.63	0.0019	2	1	52.64	0	8.09e-05	0|0	4.53	0	2	MASCOT
								R.SVWHIQAIAQHFEK.K	1693.88	-0.00164	2	1	31.66	0	0.0157	0|0	6.66	0	2	MASCOT
								R.TLESDVEDDLSGPFK.N	1651.77	0.00152	2	1	29.18	0	0.0128	0|0	3.77	0	2	MASCOT
51	tr|O45034|O45034_SCHJA Calreticulin OS=Schistosoma japonicum OX=6182 GN=calr PE=2 SV=1	16	15	0.3333	45813.3	4.54
								K.HNPEYKGEWSPR.R	1499.7	-0.00221	3	1	30.8	0	0.0111	0|0	6.76	1	2	MASCOT
								K.IEAGKSPVNPIEDLGLK.T	1779.99	-0.00048	3	1	22.75	0	0.0616	0|0	4.68	1	2	MASCOT
								K.IMFGPDICGMATK.R	1440.67	-0.00233	2	1	79.15	0	1.97e-07	0|0	5.83	0	2	MASCOT
								K.ISEPFSNR.D	949.474	-0.00195	2	1	32.21	0	0.0108	0|0	6	0	2	MASCOT
								K.KDIPCKDDQK.T	1246.61	0.00564	3	1	32.65	0	0.00598	0|0	6.03	2	2	MASCOT
								K.LLGSDIDPK.T	957.525	-0.00088	2	1	52.42	0	8.36e-05	0|0	4.21	0	2	MASCOT
								K.RHDNELAEDQSATK.S	1613.75	0.00025	2	1	35.46	0	0.00902	0|0	4.75	1	2	MASCOT
								K.SIDGWIQSTFNGDK.Q	1567.74	0.00134	2	1	77.12	0	2.93e-07	0|0	4.21	0	2	MASCOT
								K.SPVNPIEDLGLK.T	1281.7	-0.00215	2	1	67.13	0	3.49e-06	0|0	4.37	0	2	MASCOT
								K.TFHGETPYK.I	1079.52	0.00325	2	1	23.73	0	0.0555	0|0	6.41	0	2	MASCOT
								K.TLVLQFTVK.F	1048.64	-0.00082	2	1	38.58	0	0.000735	0|0	8.41	0	2	MASCOT
								K.TVTCGGAYIK.L	1069.53	-0.00138	2	1	30.22	0	0.0102	0|0	7.86	0	2	MASCOT
								R.FYGIAR.K ! R.FYGIAR.N	726.393	-2e-05	2	1	31.53	0	0.00629	0|0	8.75	0	2	MASCOT
								R.HDNELAEDQSATK.S	1457.65	0.00016	2	1	75.75	0	1.97e-07	0|0	4.31	0	2	MASCOT
								R.HDNELAEDQSATK.S	1457.65	-0.00138	3	1	39.38	0	0.000929	0|0	4.31	0	2	MASCOT
								R.KRHDNELAEDQSATK.S	1741.85	-0.00142	2	1	51.92	0	8.55e-05	0|0	5.48	2	2	MASCOT
52	tr|A0A4Z2D8P4|A0A4Z2D8P4_SCHJA Titin (Fragment) OS=Schistosoma japonicum OX=6182 GN=EWB00_003324 PE=4 SV=1	15	15	0.025	651228	5.5	608.563
								K.ADVVSGLTSLPVSK.V	1372.77	-0.00111	2	1	46.87	0	0.000397	0|0	5.88	0	2	MASCOT
								K.HAIPVSVEGEPLPQVDWK.F	2001.04	0.00146	3	1	41.26	0	0.00117	0|0	4.65	0	2	MASCOT
								K.IAPTLK.L	642.418	-0.00017	2	1	32.43	0	0.00223	0|0	8.75	0	2	MASCOT
								K.LQVNK.S	601.367	0.00045	2	1	22.52	0	0.317	0|0	8.75	0	2	MASCOT
								K.NDVGQSEFAETSPVSTK.L	1795.83	-0.00065	2	1	75.34	0	8.61e-07	0|0	4.14	0	2	MASCOT
								K.STSSSVTGTSSK.S	1128.54	0.00338	2	1	75.57	0	2.48e-07	0|0	8.47	0	2	MASCOT
								K.VENLSSEAR.V	1004.5	-0.0021	2	1	51.22	0	0.000127	0|0	4.53	0	2	MASCOT
								K.VSPDEQGIYSAR.L	1321.64	-0.00227	2	1	40.1	0	0.00439	0|0	4.37	0	2	MASCOT
								R.FKADVVSGLTSLPVSK.V	1647.93	0.00328	2	1	54.61	0	9.03e-05	0|0	8.59	1	2	MASCOT
								R.MRVEELENGK.V	1204.6	0.0006	3	1	29.09	0	0.0247	0|0	4.78	1	2	MASCOT
								R.TRPDADLGSPQSPR.F	1496.75	-6e-05	3	1	43.56	0	0.000936	0|0	5.63	0	2	MASCOT
								R.VEELENGK.V	917.457	0.00046	2	1	33.24	0	0.00662	0|0	4.25	0	2	MASCOT
								R.VIINDAYTSR.V	1151.61	-0.00105	2	1	31.06	0	0.0143	0|0	5.81	0	2	MASCOT
								R.VIVVNNVGK.S	941.578	0.00032	2	1	27.79	0	0.0302	0|0	8.72	0	2	MASCOT
								R.VSAVNDAGK.S	860.447	0.00047	2	1	53.47	0	8.7e-05	0|0	5.81	0	2	MASCOT
53	tr|C1LFJ7|C1LFJ7_SCHJA Citrate synthase OS=Schistosoma japonicum OX=6182 GN=CS PE=2 SV=1	15	15	0.2915	52045.5	7.99
								K.DIMADLIPK.E	1015.55	-0.00096	2	1	39.41	0	0.00227	0|0	4.21	0	2	MASCOT
								K.EFASR.A	609.299	0.00084	2	1	25.21	0	0.0565	0|0	6.1	0	2	MASCOT
								K.EFGTTK.V	682.341	0.00071	2	1	30.05	0	0.013	0|0	6.1	0	2	MASCOT
								K.GLVTETSVLDINEGIR.F	1715.92	0.00152	2	1	95.38	0	6.19e-09	0|0	4.14	0	2	MASCOT
								K.LPTVASIIYR.N	1132.67	-0.00133	2	1	46.55	0	0.000193	0|0	8.75	0	2	MASCOT
								K.LVAQLYK.V	834.508	-0.0009	2	1	37.83	0	0.00152	0|0	8.59	0	2	MASCOT
								K.LVNDMGR.K	804.403	-0.0002	2	1	37.66	0	0.00261	0|0	5.84	0	2	MASCOT
								K.NPTDENVK.Q	916.437	-4e-05	2	1	57.14	0	1.44e-05	0|0	4.37	0	2	MASCOT
								K.SLSTEALMK.L	979.513	-0.00189	2	1	41.35	0	0.00146	0|0	5.72	0	2	MASCOT
								K.VGDVTVDMMYGGMR.G	1530.67	0.00425	2	1	81.32	0	4.21e-08	0|0	4.21	0	2	MASCOT
								K.VVPPILTSLGK.V	1123.71	-0.0022	2	1	39.82	0	0.00129	0|0	8.72	0	2	MASCOT
								R.AYSQGIK.K	766.409	-0.00038	2	1	22.02	0	0.0779	0|0	8.63	0	2	MASCOT
								R.FTCAQEFCER.H	1347.55	-0.00157	2	1	47.4	0	2.09e-05	0|0	4.53	0	2	MASCOT
								R.GLSIPDCQK.Q	1017.5	-0.00157	2	1	24.96	0	0.117	0|0	5.83	0	2	MASCOT
								R.HFPNDPLYK.L	1130.56	-0.00061	2	1	28.95	0	0.0154	0|0	6.74	0	2	MASCOT
54	tr|Q5DES2|Q5DES2_SCHJA Proteasome endopeptidase complex OS=Schistosoma japonicum OX=6182 GN=EWB00_006808 PE=2 SV=1	20	14	0.502	27687.4	5.94	904.055
								K.ADPIFR.- ! K.ADPIFR.K	718.388	-0.0004	2	1	30.06	0	0.0214	0|0	5.88	0	2	MASCOT
								K.AISLDGHLSVGVR.G	1323.74	-0.00188	3	1	24.21	0	0.0472	0|0	6.79	0	2	MASCOT
								K.AISLDGHLSVGVR.G	1323.74	-0.00224	2	1	49.28	0	0.000147	0|0	6.79	0	2	MASCOT
								K.ATELEIGVVSK.A	1145.64	-0.00065	2	1	55.34	0	6.61e-05	0|0	4.53	0	2	MASCOT
								K.FGYEVPCDVLMHR.I	1622.75	-0.00017	3	1	40.44	0	0.000953	0|0	5.32	0	2	MASCOT
								K.FGYEVPCDVLMHR.I	1622.75	0.00082	2	1	39.04	0	0.00128	0|0	5.32	0	2	MASCOT
								K.ILDRR.L ! K.LIDRR.S	672.415	0.01097	2	1	33.76	0	0.00997	0|0	9.6	1	2	MASCOT
								K.LTVEEIDAHLVR.M	1394.76	-0.00113	2	1	63.04	0	8.12e-06	0|0	4.65	0	2	MASCOT
								K.SDPSGFVAGHR.A	1129.54	0.00019	3	1	46.59	0	0.000202	0|0	6.46	0	2	MASCOT
								K.SDPSGFVAGHR.A	1129.54	-0.00069	2	1	57.81	0	1.52e-05	0|0	6.46	0	2	MASCOT
								R.AVAVGEK.Q	673.388	0.00022	2	1	35.94	0	0.00759	0|0	6.05	0	2	MASCOT
								R.FMTIFSPEGR.L	1184.58	-0.00129	2	1	42.03	0	0.000799	0|0	6	0	2	MASCOT
								R.GHDCAVVAAQLK.L	1268.64	0	2	1	47.12	0	0.000401	0|0	6.73	0	2	MASCOT
								R.GHDCAVVAAQLK.L	1268.64	-0.00166	3	1	28.87	0	0.026	0|0	6.73	0	2	MASCOT
								R.HLENEFR.K	944.458	-0.00033	2	1	23.65	0	0.0419	0|0	5.4	0	2	MASCOT
								R.KLTVEEIDAHLVR.M	1522.86	-0.0018	3	1	43.09	0	0.000538	0|0	5.45	1	2	MASCOT
								R.KLTVEEIDAHLVR.M	1522.86	-0.00143	4	1	34.89	0	0.00368	0|0	5.45	1	2	MASCOT
								R.LHQVEYTFK.A	1164.6	0.00027	3	1	34.74	0	0.00801	0|0	6.75	0	2	MASCOT
								R.LHQVEYTFK.A	1164.6	0.00136	2	1	33.63	0	0.0101	0|0	6.75	0	2	MASCOT
								R.YEAATFK.H	829.409	-0.0006	2	1	48.43	0	0.000129	0|0	6	0	2	MASCOT
55	tr|Q5DBM0|Q5DBM0_SCHJA Annexin OS=Schistosoma japonicum OX=6182 PE=2 SV=1	18	14	0.4153	39672.8	4.95	993.892
								K.AYADLLLK.A	906.529	0.0013	2	1	37.26	0	0.00243	0|0	5.88	0	2	MASCOT
								K.DLITELSSETSGHFK.K	1663.82	-0.00198	3	1	62.15	0	1.1e-05	0|0	4.65	0	2	MASCOT
								K.DLITELSSETSGHFK.K	1663.82	-0.00071	2	1	77.62	0	3.19e-07	0|0	4.65	0	2	MASCOT
								K.GLGTDDCTLMR.I	1238.55	-0.00173	2	1	60.73	0	6.47e-06	0|0	4.21	0	2	MASCOT
								K.GWGTNEHR.I	956.433	-0.00104	2	1	42.76	0	0.000294	0|0	6.75	0	2	MASCOT
								K.IQIIGPNGEIYQPTLK.I ! K.LQIIGPNGEIYQPTLK.I	1784	0.00109	2	1	61.28	0	9.53e-06	0|0	6	0	2	MASCOT
								K.IQIIGPNGEIYQPTLK.I ! K.LQIIGPNGEIYQPTLK.I	1784	-0.00178	3	1	37.75	0	0.00212	0|0	6	0	2	MASCOT
								K.IQIIGPNGEIYQPTLK.I ! K.LQIIGPNGEIYQPTLK.I	1784	-0.00325	2	1	29.98	0	0.0128	0|0	6	0	2	MASCOT
								K.MLLTDTDK.M	936.471	-0.00157	2	1	40.35	0	0.00158	0|0	4.21	0	2	MASCOT
								K.MLLTDTDKMNAR.A	1408.69	-0.00096	3	1	52.51	0	9.73e-05	0|0	5.71	1	2	MASCOT
								K.MLLTDTDKMNAR.A	1408.69	-0.00071	2	1	31.22	0	0.0131	0|0	5.71	1	2	MASCOT
								K.NLVIALLQAK.R	1082.69	0.00141	2	1	39.74	0	0.000319	0|0	8.75	0	2	MASCOT
								R.IIEILGYR.S ! R.IIEILGYR.T	976.583	-0.00036	2	1	45.91	0	0.000282	0|0	6	0	2	MASCOT
								R.LGTDEAAIIK.I	1030.58	-0.00101	2	1	65.73	0	5.96e-06	0|0	4.37	0	2	MASCOT
								R.SETSGDYQK.L	1014.44	0.00167	2	1	34.77	0	0.0011	0|0	4.37	0	2	MASCOT
								R.SQGSSLEEWIR.S	1291.63	0.0019	2	1	52.64	0	8.09e-05	0|0	4.53	0	2	MASCOT
								R.SVWHIQAIAQHFEK.K	1693.88	-0.00164	2	1	31.66	0	0.0157	0|0	6.66	0	2	MASCOT
								R.TLESDVEDDLSGPFK.N	1651.77	0.00152	2	1	29.18	0	0.0128	0|0	3.77	0	2	MASCOT
56	tr|Q5DFR2|Q5DFR2_SCHJA Annexin OS=Schistosoma japonicum OX=6182 PE=2 SV=1	18	14	0.3733	40666.2	7.05	658.9
								K.AYEVIYGK.S	942.493	-0.00112	2	1	45.95	0	0.000249	0|0	6.04	0	2	MASCOT
								K.DDTSGDYR.Q	928.364	0.00092	2	1	23.39	0	0.00596	0|0	3.93	0	2	MASCOT
								K.DKGIEDSNR.S	1033.49	-7e-05	2	1	34.02	0	0.0113	0|0	4.56	1	2	MASCOT
								K.DKGIEDSNR.S	1033.49	0.00141	3	1	22.78	0	0.115	0|0	4.56	1	2	MASCOT
								K.GLGTNDR.V	732.363	0.00077	2	1	27.18	0	0.0215	0|0	5.84	0	2	MASCOT
								K.GPGTDETTIINILAR.R	1570.84	-0.00422	2	1	103.16	0	7.46e-10	0|0	4.37	0	2	MASCOT
								K.GVNSVINHELAEADAK.D	1666.84	-0.00066	3	1	38.65	0	0.00284	0|0	4.65	0	2	MASCOT
								K.GVNSVINHELAEADAK.D	1666.84	0.00092	2	1	65.83	0	5.39e-06	0|0	4.65	0	2	MASCOT
								K.LLVSVLR.Y	799.54	-0.00089	2	1	37.31	0	0.00119	0|0	9.75	0	2	MASCOT
								K.SDTSGDFRK.V	1012.47	0.00032	2	1	29.12	0	0.0124	0|0	5.68	1	2	MASCOT
								K.SLLNAVKDDTSGDYR.Q	1653.81	-0.00213	3	1	39.46	0	0.00193	0|0	4.43	1	2	MASCOT
								K.VLCQLVVDTPYMLAK.S	1749.93	-0.00465	2	1	52.89	0	9e-05	0|0	5.8	0	2	MASCOT
								R.AVANAYK.E	736.399	-0.00014	2	1	31.54	0	0.0116	0|0	8.63	0	2	MASCOT
								R.AVANAYK.E	736.399	-0.00094	2	1	22.13	0	0.0974	0|0	8.63	0	2	MASCOT
								R.DDIQLLQLK.A	1085.62	-0.00128	2	1	35.25	0	0.00463	0|0	4.21	0	2	MASCOT
								R.SEIDLQDIMK.A	1191.59	-0.00098	2	1	34.67	0	0.0135	0|0	4.03	0	2	MASCOT
								R.SLVTDMK.K	793.412	-0.00179	1	1	28.87	0	0.0689	0|0	5.55	0	2	MASCOT
								R.SLVTDMK.K	793.412	0.00129	2	1	42.11	0	0.00381	0|0	5.55	0	2	MASCOT
57	tr|C1L7Y3|C1L7Y3_SCHJA Annexin A13 (Annexin XIII) OS=Schistosoma japonicum OX=6182 PE=2 SV=1	17	14	0.3739	39665.9	5.16	847.543
								K.GLGTDDCTLMR.I	1238.55	-0.00173	2	1	60.73	0	6.47e-06	0|0	4.21	0	2	MASCOT
								K.GWGTNEHR.I	956.433	-0.00104	2	1	42.76	0	0.000294	0|0	6.75	0	2	MASCOT
								K.IAYQSVLK.D	921.54	-0.00111	2	1	20.5	0	0.0878	0|0	8.59	0	2	MASCOT
								K.IQIIGPNGEIYQPTLK.I ! K.LQIIGPNGEIYQPTLK.I	1784	0.00109	2	1	61.28	0	9.53e-06	0|0	6	0	2	MASCOT
								K.IQIIGPNGEIYQPTLK.I ! K.LQIIGPNGEIYQPTLK.I	1784	-0.00178	3	1	37.75	0	0.00212	0|0	6	0	2	MASCOT
								K.IQIIGPNGEIYQPTLK.I ! K.LQIIGPNGEIYQPTLK.I	1784	-0.00325	2	1	29.98	0	0.0128	0|0	6	0	2	MASCOT
								K.MLLTDTDK.M	936.471	-0.00157	2	1	40.35	0	0.00158	0|0	4.21	0	2	MASCOT
								K.MLLTDTDKMNAR.A	1408.69	-0.00096	3	1	52.51	0	9.73e-05	0|0	5.71	1	2	MASCOT
								K.MLLTDTDKMNAR.A	1408.69	-0.00071	2	1	31.22	0	0.0131	0|0	5.71	1	2	MASCOT
								K.NLVIALLQAK.R	1082.69	0.00141	2	1	39.74	0	0.000319	0|0	8.75	0	2	MASCOT
								R.IIEILGYR.S ! R.IIEILGYR.T	976.583	-0.00036	2	1	45.91	0	0.000282	0|0	6	0	2	MASCOT
								R.LGTDEAAIIK.I	1030.58	-0.00101	2	1	65.73	0	5.96e-06	0|0	4.37	0	2	MASCOT
								R.SETSGDYR.K	914.385	0.00152	2	1	29.32	0	0.00339	0|0	4.37	0	2	MASCOT
								R.SETSGDYRK.L	1042.48	0.00102	3	1	21.29	0	0.101	0|0	5.79	1	2	MASCOT
								R.SQGSSLEEWIR.S	1291.63	0.0019	2	1	52.64	0	8.09e-05	0|0	4.53	0	2	MASCOT
								R.SVWHIQAIAQHFEK.K	1693.88	-0.00164	2	1	31.66	0	0.0157	0|0	6.66	0	2	MASCOT
								R.TLESDVEDDLSGPFK.N	1651.77	0.00152	2	1	29.18	0	0.0128	0|0	3.77	0	2	MASCOT
58	tr|C1LLF3|C1LLF3_SCHJA Ornithine aminotransferase OS=Schistosoma japonicum OX=6182 GN=oat-prov PE=2 SV=1	16	14	0.2984	47344.2	8.44	560.449
								K.GLLNAIVIR.Q	968.625	0.0015	2	1	36.93	0	0.000639	0|0	9.75	0	2	MASCOT
								K.IPDGQAR.V	756.4	0.00015	2	1	30.74	0	0.00607	0|0	5.84	0	2	MASCOT
								K.LGEIFR.N	734.42	-0.00025	2	1	42.23	0	0.000907	0|0	6	0	2	MASCOT
								K.LSEVVYSR.E	952.51	-0.00106	2	1	47.02	0	0.000357	0|0	6	0	2	MASCOT
								K.MFGYDK.V	760.333	-0.00187	1	1	33.51	0	0.00548	0|0	5.59	0	2	MASCOT
								K.SVVELYR.G	865.478	-0.00058	2	1	34.91	0	0.00463	0|0	5.72	0	2	MASCOT
								K.TQSETLTLTSR.A	1236.64	-0.00175	2	1	40.46	0	0.00206	0|0	5.66	0	2	MASCOT
								K.VLPMNSGVEAGETSLK.L	1631.83	0.00136	2	1	66.93	0	9.9e-06	0|0	4.53	0	2	MASCOT
								K.VLPMNSGVEAGETSLK.L	1631.83	0.00017	3	1	26.92	0	0.0412	0|0	4.53	0	2	MASCOT
								R.DHGLLAKPTHDTIIR.L	1686.93	-0.00144	4	1	23.87	0	0.0607	0|0	6.92	0	2	MASCOT
								R.DHGLLAKPTHDTIIR.L	1686.93	-0.00288	3	1	33.96	0	0.00615	0|0	6.92	0	2	MASCOT
								R.IVDAIK.T	658.413	-0.00113	2	1	29.91	0	0.0237	0|0	5.84	0	2	MASCOT
								R.LAPPLVIK.E	850.576	-0.00107	2	1	34.3	0	0.000186	0|0	8.75	0	2	MASCOT
								R.QGFNAWDVCLK.L	1337.63	0.00057	2	1	61.03	0	2.67e-05	0|0	5.83	0	2	MASCOT
								R.TPSDGYLK.G	880.441	-2e-05	2	1	27.15	0	0.0327	0|0	5.5	0	2	MASCOT
								R.VLEEEGLAER.A	1144.58	-0.00203	2	1	70.98	0	1.46e-06	0|0	4.09	0	2	MASCOT
59	tr|C1LRC9|C1LRC9_SCHJA Carbonyl reductase 1 OS=Schistosoma japonicum OX=6182 GN=Cbr1 PE=2 SV=1	15	14	0.491	30739.6	6.03
								K.AESTTPFGEQAR.V	1293.61	-0.00114	2	1	40.38	0	0.00117	0|0	4.53	0	2	MASCOT
								K.AFLTFVK.T	825.487	0.00018	2	1	38.49	0	0.00205	0|0	8.8	0	2	MASCOT
								K.ASFIFGEMLK.N	1142.59	-0.00132	2	1	48.51	0	0.000219	0|0	6.05	0	2	MASCOT
								K.EPVNQFVYER.K	1280.63	-0.00276	2	1	55.68	0	3.38e-05	0|0	4.53	0	2	MASCOT
								K.FVGPMNLIELR.K	1288.71	-0.0013	2	1	65.43	0	6.87e-06	0|0	6	0	2	MASCOT
								K.GIGYNIVEK.L	992.541	-0.0028	2	1	24.3	0	0.084	0|0	6	0	2	MASCOT
								K.GWPSTAYEVSK.L	1224.59	-0.0039	2	1	26.71	0	0.0312	0|0	6	0	2	MASCOT
								K.LAFVTGSNK.G	936.515	-0.0002	2	1	55.12	0	4.52e-05	0|0	8.75	0	2	MASCOT
								K.LMSEFVK.A	853.449	-0.00068	2	1	28.16	0	0.0216	0|0	6	0	2	MASCOT
								K.TNYPNGINVAVNNAGIAYK.V ! K.TNYPNGINVAVNNAGIAYK.A	1993.01	0.00158	3	1	62.79	0	1.06e-05	0|0	8.17	0	2	MASCOT
								R.NDLYEK.F	781.373	-0.00091	2	1	21.08	0	0.0947	0|0	4.37	0	2	MASCOT
								R.NVELGLEAVK.K	1071.6	-0.00077	2	1	31.06	0	0.0117	0|0	4.53	0	2	MASCOT
								R.NVELGLEAVKK.L	1199.7	-0.0038	2	1	27.74	0	0.0284	0|0	6.14	1	2	MASCOT
								R.NVELGLEAVKK.L	1199.7	-0.00239	3	1	26.02	0	0.0431	0|0	6.14	1	2	MASCOT
								R.VVNVSSSLSLTSLK.N	1433.82	-0.02394	2	1	27.49	0	0.0628	0|0	8.72	0	2	MASCOT
60	tr|O96072|O96072_SCHJA Calpain OS=Schistosoma japonicum OX=6182 PE=2 SV=1	15	14	0.186	86579.6	5.34
								K.DQELKGPNYVGVIR.F	1587.85	-0.00279	3	1	30.19	0	0.0177	0|0	6.07	1	2	MASCOT
								K.FFSDGASR.F	886.405	-0.00086	2	1	31.56	0	0.00346	0|0	5.84	0	2	MASCOT
								K.GAWCDGAPQWR.E	1303.56	-0.00179	2	1	53.22	0	1.48e-05	0|0	5.83	0	2	MASCOT
								K.IYAQR.C	650.362	0.00033	2	1	21	0	0.197	0|0	8.75	0	2	MASCOT
								K.NLEGTSLFMK.E	1139.58	-0.0002	2	1	37.16	0	0.00361	0|0	6	0	2	MASCOT
								K.QYETLVK.N ! K.QYETLVK.D	880.477	0.0003	2	1	36.58	0	0.00427	0|0	6	0	2	MASCOT
								K.RPHEIISNAK.F	1164.65	-0.00142	2	1	36.58	0	0.00397	0|0	8.76	0	2	MASCOT
								K.TLAIDATK.M	832.477	-0.0009	2	1	44.28	0	0.00101	0|0	5.5	0	2	MASCOT
								R.AQLLTK.T	673.424	-4e-05	2	1	36.88	0	0.00504	0|0	8.8	0	2	MASCOT
								R.EVVAQFR.V	848.462	-0.00025	2	1	28.84	0	0.0336	0|0	6.1	0	2	MASCOT
								R.NVNAGGCINNR.T	1188.55	-0.00033	2	1	50.92	0	6.92e-05	0|0	8.25	0	2	MASCOT
								R.RLEEAIFSGQWQR.N	1619.83	-0.00212	3	1	40.96	0	0.00194	0|0	6.14	1	2	MASCOT
								R.RLEEAIFSGQWQR.N	1619.83	-0.00106	2	1	38.94	0	0.0031	0|0	6.14	1	2	MASCOT
								R.VISQIPITEQELDEDNTNR.G	2214.09	-0.00123	3	1	44.01	0	0.000703	0|0	3.83	0	2	MASCOT
								R.VSNLLFNAIAHR.Y	1354.76	-0.00087	3	1	60.31	0	9.73e-06	0|0	9.73	0	2	MASCOT
61	tr|Q5DGY9|Q5DGY9_SCHJA Heat shock 70kDa protein 9B OS=Schistosoma japonicum OX=6182 GN=HSPA9B PE=2 SV=1	15	14	0.2619	71296.4	6.25	660.255
								K.EATNELQQASLK.L	1331.68	-0.00103	2	1	56.33	0	0.000139	0|0	4.53	0	2	MASCOT
								K.EQQIVIR.S	885.515	-0.0005	2	1	20.76	0	0.0932	0|0	6.1	0	2	MASCOT
								K.ETAESYLGSK.V	1084.52	-0.00034	2	1	32.24	0	0.00612	0|0	4.53	0	2	MASCOT
								K.INEYKDQLPADEREK.L	1847.91	-0.00052	3	1	24.74	0	0.063	0|0	4.51	2	2	MASCOT
								K.VLENSEGSR.T	990.485	0.00068	2	1	58.65	0	2.51e-05	0|0	4.53	0	2	MASCOT
								R.DLVESVNQAESIVHDTESK.I	2100.01	-0.00193	3	1	65.96	0	3.92e-06	0|0	4.17	0	2	MASCOT
								R.EQGIDVTKDPMALQR.V	1700.86	-0.00596	2	1	39.26	0	0.00245	0|0	4.56	1	2	MASCOT
								R.LVGAPAK.R	655.414	-0.00066	2	1	40.6	0	0.000283	0|0	8.75	0	2	MASCOT
								R.NAEQYAEIDKK.R	1308.64	-0.00215	2	1	32.65	0	0.0106	0|0	4.68	1	2	MASCOT
								R.NTTIPTK.K ! R.NTTIPTK.H	774.436	-0.00059	2	1	50.23	0	0.000265	0|0	8.75	0	2	MASCOT
								R.NTTIPTK.K ! R.NTTIPTK.H	774.436	-0.00013	2	1	25.08	0	0.0863	0|0	8.75	0	2	MASCOT
								R.QAVTNSSNTFSATK.R	1455.71	-0.00031	2	1	82.69	0	7.8e-08	0|0	8.75	0	2	MASCOT
								R.SGGGLSKDEIENMVR.N	1591.77	-0.00629	3	1	51.3	0	0.000134	0|0	4.68	1	2	MASCOT
								R.TTPSVVAFTSDGER.L	1466.71	-0.00096	2	1	61.83	0	1.08e-05	0|0	4.37	0	2	MASCOT
								R.VINEPTAAALAYGLDR.T	1673.89	0.00033	3	1	33.78	0	0.00942	0|0	4.37	0	2	MASCOT
62	tr|A0A4Z2CZR2|A0A4Z2CZR2_SCHJA Laminin subunit gamma-1 OS=Schistosoma japonicum OX=6182 GN=EWB00_006126 PE=4 SV=1	14	14	0.073	175766	5.57	294.833
								K.EYLSAK.F	710.372	-0.00088	2	1	30.2	0	0.0111	0|0	6.1	0	2	MASCOT
								K.GIEGDEYER.N	1067.46	0.00045	2	1	33.42	0	0.0058	0|0	4	0	2	MASCOT
								K.KEYLSAK.F	838.467	-0.00071	2	1	35.03	0	0.00358	0|0	8.5	1	2	MASCOT
								K.LLANSMNK.L	890.476	-0.00083	2	1	29.33	0	0.0256	0|0	8.75	0	2	MASCOT
								K.MEDELHR.R	929.415	-0.00081	2	1	33.92	0	0.0059	0|0	4.65	0	2	MASCOT
								K.SGYYPNPK.Q	925.441	-0.00025	2	1	33.05	0	0.00612	0|0	8.22	0	2	MASCOT
								K.SQITDVLK.M	903.515	-0.00123	2	1	21.59	0	0.179	0|0	5.55	0	2	MASCOT
								K.YANEASELVK.E	1123.56	-0.0004	2	1	52.21	0	0.000102	0|0	4.53	0	2	MASCOT
								R.EFGNCDGK.T	926.367	-8e-05	2	1	39.13	0	0.000195	0|0	4.37	0	2	MASCOT
								R.LLTDEAQNVLENLR.H	1627.86	-0.00198	2	1	59.18	0	1.94e-05	0|0	4.14	0	2	MASCOT
								R.NLEGFDEHIFNTK.S	1563.74	-0.004	2	1	25.32	0	0.0369	0|0	4.65	0	2	MASCOT
								R.SNVIGR.Q	645.368	-0.00088	2	1	41.87	0	0.00298	0|0	9.47	0	2	MASCOT
								R.TPQTDPR.S	814.405	0.0004	2	1	24.82	0	0.0274	0|0	5.5	0	2	MASCOT
								R.TTELFYLSR.Q	1129.59	-0.0011	2	1	66.9	0	3.2e-06	0|0	5.66	0	2	MASCOT
63	tr|A0A4Z2DA30|A0A4Z2DA30_SCHJA Annexin A13 OS=Schistosoma japonicum OX=6182 GN=EWB00_003020 PE=4 SV=1	17	13	0.3458	45099.9	4.96	935.426
								K.AYADLLLK.A	906.529	0.0013	2	1	37.26	0	0.00243	0|0	5.88	0	2	MASCOT
								K.DLITELSSETSGHFK.K	1663.82	-0.00198	3	1	62.15	0	1.1e-05	0|0	4.65	0	2	MASCOT
								K.DLITELSSETSGHFK.K	1663.82	-0.00071	2	1	77.62	0	3.19e-07	0|0	4.65	0	2	MASCOT
								K.GLGTDDCTLMR.I	1238.55	-0.00173	2	1	60.73	0	6.47e-06	0|0	4.21	0	2	MASCOT
								K.IAYQSVLK.D	921.54	-0.00111	2	1	20.5	0	0.0878	0|0	8.59	0	2	MASCOT
								K.IQIIGPNGEIYQPTLK.I ! K.LQIIGPNGEIYQPTLK.I	1784	0.00109	2	1	61.28	0	9.53e-06	0|0	6	0	2	MASCOT
								K.IQIIGPNGEIYQPTLK.I ! K.LQIIGPNGEIYQPTLK.I	1784	-0.00178	3	1	37.75	0	0.00212	0|0	6	0	2	MASCOT
								K.IQIIGPNGEIYQPTLK.I ! K.LQIIGPNGEIYQPTLK.I	1784	-0.00325	2	1	29.98	0	0.0128	0|0	6	0	2	MASCOT
								K.MLLTDTDK.M	936.471	-0.00157	2	1	40.35	0	0.00158	0|0	4.21	0	2	MASCOT
								K.MLLTDTDKMNAR.A	1408.69	-0.00096	3	1	52.51	0	9.73e-05	0|0	5.71	1	2	MASCOT
								K.MLLTDTDKMNAR.A	1408.69	-0.00071	2	1	31.22	0	0.0131	0|0	5.71	1	2	MASCOT
								K.NLVIALLQAK.R	1082.69	0.00141	2	1	39.74	0	0.000319	0|0	8.75	0	2	MASCOT
								R.EEIPFEIAEQIQSK.G	1660.84	-0.0045	2	1	47.15	0	0.00041	0|0	4.09	0	2	MASCOT
								R.LGTDEAAIIK.I	1030.58	-0.00101	2	1	65.73	0	5.96e-06	0|0	4.37	0	2	MASCOT
								R.SETSGDYQK.L	1014.44	0.00167	2	1	34.77	0	0.0011	0|0	4.37	0	2	MASCOT
								R.SQGSSLEEWIR.S	1291.63	0.0019	2	1	52.64	0	8.09e-05	0|0	4.53	0	2	MASCOT
								R.TLESDVEDDLSGPFK.N	1651.77	0.00152	2	1	29.18	0	0.0128	0|0	3.77	0	2	MASCOT
64	tr|C1L7Y5|C1L7Y5_SCHJA Annexin OS=Schistosoma japonicum OX=6182 PE=2 SV=1	17	13	0.404	39672.7	5	894.112
								K.DLITELSSETSGHFK.K	1663.82	-0.00198	3	1	62.15	0	1.1e-05	0|0	4.65	0	2	MASCOT
								K.DLITELSSETSGHFK.K	1663.82	-0.00071	2	1	77.62	0	3.19e-07	0|0	4.65	0	2	MASCOT
								K.GLGTDDCTLMR.I	1238.55	-0.00173	2	1	60.73	0	6.47e-06	0|0	4.21	0	2	MASCOT
								K.GWGTNEHR.I	956.433	-0.00104	2	1	42.76	0	0.000294	0|0	6.75	0	2	MASCOT
								K.IQIIGPNGEIYQPTLK.I ! K.LQIIGPNGEIYQPTLK.I	1784	0.00109	2	1	61.28	0	9.53e-06	0|0	6	0	2	MASCOT
								K.IQIIGPNGEIYQPTLK.I ! K.LQIIGPNGEIYQPTLK.I	1784	-0.00178	3	1	37.75	0	0.00212	0|0	6	0	2	MASCOT
								K.IQIIGPNGEIYQPTLK.I ! K.LQIIGPNGEIYQPTLK.I	1784	-0.00325	2	1	29.98	0	0.0128	0|0	6	0	2	MASCOT
								K.MLLTDTDK.M	936.471	-0.00157	2	1	40.35	0	0.00158	0|0	4.21	0	2	MASCOT
								K.MLLTDTDKMNAR.A	1408.69	-0.00096	3	1	52.51	0	9.73e-05	0|0	5.71	1	2	MASCOT
								K.MLLTDTDKMNAR.A	1408.69	-0.00071	2	1	31.22	0	0.0131	0|0	5.71	1	2	MASCOT
								K.NLVIALLQAK.R	1082.69	0.00141	2	1	39.74	0	0.000319	0|0	8.75	0	2	MASCOT
								R.EEIPFEIAEQIQSK.G	1660.84	-0.0045	2	1	47.15	0	0.00041	0|0	4.09	0	2	MASCOT
								R.IIEILGYR.S ! R.IIEILGYR.T	976.583	-0.00036	2	1	45.91	0	0.000282	0|0	6	0	2	MASCOT
								R.SETSGDYQK.L	1014.44	0.00167	2	1	34.77	0	0.0011	0|0	4.37	0	2	MASCOT
								R.SQGSSLEEWIR.S	1291.63	0.0019	2	1	52.64	0	8.09e-05	0|0	4.53	0	2	MASCOT
								R.SVWHIQAIAQHFEK.K	1693.88	-0.00164	2	1	31.66	0	0.0157	0|0	6.66	0	2	MASCOT
								R.TLESDVEDDLSGPFK.N	1651.77	0.00152	2	1	29.18	0	0.0128	0|0	3.77	0	2	MASCOT
65	tr|C1LLL8|C1LLL8_SCHJA Proteasome subunit alpha type OS=Schistosoma japonicum OX=6182 PE=2 SV=1	17	13	0.5202	27350.7	5.22	870.283
								K.HALSILK.Q	781.493	-0.0006	2	1	33.35	0	0.00106	0|0	8.76	0	2	MASCOT
								K.HIACAVSGLVADAK.T	1411.74	0.00072	2	1	46.76	0	0.000374	0|0	6.73	0	2	MASCOT
								K.HIACAVSGLVADAK.T	1411.74	-0.00188	3	1	41.43	0	0.00128	0|0	6.73	0	2	MASCOT
								K.IFEVDK.H	750.403	-0.0006	2	1	34.1	0	0.00609	0|0	4.37	0	2	MASCOT
								K.LDSTNVEMATVSVK.N	1493.75	-0.00176	2	1	101.32	0	1.36e-09	0|0	4.37	0	2	MASCOT
								K.LGSTGIGIK.T	845.509	-0.00087	2	1	66.51	0	4.49e-06	0|0	8.75	0	2	MASCOT
								K.MAIEDVTK.A	906.46	-0.00084	2	1	45.82	0	0.000491	0|0	4.37	0	2	MASCOT
								K.QVMEEK.L	763.365	0.00102	2	1	27.31	0	0.0217	0|0	4.53	0	2	MASCOT
								K.TIIER.L ! R.TLIER.A ! K.TLIER.A ! R.TLIER.Q	631.377	-0.00039	2	1	27.73	0	0.0762	0|0	5.66	0	2	MASCOT
								K.TNEGVVMAVEKR.V	1332.69	-0.00123	3	1	51.75	0	0.000178	0|0	5.81	1	2	MASCOT
								R.GVNTFSPEGR.L	1063.52	-0.00172	2	1	52.26	0	8.35e-05	0|0	6	0	2	MASCOT
								R.LFQVEYAIEATK.L	1411.75	0.00113	2	1	45.69	0	0.000473	0|0	4.53	0	2	MASCOT
								R.LFQVEYAIEATK.L	1411.75	0.00018	3	1	45.31	0	0.000844	0|0	4.53	0	2	MASCOT
								R.LFQVEYAIEATK.L	1411.75	0.00195	2	1	34.85	0	0.00571	0|0	4.53	0	2	MASCOT
								R.TEAAHHWFVYNEK.M	1631.76	-0.00195	3	1	20	0	0.114	0|0	5.94	0	2	MASCOT
								R.TEAAHHWFVYNEK.M	1631.76	-0.00383	2	1	34.89	0	0.00929	0|0	5.94	0	2	MASCOT
								R.VNSTLIIPSSIEK.I	1400.8	-0.00067	2	1	56.46	0	3.11e-05	0|0	5.97	0	2	MASCOT
66	tr|B9VRG0|B9VRG0_SCHJA Proteasome subunit alpha type OS=Schistosoma japonicum OX=6182 PE=2 SV=1	16	13	0.5202	27344.7	5.22	974.269
								K.HALSILK.Q	781.493	-0.0006	2	1	33.35	0	0.00106	0|0	8.76	0	2	MASCOT
								K.HIACAVSGLVADAR.T	1439.74	-0.00356	3	1	82.91	0	9.85e-08	0|0	6.74	0	2	MASCOT
								K.IFEVDK.H	750.403	-0.0006	2	1	34.1	0	0.00609	0|0	4.37	0	2	MASCOT
								K.LDSTNVEMATVSVK.N	1493.75	-0.00176	2	1	101.32	0	1.36e-09	0|0	4.37	0	2	MASCOT
								K.LGSTGIGIK.T	845.509	-0.00087	2	1	66.51	0	4.49e-06	0|0	8.75	0	2	MASCOT
								K.MAIEDVTK.A	906.46	-0.00084	2	1	45.82	0	0.000491	0|0	4.37	0	2	MASCOT
								K.QVMEEK.L	763.365	0.00102	2	1	27.31	0	0.0217	0|0	4.53	0	2	MASCOT
								K.TIIER.L ! R.TLIER.A ! K.TLIER.A ! R.TLIER.Q	631.377	-0.00039	2	1	27.73	0	0.0762	0|0	5.66	0	2	MASCOT
								K.TNEGVVMAVEKR.V	1332.69	-0.00123	3	1	51.75	0	0.000178	0|0	5.81	1	2	MASCOT
								R.GVNTFSPEGR.L	1063.52	-0.00172	2	1	52.26	0	8.35e-05	0|0	6	0	2	MASCOT
								R.LFQVEYAIEATK.L	1411.75	0.00113	2	1	45.69	0	0.000473	0|0	4.53	0	2	MASCOT
								R.LFQVEYAIEATK.L	1411.75	0.00018	3	1	45.31	0	0.000844	0|0	4.53	0	2	MASCOT
								R.LFQVEYAIEATK.L	1411.75	0.00195	2	1	34.85	0	0.00571	0|0	4.53	0	2	MASCOT
								R.TEAAHHWFVYNEK.M	1631.76	-0.00195	3	1	20	0	0.114	0|0	5.94	0	2	MASCOT
								R.TEAAHHWFVYNEK.M	1631.76	-0.00383	2	1	34.89	0	0.00929	0|0	5.94	0	2	MASCOT
								R.VNSTLIIPSSIEK.I	1400.8	-0.00067	2	1	56.46	0	3.11e-05	0|0	5.97	0	2	MASCOT
67	tr|A0A4Z2CPQ0|A0A4Z2CPQ0_SCHJA Hemicentin-1 (Fragment) OS=Schistosoma japonicum OX=6182 GN=EWB00_008520 PE=4 SV=1	15	13	0.0701	196903	5.94	1045.62
								K.NDAGNVEYDFELK.V	1513.68	0.00106	2	1	55.11	0	1.77e-05	0|0	3.92	0	2	MASCOT
								K.NGVGSLVLGPLR.T	1181.7	-0.00168	2	1	88.38	0	9.73e-09	0|0	9.75	0	2	MASCOT
								R.AFTVYNLER.E	1112.57	-0.00086	2	1	21.88	0	0.101	0|0	6.05	0	2	MASCOT
								R.CDSPPPSNGGR.S	1143.48	3e-05	2	1	25.79	0	0.0196	0|0	5.83	0	2	MASCOT
								R.DGLTFSR.T	795.4	0.00015	2	1	42.76	0	0.000794	0|0	5.84	0	2	MASCOT
								R.FETPTK.V	722.372	1e-05	2	1	33.88	0	0.00518	0|0	6	0	2	MASCOT
								R.LLPEQGLLIEK.V	1252.75	-0.00052	2	1	45.2	0	0.000205	0|0	4.53	0	2	MASCOT
								R.LNSVLR.L	701.43	-0.00049	2	1	47.77	0	0.000625	0|0	9.75	0	2	MASCOT
								R.TCDNPTPSNGGR.S	1275.54	-0.00147	2	1	24.64	0	0.00773	0|0	5.5	0	2	MASCOT
								R.TCTNPAPK.Y	888.424	0.00115	2	1	39.7	0	0.00118	0|0	7.89	0	2	MASCOT
								R.TSGTQPIR.I	859.463	-0.00314	2	1	38.89	0	0.00331	0|0	9.41	0	2	MASCOT
								R.VFVQVPPR.V	941.557	-0.00039	2	1	20.61	0	0.134	0|0	9.72	0	2	MASCOT
								R.VFVQVPPR.V	941.557	-0.00073	2	1	27.44	0	0.0155	0|0	9.72	0	2	MASCOT
								R.VFVQVPPR.V	941.557	-0.00353	2	1	27.15	0	0.0163	0|0	9.72	0	2	MASCOT
								R.VSLPISTIGYEGK.S	1363.75	0.0009	2	1	76.04	0	4.19e-07	0|0	5.97	0	2	MASCOT
68	tr|A0A4Z2D5U7|A0A4Z2D5U7_SCHJA 14-3-3 protein 1 OS=Schistosoma japonicum OX=6182 GN=EWB00_004327 PE=3 SV=1	15	13	0.5197	28887.1	4.75
								K.AFTELPAELGSEER.N	1548.75	-0.00135	2	1	55.59	0	5.05e-05	0|0	4.09	0	2	MASCOT
								K.ATEIAEEMLPSTHPIR.L	1794.91	-0.0107	2	1	31.93	0	0.0153	0|0	4.75	0	2	MASCOT
								K.ATEIAEEMLPSTHPIR.L	1794.91	-0.00118	3	1	66.02	0	5.81e-06	0|0	4.75	0	2	MASCOT
								K.CDPTQACNLAK.R	1277.56	-0.00449	2	1	37.26	0	0.00104	0|0	5.82	0	2	MASCOT
								K.DLSPTDLVQIAK.L	1299.72	-0.00135	2	1	69.66	0	1.87e-06	0|0	4.21	0	2	MASCOT
								K.LAEQAER.Y	816.421	0.00055	2	1	39.3	0	0.00155	0|0	4.53	0	2	MASCOT
								K.NVVGAR.R	615.357	0.0006	2	1	38.44	0	0.00206	0|0	9.75	0	2	MASCOT
								K.SNGFESQVFYR.K	1333.62	-0.00073	2	1	52.53	0	4.61e-05	0|0	5.72	0	2	MASCOT
								K.YLTPK.F ! K.YLTPK.S ! K.YLTPK.H	621.361	-0.00074	2	1	23.11	0	0.055	0|0	8.59	0	2	MASCOT
								R.EVLTLLSK.Y	902.556	-0.00029	2	1	30.38	0	0.0066	0|0	6.1	0	2	MASCOT
								R.NLFSVAYK.N	941.509	-0.00111	2	1	28.38	0	0.0152	0|0	8.59	0	2	MASCOT
								R.VISTIEQRPDENSK.K	1615.83	0.00324	2	1	66.36	0	1.3e-05	0|0	4.68	0	2	MASCOT
								R.VISTIEQRPDENSK.K	1615.83	0.00102	3	1	20.08	0	0.22	0|0	4.68	0	2	MASCOT
								R.YDDMAAAMK.A	1015.42	-0.00212	2	1	27.33	0	0.00527	0|0	4.21	0	2	MASCOT
								R.YLAEVATGDAR.K	1165.58	-0.00218	2	1	70.25	0	1.68e-06	0|0	4.37	0	2	MASCOT
69	tr|A0A4Z2D1T7|A0A4Z2D1T7_SCHJA AMP deaminase OS=Schistosoma japonicum OX=6182 GN=EWB00_005364 PE=3 SV=1	14	13	0.1963	75291.3	6.5	394.202
								K.FQLHSLLNEAR.E	1327.71	8e-05	3	1	43.44	0	0.000829	0|0	6.75	0	2	MASCOT
								K.FQLHSLLNEAR.E	1327.71	0.00456	2	1	23.19	0	0.273	0|0	6.75	0	2	MASCOT
								K.FSSTDMCELAR.N	1316.56	-0.00128	2	1	51.24	0	2.44e-05	0|0	4.37	0	2	MASCOT
								K.SHWLGPNYTQEGVMGNDIMR.S	2305.05	-0.00741	3	1	63.02	0	5.41e-06	0|0	5.3	0	2	MASCOT
								K.TFFSDFDTIR.T	1248.59	0.00281	2	1	56.33	0	2.89e-05	0|0	4.21	0	2	MASCOT
								K.VYSDNIR.W	866.437	-0.00014	2	1	24.31	0	0.0534	0|0	5.81	0	2	MASCOT
								K.YQNAEPR.L	877.416	0.0002	2	1	38	0	0.00158	0|0	6	0	2	MASCOT
								R.LLLNSILANR.T	1126.69	-0.00132	2	1	64.44	0	2.72e-06	0|0	9.75	0	2	MASCOT
								R.LSLYGR.S	708.404	-4e-05	2	1	25.2	0	0.0358	0|0	8.75	0	2	MASCOT
								R.LTYLAAK.F	779.466	0.00021	2	1	23.46	0	0.218	0|0	8.59	0	2	MASCOT
								R.NSVLMSGFSPLIK.S	1392.76	-0.00133	2	1	57.3	0	3.68e-05	0|0	8.75	0	2	MASCOT
								R.SINEWDNLAK.W	1189.58	-0.00276	2	1	44.95	0	0.000665	0|0	4.37	0	2	MASCOT
								R.TFVGDGPLK.S	933.504	-0.00092	2	1	35.87	0	0.00626	0|0	5.5	0	2	MASCOT
								R.WLIQVPR.L	911.546	-0.00058	2	1	39.69	0	0.00139	0|0	9.75	0	2	MASCOT
70	tr|A0A4Z2DAH8|A0A4Z2DAH8_SCHJA Tenascin OS=Schistosoma japonicum OX=6182 GN=EWB00_002832 PE=4 SV=1	14	13	0.0767	189611	5.06	601.127
								K.ATLWNIAENNK.Y	1273.65	-0.00096	2	1	49.04	0	0.00024	0|0	6.05	0	2	MASCOT
								K.EIAQCVAGR.C	1003.5	0.00081	2	1	40.24	0	0.00349	0|0	6.09	0	2	MASCOT
								K.FSFSGSLSSR.F	1074.52	-0.00079	2	1	23.07	0	0.0575	0|0	9.75	0	2	MASCOT
								K.GTLLWTDATK.T	1105.59	-0.00092	2	1	57.44	0	9.94e-05	0|0	5.84	0	2	MASCOT
								K.TVYYSINPDR.R	1227.6	-0.00207	2	1	27.21	0	0.0239	0|0	5.5	0	2	MASCOT
								R.INQPMLTDSGR.Y	1231.61	-0.00105	2	1	45.27	0	0.000419	0|0	5.84	0	2	MASCOT
								R.IVFPEQTVK.F	1060.6	4e-05	2	1	20.77	0	0.136	0|0	6	0	2	MASCOT
								R.LQDFDGR.Y	850.405	-0.00128	2	1	31.09	0	0.0106	0|0	4.21	0	2	MASCOT
								R.QSDGYEVLLR.I	1179.6	-0.00055	2	1	65.93	0	4.8e-06	0|0	4.37	0	2	MASCOT
								R.SGYDGDGER.G	955.375	0	2	1	26.54	0	0.00189	0|0	4.03	0	2	MASCOT
								R.TCVCPDNEPGCHK.E	1573.62	-0.00201	3	1	21.88	0	0.00746	0|0	5.29	0	2	MASCOT
								R.TCVCPDNEPGCHK.E	1573.62	0.00231	2	1	25.58	0	0.00457	0|0	5.29	0	2	MASCOT
								R.VSMVADCNNQR.I	1293.57	0.00154	2	1	35.6	0	0.00117	0|0	5.8	0	2	MASCOT
								R.WGNSNSGQNK.L	1091.49	0.00072	2	1	56.95	0	3.36e-05	0|0	8.75	0	2	MASCOT
71	tr|A0A4Z2DK80|A0A4Z2DK80_SCHJA Threonine--tRNA ligase isoform 3 OS=Schistosoma japonicum OX=6182 GN=EWB00_000244 PE=3 SV=1	14	13	0.1972	82807.4	6.13
								K.HIQEEAVKR.D	1109.61	0.0001	3	1	39.17	0	0.00175	0|0	6.76	1	2	MASCOT
								K.IDITIMDALR.R	1160.63	-0.00037	2	1	69.35	0	2.49e-06	0|0	4.21	0	2	MASCOT
								K.TLAEHAVIAK.V	1052.61	0.00012	2	1	26.5	0	0.0201	0|0	6.41	0	2	MASCOT
								K.VNGELWDLLRPFEK.S	1715.91	-0.00192	3	1	29.63	0	0.0233	0|0	4.68	0	2	MASCOT
								K.WELNPGDGAFYGPK.I	1550.73	0.00089	2	1	27.31	0	0.0227	0|0	4.37	0	2	MASCOT
								K.WPFWLSPR.Q	1088.57	-0.00226	2	1	31.49	0	0.0147	0|0	9.75	0	2	MASCOT
								K.YMGELEMWDR.A	1329.56	-0.00413	2	1	40.92	0	0.000846	0|0	4.14	0	2	MASCOT
								R.FADFGVLHR.N	1061.55	-0.00037	3	1	36.81	0	0.00442	0|0	6.74	0	2	MASCOT
								R.FADFGVLHR.N	1061.55	-0.00034	2	1	51.67	0	0.000144	0|0	6.74	0	2	MASCOT
								R.IIAILTESYAGK.W	1278.73	-0.00232	2	1	60.14	0	9.88e-06	0|0	6	0	2	MASCOT
								R.MDAETLQR.V	963.456	-0.00078	2	1	28.02	0	0.0168	0|0	4.37	0	2	MASCOT
								R.NEFSGALTGLTR.V	1265.65	-0.00049	2	1	46.06	0	0.00166	0|0	6	0	2	MASCOT
								R.SPIQITLPDGTILDAK.A	1681.94	0.00275	2	1	61.71	0	1.71e-05	0|0	4.21	0	2	MASCOT
								R.VYGISFPDPK.L	1122.58	-0.00019	2	1	48.59	0	0.000271	0|0	5.81	0	2	MASCOT
72	tr|C1L7H9|C1L7H9_SCHJA Glycos_transf_1 domain-containing protein OS=Schistosoma japonicum OX=6182 PE=2 SV=1	14	13	0.3151	41196.9	5.68
								-.MYCLVLCK.E	1086.51	0.00388	2	1	22.95	0	0.0385	0|0	7.81	0	2	MASCOT
								K.AFLDWR.N	807.415	-0.00111	2	1	33.58	0	0.00833	0|0	5.88	0	2	MASCOT
								K.DVLEAVESK.L	989.515	-0.00099	2	1	32.16	0	0.0154	0|0	4.14	0	2	MASCOT
								K.IEVYLK.L	764.455	-0.00068	2	1	28.07	0	0.0203	0|0	6	0	2	MASCOT
								K.KIEVYLK.L	892.55	-0.00099	2	1	42.57	0	0.000313	0|0	8.5	1	2	MASCOT
								K.LQPFFIVVGLLR.D	1401.86	-0.00185	2	1	34.69	0	0.00963	0|0	9.75	0	2	MASCOT
								K.LVVALHLR.Q	920.604	4e-05	3	1	29.87	0	0.00103	0|0	9.76	0	2	MASCOT
								K.TVENFNR.S	879.432	0.00023	2	1	25.16	0	0.0547	0|0	5.66	0	2	MASCOT
								R.CDTLTQK.E	865.408	0.00068	2	1	33.3	0	0.0228	0|0	5.83	0	2	MASCOT
								R.DVKDPMFALK.A	1163.61	-0.00095	3	1	32.98	0	0.0108	0|0	5.96	1	2	MASCOT
								R.QCSHLVSLLDK.S	1299.67	0.00298	2	1	39.42	0	0.00169	0|0	6.73	0	2	MASCOT
								R.QCSHLVSLLDK.S	1299.67	0.00069	3	1	26.91	0	0.0301	0|0	6.73	0	2	MASCOT
								R.QLISAGEEFIDGKEFQR.E	1966.99	0.00451	3	1	40.86	0	0.00371	0|0	4.41	1	2	MASCOT
								R.SSAVVLLNQPILK.Q	1381.84	-0.00228	2	1	52.93	0	1.81e-05	0|0	8.47	0	2	MASCOT
73	tr|C1LK30|C1LK30_SCHJA Glucose-6-phosphate isomerase OS=Schistosoma japonicum OX=6182 PE=2 SV=1	14	13	0.2596	61379	7.09	804.518
								-.MRDDMMEGR.K ! K.MRDDMMEGR.K	1140.46	-0.00038	2	1	27.15	0	0.0054	0|0	4.56	1	2	MASCOT
								K.ELFTAGVTGDK.L	1137.58	-0.0002	2	1	50.05	0	0.000179	0|0	4.37	0	2	MASCOT
								K.EMFCMNPNR.F	1198.48	-0.00167	2	1	28.95	0	0.00236	0|0	6.09	0	2	MASCOT
								K.FCQSVR.S	796.377	6e-05	2	1	31.62	0	0.00792	0|0	8.25	0	2	MASCOT
								K.HFVALSTNATEVCK.F	1576.78	-0.00044	3	1	51.73	0	0.000297	0|0	6.74	0	2	MASCOT
								K.KVNPETVLFIIASK.T	1558.92	-0.00164	2	1	88.47	0	9.03e-09	0|0	8.59	1	2	MASCOT
								K.LLEGAHEMDK.H	1142.55	-0.00038	3	1	27.75	0	0.0215	0|0	4.65	0	2	MASCOT
								K.LLEGAHEMDK.H	1142.55	-6e-05	2	1	49.5	0	0.000143	0|0	4.65	0	2	MASCOT
								K.NLIDVQAFDQLIK.L	1516.84	-0.00813	2	1	71.07	0	1.38e-06	0|0	4.21	0	2	MASCOT
								K.QWFLEHAK.D	1058.54	-0.00183	2	1	27.76	0	0.0277	0|0	6.75	0	2	MASCOT
								K.VNPETVLFIIASK.T	1430.83	-0.00487	2	1	49.02	0	0.000138	0|0	5.97	0	2	MASCOT
								R.AVLHVALR.N	878.557	0.00031	2	1	27.91	0	0.00324	0|0	9.8	0	2	MASCOT
								R.FAAYFQQGDMESNGK.F	1692.73	-0.00029	2	1	40.24	0	0.000378	0|0	4.37	0	2	MASCOT
								R.SNVPIMVDGKDVMPGVNAVLEQMSK.F	2658.33	-0.00299	3	1	60.91	0	1.71e-05	0|0	4.56	1	2	MASCOT
74	tr|Q5DA69|Q5DA69_SCHJA SJCHGC01759 protein OS=Schistosoma japonicum OX=6182 GN=ywhab-prov PE=2 SV=1	14	13	0.4449	28839.1	4.87	384.839
								K.AFTELPAELGSEER.N	1548.75	-0.00135	2	1	55.59	0	5.05e-05	0|0	4.09	0	2	MASCOT
								K.CDPTQACNLAK.R	1277.56	-0.00449	2	1	37.26	0	0.00104	0|0	5.82	0	2	MASCOT
								K.DLSPTDLVQIAK.L	1299.72	-0.00135	2	1	69.66	0	1.87e-06	0|0	4.21	0	2	MASCOT
								K.LAEQAER.Y	816.421	0.00055	2	1	39.3	0	0.00155	0|0	4.53	0	2	MASCOT
								K.NVVGAR.R	615.357	0.0006	2	1	38.44	0	0.00206	0|0	9.75	0	2	MASCOT
								K.RAFDTSIK.E ! R.RAFDTSIK.E	937.51	0.00142	2	1	21.89	0	0.297	0|0	8.75	1	2	MASCOT
								K.YLTPK.F ! K.YLTPK.S ! K.YLTPK.H	621.361	-0.00074	2	1	23.11	0	0.055	0|0	8.59	0	2	MASCOT
								R.AFDTSIK.E	781.409	-4e-05	2	1	33.39	0	0.0063	0|0	5.88	0	2	MASCOT
								R.EVLTLLSK.Y	902.556	-0.00029	2	1	30.38	0	0.0066	0|0	6.1	0	2	MASCOT
								R.NLFSVAYK.N	941.509	-0.00111	2	1	28.38	0	0.0152	0|0	8.59	0	2	MASCOT
								R.VISTIEQRPDENSK.K	1615.83	0.00324	2	1	66.36	0	1.3e-05	0|0	4.68	0	2	MASCOT
								R.VISTIEQRPDENSK.K	1615.83	0.00102	3	1	20.08	0	0.22	0|0	4.68	0	2	MASCOT
								R.YDDMAAAMK.A	1015.42	-0.00212	2	1	27.33	0	0.00527	0|0	4.21	0	2	MASCOT
								R.YLSEVATGDAR.K	1181.58	-0.00207	2	1	73.45	0	5.78e-07	0|0	4.37	0	2	MASCOT
75	tr|A0A4Z2DSX3|A0A4Z2DSX3_SCHJA Delta-like protein OS=Schistosoma japonicum OX=6182 GN=EWB00_007049 PE=4 SV=1	13	13	0.139	102027	5.8	243.357
								K.EIIEFTVK.K	978.551	-0.00175	2	1	22.24	0	0.0866	0|0	4.53	0	2	MASCOT
								K.FSQTIADPGEK.V	1192.58	-0.00152	2	1	36.83	0	0.00306	0|0	4.37	0	2	MASCOT
								K.FTVDLATPQQFTVK.S	1594.85	-0.00226	2	1	54.59	0	5.56e-05	0|0	5.84	0	2	MASCOT
								K.GDEIQVNQPSLK.L	1327.69	0.0006	2	1	44.92	0	0.000493	0|0	4.37	0	2	MASCOT
								K.ILNNAK.E ! K.LLNNAK.L	672.404	0.00062	2	1	32.75	0	0.0135	0|0	8.75	0	2	MASCOT
								K.ISVSDQK.W	776.415	0.00033	2	1	36.79	0	0.00449	0|0	5.84	0	2	MASCOT
								K.LELPSVYK.S	948.54	-0.00167	2	1	25.43	0	0.0445	0|0	6	0	2	MASCOT
								K.LTLLSNLR.L	929.578	0.00029	2	1	39.61	0	0.00143	0|0	9.75	0	2	MASCOT
								K.NVDDINSFQQLHNSK.S	1758.84	-0.0046	3	1	21.69	0	0.111	0|0	5.21	0	2	MASCOT
								K.QMNIGELVK.W	1031.56	-0.00053	2	1	41.15	0	0.00179	0|0	6	0	2	MASCOT
								K.SEYVQYSICAK.Y	1347.62	-0.00042	2	1	40.05	0	0.00354	0|0	5.72	0	2	MASCOT
								R.IIDSVILR.S	928.583	-0.00075	2	1	36.63	0	0.00254	0|0	5.84	0	2	MASCOT
								R.SWDSVSK.H	808.384	-0.00029	2	1	29.2	0	0.0137	0|0	5.55	0	2	MASCOT
76	tr|C1LY10|C1LY10_SCHJA Glutathione S-Transferase OS=Schistosoma japonicum OX=6182 GN=gst-3 PE=2 SV=1	26	12	0.4739	23938.5	6.72	912.493
								K.ESTGNLTVGDK.V	1120.55	-0.00182	2	1	73.73	0	6.99e-07	0|0	4.37	0	2	MASCOT
								K.HLLATSPK.L	866.509	-0.00031	2	1	50.83	0	9.38e-05	0|0	8.76	0	2	MASCOT
								K.HNMMGDTDDEYYIIEK.M	1973.83	0.00018	3	1	56.7	0	6.63e-06	0|0	4.1	0	2	MASCOT
								K.LIYFNGR.G	882.483	-0.00041	2	1	30.17	0	0.0121	0|0	8.75	0	2	MASCOT
								K.LIYFNGR.G	882.483	0.00081	2	1	23.59	0	0.0564	0|0	8.75	0	2	MASCOT
								K.M*IGQVEDVESEYHK.T ! -.M*IGQVEDVESEYHK.T	1679.76	-0.0033	3	1	34.39	0	0.00337	0|0	4.4	0	2	MASCOT
								K.M*IGQVEDVESEYHK.T ! -.M*IGQVEDVESEYHK.T	1679.76	-0.00156	3	1	21.79	0	0.0573	0|0	4.4	0	2	MASCOT
								K.MIGQVEDVESEYHK.T ! -.MIGQVEDVESEYHK.T	1663.76	-0.00297	3	1	57.37	0	1.93e-05	0|0	4.4	0	2	MASCOT
								K.MIGQVEDVESEYHK.T ! -.MIGQVEDVESEYHK.T	1663.76	-0.00041	2	1	49.37	0	0.000117	0|0	4.4	0	2	MASCOT
								K.MIGQVEDVESEYHK.T ! -.MIGQVEDVESEYHK.T	1663.76	-0.00183	3	1	27.21	0	0.0201	0|0	4.4	0	2	MASCOT
								K.TLM*KPPEEK.E	1088.57	-0.00153	2	1	20.72	0	0.177	0|0	5.81	0	2	MASCOT
								K.TLM*KPPEEK.E	1088.57	-0.00059	2	1	26.47	0	0.0452	0|0	5.81	0	2	MASCOT
								K.TLM*KPPEEKEK.I	1345.7	-0.00075	2	1	34.26	0	0.00838	0|0	5.9	1	2	MASCOT
								K.TLMKPPEEK.E	1072.57	-0.00097	3	1	23.85	0	0.0894	0|0	5.81	0	2	MASCOT
								K.TLMKPPEEK.E	1072.57	-0.00025	2	1	23.67	0	0.0951	0|0	5.81	0	2	MASCOT
								K.TLMKPPEEK.E	1072.57	-0.00055	3	1	26.13	0	0.0529	0|0	5.81	0	2	MASCOT
								K.TM*SESLAIAR.F	1094.55	-0.00112	2	1	30.25	0	0.0191	0|0	5.66	0	2	MASCOT
								K.TM*SESLAIAR.F	1094.55	0.00068	2	1	20.26	0	0.193	0|0	5.66	0	2	MASCOT
								K.TMSESLAIAR.F	1078.56	-0.00059	2	1	72.55	0	1.14e-06	0|0	5.66	0	2	MASCOT
								K.TMSESLAIAR.F	1078.56	-0.00141	2	1	64.32	0	7.62e-06	0|0	5.66	0	2	MASCOT
								K.VPILLQAICETLK.E	1497.87	-0.00099	2	1	59.21	0	1.16e-05	0|0	5.97	0	2	MASCOT
								K.VPILLQAICETLK.E	1497.87	-0.00484	3	1	38.49	0	0.00122	0|0	5.97	0	2	MASCOT
								K.VPILLQAICETLK.E	1497.87	-0.00155	2	1	44.56	0	0.000317	0|0	5.97	0	2	MASCOT
								R.IEFQDWPK.I	1062.53	-0.00182	2	1	24.47	0	0.0684	0|0	4.37	0	2	MASCOT
								R.KHLLATSPK.L	994.604	0.00102	2	1	49.93	0	4.22e-05	0|0	10	1	2	MASCOT
								R.KHNMMGDTDDEYYIIEK.M	2101.92	0.00294	3	1	35.47	0	0.00392	0|0	4.43	1	2	MASCOT
77	tr|C1L9T7|C1L9T7_SCHJA Tegument antigen (I(H)A) OS=Schistosoma japonicum OX=6182 PE=2 SV=1	18	12	0.4869	22603.7	5.99
								K.AFLDSEYGR.V	1057.49	-0.00178	2	1	32.74	0	0.00479	0|0	4.37	0	2	MASCOT
								K.EILDK.V ! K.EILDK.A ! R.ELIDK.A ! K.ELIDK.T ! R.ELLDK.H ! K.ELLDK.T ! R.ELLDK.T ! K.ELLDK.A ! K.ELLDK.Q	617.35	-0.00032	2	1	23.68	0	0.146	0|0	4.37	0	2	MASCOT
								K.FKELLDK.T	892.514	-0.00048	2	1	40.57	0	0.00153	0|0	6.07	1	2	MASCOT
								K.QIDPWIAR.F	998.542	-0.00069	2	1	38.94	0	0.00149	0|0	5.84	0	2	MASCOT
								K.QIDPWIAR.F	998.542	-0.00365	2	1	26.49	0	0.0312	0|0	5.84	0	2	MASCOT
								K.VSLEEFCR.G	1039.49	-0.00289	2	1	36.41	0	0.00311	0|0	4.53	0	2	MASCOT
								K.VWEVR.R	688.378	-0.00024	2	1	23.71	0	0.089	0|0	5.97	0	2	MASCOT
								K.YCQQNQMDMK.Q	1345.53	0.00019	2	1	53.71	0	6.17e-06	0|0	5.83	0	2	MASCOT
								R.AFIEIDKDNNELIDK.Q	1776.9	-0.00067	3	1	31.4	0	0.0157	0|0	4.11	1	2	MASCOT
								R.AVANDLK.A	730.409	-0.00024	2	1	42.57	0	0.00161	0|0	5.88	0	2	MASCOT
								R.AVANDLK.A	730.409	-0.00026	2	1	42.31	0	0.00171	0|0	5.88	0	2	MASCOT
								R.EKEELKR.D	931.521	0.00078	3	1	26.97	0	0.0502	0|0	6.33	2	2	MASCOT
								R.EKEELKR.D	931.521	-0.00145	2	1	24	0	0.16	0|0	6.33	2	2	MASCOT
								R.FDTDKDGK.V	925.426	0.00031	3	1	40.08	0	0.000736	0|0	4.43	1	2	MASCOT
								R.LSLM*EQFIR.A	1152.61	-0.00127	2	1	33.61	0	0.00706	0|0	6	0	2	MASCOT
								R.LSLM*EQFIR.A	1152.61	-0.00159	2	1	30.51	0	0.0144	0|0	6	0	2	MASCOT
								R.LSLMEQFIR.A	1136.61	-0.00243	2	1	50.06	0	0.00018	0|0	6	0	2	MASCOT
								R.LSLMEQFIR.A	1136.61	-0.00153	2	1	51.56	0	0.000128	0|0	6	0	2	MASCOT
78	tr|Q5DB51|Q5DB51_SCHJA 2-deoxy-D-gluconate 3-dehydrogenase OS=Schistosoma japonicum OX=6182 GN=EWB00_001373 PE=2 SV=1	18	12	0.4566	28701.8	7.61	748.794
								-.MISLSK.K	678.385	-0.00059	2	1	26.53	0	0.0374	0|0	8.5	0	2	MASCOT
								K.AALDQFTK.C	893.473	-6e-05	2	1	52.6	0	0.000123	0|0	5.88	0	2	MASCOT
								K.CTALDLASK.G	978.492	-0.0011	2	1	72.07	0	1.32e-06	0|0	5.83	0	2	MASCOT
								K.ESHALGR.T	769.395	0.00071	2	1	45.39	0	0.000291	0|0	6.85	0	2	MASCOT
								K.GSIVNVSSVCGER.S	1363.66	-0.00231	2	1	62	0	1.21e-05	0|0	6	0	2	MASCOT
								K.LGACVALVAR.D	1029.59	-0.00235	2	1	38.84	0	0.00271	0|0	8.25	0	2	MASCOT
								K.VAIVTGASSGIGR.A	1187.67	-0.00104	2	1	71.5	0	1.32e-06	0|0	9.72	0	2	MASCOT
								K.VAIVTGASSGIGR.A	1187.67	-0.00176	2	1	49.34	0	0.00024	0|0	9.72	0	2	MASCOT
								K.VAIVTGASSGIGR.A	1187.67	0.00326	2	1	29.25	0	0.0229	0|0	9.72	0	2	MASCOT
								R.ATAILFAK.L	834.508	-0.00086	2	1	58.84	0	1.21e-05	0|0	8.8	0	2	MASCOT
								R.QACIQVSHPDVYEK.H	1673.8	-0.00098	3	1	27.68	0	0.0247	0|0	5.32	0	2	MASCOT
								R.QACIQVSHPDVYEK.H	1673.8	-0.00089	2	1	56.56	0	3.22e-05	0|0	5.32	0	2	MASCOT
								R.SFPGVMSYCISK.A	1375.64	-0.00125	2	1	35.02	0	0.00707	0|0	7.92	0	2	MASCOT
								R.SIMCPR.-	763.359	-0.00045	2	1	21.03	0	0.0777	0|0	7.96	0	2	MASCOT
								R.VNSVNPAVIVTELHK.R	1619.91	-0.00214	3	1	47.58	0	0.000187	0|0	6.72	0	2	MASCOT
								R.VNSVNPAVIVTELHK.R	1619.91	0.00138	2	1	67.47	0	2.1e-06	0|0	6.72	0	2	MASCOT
								R.VNSVNPAVIVTELHK.R	1619.91	-0.00094	3	1	69.29	0	1.24e-06	0|0	6.72	0	2	MASCOT
								R.VNSVNPAVIVTELHK.R	1619.91	-0.00262	3	1	40.86	0	0.000878	0|0	6.72	0	2	MASCOT
79	tr|C7TZT8|C7TZT8_SCHJA Malate dehydrogenase (Fragment) OS=Schistosoma japonicum OX=6182 GN=Mor1 PE=2 SV=1	17	12	0.3792	34910.2	8.08	1268.66
								K.AGAGSATLSM*AYAGAR.F	1470.7	0.00221	2	1	47.2	0	0.000255	0|0	8.79	0	2	MASCOT
								K.AGAGSATLSMAYAGAR.F	1454.71	-0.00153	2	1	69.54	0	1.99e-06	0|0	8.79	0	2	MASCOT
								K.KLIPELQAN.-	1025.6	0.00091	2	1	30.07	0	0.0105	0|0	6	1	2	MASCOT
								K.LNEYEIELLK.K	1263.68	0.0002	2	1	56.33	0	4.81e-05	0|0	4.25	0	2	MASCOT
								K.LNEYEIELLKK.L	1391.78	-0.00143	2	1	55.1	0	3.92e-05	0|0	4.79	1	2	MASCOT
								K.LNEYEIELLKK.L	1391.78	-0.00106	3	1	57.02	0	2.52e-05	0|0	4.79	1	2	MASCOT
								K.QSPLIYQLALYDIAHVK.G	1972.09	0.00064	3	1	23.75	0	0.0489	0|0	6.74	0	2	MASCOT
								K.RIQEAGTEVVEAK.A	1429.76	0.00099	2	1	22.12	0	0.129	0|0	4.79	1	2	MASCOT
								K.RIQEAGTEVVEAK.A	1429.76	-0.00064	3	1	52.43	0	0.000273	0|0	4.79	1	2	MASCOT
								R.DDLFNTNASIVAELINACAK.N	2179.07	-0.00252	3	1	93.48	0	8.59e-09	0|0	4.03	0	2	MASCOT
								R.FAISLLEAMNGR.A	1321.69	-0.00149	3	1	62.74	0	1e-05	0|0	6	0	2	MASCOT
								R.HNVYDPK.R	872.426	-0.00016	2	1	33	0	0.00421	0|0	6.74	0	2	MASCOT
								R.IQEAGTEVVEAK.A	1273.66	-0.00164	2	1	75.61	0	5.34e-07	0|0	4.25	0	2	MASCOT
								R.IQEAGTEVVEAK.A	1273.66	-0.00052	2	1	46.1	0	0.00127	0|0	4.25	0	2	MASCOT
								R.IQEAGTEVVEAK.A	1273.66	-0.0015	2	1	26.73	0	0.0414	0|0	4.25	0	2	MASCOT
								R.LFGVTTLDVVR.S	1219.7	-0.00168	2	1	58.54	0	1.43e-05	0|0	5.84	0	2	MASCOT
								R.SNTFIAQAK.D	979.521	-0.00052	2	1	42.03	0	0.00116	0|0	8.47	0	2	MASCOT
80	tr|C1LLI6|C1LLI6_SCHJA Proteasome subunit alpha type OS=Schistosoma japonicum OX=6182 PE=2 SV=1	16	12	0.4791	29228.8	5.61
								K.ALNSTLPNEVSLNTK.N	1600.85	-0.00256	2	1	64.56	0	6.98e-06	0|0	6.05	0	2	MASCOT
								K.ALNSTLPNEVSLNTK.N	1600.85	-0.00119	3	1	27.98	0	0.0308	0|0	6.05	0	2	MASCOT
								K.CIAIGSR.S	776.408	-0.0004	2	1	36.98	0	0.00456	0|0	8.25	0	2	MASCOT
								K.GSSLDELICHGLK.A	1428.72	-0.00212	3	1	26.62	0	0.0328	0|0	5.32	0	2	MASCOT
								K.GSSLDELICHGLK.A	1428.72	-0.01119	2	1	79.44	0	1.62e-07	0|0	5.32	0	2	MASCOT
								K.IALNMQIPTQR.Y	1284.71	-0.00036	2	1	47.61	0	0.000211	0|0	9.75	0	2	MASCOT
								K.IIHIDDHVGVAVSGLTADGR.V	2045.08	-0.0006	3	1	40.49	0	0.00513	0|0	5.13	0	2	MASCOT
								K.NHDYAVIVALK.R	1242.68	-0.0005	2	1	53.06	0	8.18e-05	0|0	6.74	0	2	MASCOT
								K.NHDYAVIVALK.R	1242.68	-0.00311	3	1	28.58	0	0.023	0|0	6.74	0	2	MASCOT
								K.QGSAAVALK.N	844.489	-0.00033	2	1	67.28	0	4.62e-06	0|0	8.75	0	2	MASCOT
								K.RAPSELSSYQEK.I	1394.69	0.00017	2	1	49.75	0	0.000186	0|0	6.14	1	2	MASCOT
								K.RAPSELSSYQEK.I	1394.69	4e-05	3	1	20.47	0	0.157	0|0	6.14	1	2	MASCOT
								R.APSELSSYQEK.I	1238.59	-0.00084	2	1	42.46	0	0.000667	0|0	4.53	0	2	MASCOT
								R.IHQIEYAMEAVK.Q	1431.73	-0.00099	3	1	40.33	0	0.00187	0|0	5.4	0	2	MASCOT
								R.TYLER.H	681.357	-0.00073	2	1	34.89	0	0.00261	0|0	5.66	0	2	MASCOT
								R.WAYNEPLPISR.L	1345.69	0.00061	2	1	56.45	0	5.04e-05	0|0	6	0	2	MASCOT
81	tr|Q86EI5|Q86EI5_SCHJA Clone ZZD336 mRNA sequence OS=Schistosoma japonicum OX=6182 GN=EWB00_007669 PE=2 SV=1	16	12	0.5889	20857.6	5.84	421.511
								K.AWHVVIVR.G	979.584	-0.00113	3	1	31.98	0	0.00463	0|0	9.8	0	2	MASCOT
								K.CFMYR.I	776.322	-0.00112	2	1	22.99	0	0.00578	0|0	8.22	0	2	MASCOT
								K.FCEVLGLSPAQAVAMK.T	1720.88	-0.00526	2	1	30.58	0	0.0192	0|0	5.99	0	2	MASCOT
								K.KLDEKDQAVQLK.Q	1414.79	0.00012	3	1	27.97	0	0.0282	0|0	6.12	2	2	MASCOT
								K.KLDEKDQAVQLK.Q	1414.79	-0.00114	4	1	39.58	0	0.00193	0|0	6.12	2	2	MASCOT
								K.KLDEKDQAVQLK.Q	1414.79	0.00097	2	1	71.12	0	1.36e-06	0|0	6.12	2	2	MASCOT
								K.LDEKDQAVQLK.Q	1286.7	-0.00109	2	1	45.18	0	0.000579	0|0	4.56	1	2	MASCOT
								K.LDEKDQAVQLK.Q	1286.7	-0.00095	3	1	47.28	0	0.000357	0|0	4.56	1	2	MASCOT
								K.QIAISNK.T	773.452	-0.00039	2	1	36.09	0	0.00705	0|0	8.75	0	2	MASCOT
								K.QWLDQTYGK.A	1138.55	-0.00068	2	1	54.06	0	5.93e-05	0|0	5.84	0	2	MASCOT
								K.SYVAANNLDEMMVTK.W	1685.79	-0.00223	2	1	50.97	0	9e-05	0|0	4.37	0	2	MASCOT
								K.TIELAK.S	674.408	-0.00015	2	1	41.87	0	0.00141	0|0	5.66	0	2	MASCOT
								K.TIELAK.S	674.408	-0.00053	2	1	41.52	0	0.00153	0|0	5.66	0	2	MASCOT
								K.WQTLFDPNR.T	1176.58	0.00101	2	1	29.59	0	0.0176	0|0	5.84	0	2	MASCOT
								R.IYDFSYLVWR.T	1361.69	-0.00046	2	1	64.58	0	7.18e-06	0|0	5.84	0	2	MASCOT
								R.TPDEELTGE.-	990.426	-0.0006	2	1	40.75	0	0.000215	0|0	3.79	0	2	MASCOT
82	tr|A0A4Z2CKH4|A0A4Z2CKH4_SCHJA Cathepsin B-like cysteine proteinase OS=Schistosoma japonicum OX=6182 GN=EWB00_011071 PE=3 SV=1	15	12	0.2456	38721.5	7.53
								K.GKYPACGTK.I	981.482	-0.0002	2	1	27.29	0	0.0343	0|0	9.2	1	2	MASCOT
								K.SDRFHSLDDAR.I	1318.61	-0.00095	3	1	22.43	0	0.0491	0|0	5.28	1	2	MASCOT
								K.TPYEQDK.H ! K.TPYEQDK.N	880.405	-0.00141	2	1	26.38	0	0.0261	0|0	4.37	0	2	MASCOT
								K.TPYEQDKHYGDQR.Y	1636.74	-0.00011	2	1	50.56	0	6.59e-05	0|0	5.35	1	2	MASCOT
								K.TPYEQDKHYGDQR.Y	1636.74	0.00019	3	1	30.19	0	0.00713	0|0	5.35	1	2	MASCOT
								K.YPACGTK.I	796.366	-5e-05	2	1	36.65	0	0.00192	0|0	8.2	0	2	MASCOT
								R.FHSLDDAR.I	960.453	0.00104	2	1	43.13	0	0.000472	0|0	5.21	0	2	MASCOT
								R.GIVTGGSK.E	718.409	3e-05	2	1	42.44	0	0.00186	0|0	8.75	0	2	MASCOT
								R.GIVTGGSK.E	718.409	-0.00017	2	1	42.93	0	0.00166	0|0	8.75	0	2	MASCOT
								R.HVTGSIVGGHAIR.I	1303.72	-0.00097	3	1	34.16	0	0.00604	0|0	9.76	0	2	MASCOT
								R.HVTGSIVGGHAIR.I	1303.72	-0.00061	2	1	65.74	0	4.24e-06	0|0	9.76	0	2	MASCOT
								R.IIGWGVEK.R ! R.IIGWGVEK.G	901.514	-0.00139	2	1	36.84	0	0.00574	0|0	6	0	2	MASCOT
								R.ILMGAR.K	660.386	-0.00046	2	1	30.74	0	0.0227	0|0	9.75	0	2	MASCOT
								R.KEDAEMKR.N ! R.KEDAEMKR.K	1006.5	0.00195	3	1	21.06	0	0.151	0|0	6.18	2	2	MASCOT
								R.YNVISNEK.A	966.489	-0.00099	2	1	35.25	0	0.00557	0|0	6	0	2	MASCOT
83	tr|A0A4Z2CTA8|A0A4Z2CTA8_SCHJA Antigen EM13 isoform 1 OS=Schistosoma japonicum OX=6182 GN=EWB00_007854 PE=4 SV=1	15	12	0.2972	45324.9	6.05	444.222
								K.AYSSNLK.K	782.404	-0.00024	2	1	34.96	0	0.00383	0|0	8.63	0	2	MASCOT
								K.EAEAISNIHQGVR.N	1423.73	-0.00102	3	1	35.21	0	0.00615	0|0	5.4	0	2	MASCOT
								K.EAEAISNIHQGVR.N	1423.73	-0.00122	2	1	69.35	0	2.37e-06	0|0	5.4	0	2	MASCOT
								K.ETFNSLHNALNVCAK.A	1717.83	-0.00235	3	1	32.95	0	0.00824	0|0	6.83	0	2	MASCOT
								K.ETFNSLHNALNVCAK.A	1717.83	0.00304	2	1	44.87	0	0.0005	0|0	6.83	0	2	MASCOT
								K.EYYQACK.T	961.408	0.0002	2	1	34.63	0	0.00093	0|0	6.09	0	2	MASCOT
								K.LCSELCLMIHER.A	1560.73	0.00159	3	1	28.89	0	0.00917	0|0	5.4	0	2	MASCOT
								K.MALTELDTESAR.Y	1336.64	-0.00117	2	1	100.51	0	1.43e-09	0|0	4.14	0	2	MASCOT
								K.QFEQDFEIAQK.Q	1382.66	-0.00145	2	1	58.23	0	2.18e-05	0|0	4.14	0	2	MASCOT
[truncated: 3,988 more rows]
