# Supplementary material for: Proteomic and deep sequencing analysis of extracellular vesicles isolated from adult male and female Schistosoma japonicum
Source: PLoS Negl Trop Dis. 2020 Sep 28;14(9):e0008618. doi: 10.1371/journal.pntd.0008618 (PMC7521736; doi:10.1371/journal.pntd.0008618)
Supplement: S3 Table — (XLSX) [file pntd.0008618.s003.xlsx]

## Sheet: Sheet1
	S3 Table List of proteins co-identified from male EVs and female EVs by MS
		Male EVs						Female EVs
SortID	Proteins	PepCount	UniquePepCount	CoverPercent	MW	PI		PepCount	UniquePepCount	CoverPercent	MW	PI
1	tr|A0A4Z2CUC9|A0A4Z2CUC9_SCHJA Neurogenic locus notch-like protein (Fragment) OS=Schistosoma japonicum OX=6182 GN=EWB00_007416 PE=4 SV=1	50	39	0.1667	262475	6.59		34	30	0.1404	262475	6.59
2	tr|Q03528|Q03528_SCHJA 22.6kd tegumental associated antigen OS=Schistosoma japonicum PE=2 SV=1	50	18	0.6545	22543.7	5.99		4	4	0.0078	296455	5.23
3	tr|A0A4Z2CPN3|A0A4Z2CPN3_SCHJA Hemicentin-1 (Fragment) OS=Schistosoma japonicum OX=6182 GN=EWB00_008521 PE=4 SV=1	41	28	0.317	95318.2	5.44		21	18	0.2483	95318.2	5.44
4	tr|A0A4Z2DG14|A0A4Z2DG14_SCHJA Laminin subunit alpha-1 (Fragment) OS=Schistosoma japonicum OX=6182 GN=EWB00_001328 PE=4 SV=1	32	31	0.089	395696	5.59		28	27	0.0782	395696	5.59
5	tr|A0A0N7I6P5|A0A0N7I6P5_SCHJA Heat shock protein 70 OS=Schistosoma japonicum OX=6182 GN=HSPA8 PE=2 SV=1	26	23	0.3125	70019.7	5.45		37	26	0.4016	70019.7	5.45
6	tr|A0A4Z2DXQ1|A0A4Z2DXQ1_SCHJA Peroxidasin (Fragment) OS=Schistosoma japonicum OX=6182 GN=EWB00_010480 PE=4 SV=1	26	22	0.1257	178165	6.31		10	10	0.0674	178165	6.31
7	tr|A0A4Z2CPE0|A0A4Z2CPE0_SCHJA Surface protein OS=Schistosoma japonicum OX=6182 GN=EWB00_008634 PE=4 SV=1	25	24	0.1392	178639	4.96		28	27	0.1549	178639	4.96
8	tr|Q5D947|Q5D947_SCHJA Heat shock protein HSP 90-alpha OS=Schistosoma japonicum OX=6182 GN=EWB00_011356 PE=2 SV=1	25	23	0.3185	82217.4	4.98		33	28	0.37	82217.4	4.98
9	tr|Q9XTK6|Q9XTK6_SCHJA Dynein light chain OS=Schistosoma japonicum OX=6182 GN=DLC1 PE=2 SV=1	25	9	0.6404	10524.8	6.5		4	3	0.2921	10524.8	6.5
10	tr|Q86EI5|Q86EI5_SCHJA Clone ZZD336 mRNA sequence OS=Schistosoma japonicum OX=6182 GN=EWB00_007669 PE=2 SV=1	24	13	0.5889	20857.6	5.84		16	12	0.5889	20857.6	5.84
11	tr|A0A4Z2D155|A0A4Z2D155_SCHJA Bravo_FIGEY domain-containing protein OS=Schistosoma japonicum OX=6182 GN=EWB00_005877 PE=4 SV=1	23	20	0.197	104120	5.35		11	11	0.1071	104120	5.35
12	tr|A0A4Z2DB14|A0A4Z2DB14_SCHJA Laminin subunit beta-2 OS=Schistosoma japonicum OX=6182 GN=EWB00_002741 PE=4 SV=1	23	23	0.1263	197585	5.35		20	19	0.1014	197585	5.35
13	tr|O96072|O96072_SCHJA Calpain OS=Schistosoma japonicum OX=6182 PE=2 SV=1	23	21	0.2546	86579.6	5.34		15	14	0.186	86579.6	5.34
14	tr|O45206|O45206_SCHJA 21.7 kDa antigen OS=Schistosoma japonicum OX=6182 GN=EWB00_007672 PE=2 SV=1	22	10	0.3784	21692.8	6.44		9	7	0.3351	21692.8	6.44
15	tr|A0A4Z2CPQ0|A0A4Z2CPQ0_SCHJA Hemicentin-1 (Fragment) OS=Schistosoma japonicum OX=6182 GN=EWB00_008520 PE=4 SV=1	21	12	0.0588	196903	5.94		15	13	0.0701	196903	5.94
16	tr|A0A4Z2DAH8|A0A4Z2DAH8_SCHJA Tenascin OS=Schistosoma japonicum OX=6182 GN=EWB00_002832 PE=4 SV=1	20	20	0.1079	189611	5.06		14	13	0.0767	189611	5.06
17	tr|A0A4Z2DSX3|A0A4Z2DSX3_SCHJA Delta-like protein OS=Schistosoma japonicum OX=6182 GN=EWB00_007049 PE=4 SV=1	20	19	0.204	102027	5.8		13	13	0.139	102027	5.8
18	tr|Q5DI35|Q5DI35_SCHJA SJCHGC00471 protein OS=Schistosoma japonicum OX=6182 PE=2 SV=1	20	14	0.3456	47338.9	6.18		29	18	0.4078	47338.9	6.18
19	tr|A0A4Z2D8B3|A0A4Z2D8B3_SCHJA Alpha-mannosidase OS=Schistosoma japonicum OX=6182 GN=EWB00_003511 PE=3 SV=1	16	15	0.1407	129694	6.86		28	22	0.1991	129694	6.86
20	tr|A0A4Z2DBA8|A0A4Z2DBA8_SCHJA Filamin-A OS=Schistosoma japonicum OX=6182 GN=EWB00_002775 PE=4 SV=1	16	15	0.051	305907	5.53		26	25	0.0873	305907	5.53
21	tr|Q9Y1U4|Q9Y1U4_SCHJA Dynein light chain (Fragment) OS=Schistosoma japonicum OX=6182 GN=DLC5 PE=2 SV=1	16	7	0.5357	9835.02	5.48		4	3	0.2143	9835.02	5.48
22	tr|A0A4Z2CY91|A0A4Z2CY91_SCHJA Endophilin-B1 isoform 1 OS=Schistosoma japonicum OX=6182 GN=EWB00_006419 PE=4 SV=1	15	15	0.4627	29267	6.47		13	12	0.3451	29267	6.47
23	tr|B3GUU0|B3GUU0_SCHJA Tyrosine 3-monooxygenase/tryptophan 5-monooxygenase activation protein, beta polypeptide OS=Schistosoma japonicum OX=6182 GN=ywhab-prov PE=2 SV=1	15	15	0.5197	28981.2	4.86		18	16	0.5984	28981.2	4.86
24	tr|Q5DBM0|Q5DBM0_SCHJA Annexin OS=Schistosoma japonicum OX=6182 PE=2 SV=1	15	14	0.3955	39672.8	4.95		18	14	0.4153	39672.8	4.95
25	tr|A0A4Z2DA30|A0A4Z2DA30_SCHJA Annexin A13 OS=Schistosoma japonicum OX=6182 GN=EWB00_003020 PE=4 SV=1	14	13	0.3284	45099.9	4.96		17	13	0.3458	45099.9	4.96
26	tr|C1L7Y2|C1L7Y2_SCHJA Annexin OS=Schistosoma japonicum OX=6182 PE=2 SV=1	14	13	0.3898	39686.8	5		18	15	0.4548	39686.8	5
27	tr|C1L7Y5|C1L7Y5_SCHJA Annexin OS=Schistosoma japonicum OX=6182 PE=2 SV=1	14	13	0.3842	39672.7	5		17	13	0.404	39672.7	5
28	tr|A0A4Z2D5U7|A0A4Z2D5U7_SCHJA 14-3-3 protein 1 OS=Schistosoma japonicum OX=6182 GN=EWB00_004327 PE=3 SV=1	13	13	0.4567	28887.1	4.75		15	13	0.5197	28887.1	4.75
29	tr|A0A4Z2DTS1|A0A4Z2DTS1_SCHJA Alpha-2-macroglobulin-like protein OS=Schistosoma japonicum OX=6182 GN=EWB00_007050 PE=4 SV=1	13	13	0.1037	124782	5.05		11	11	0.0862	124782	5.05
30	tr|A0A4Z2DYT4|A0A4Z2DYT4_SCHJA Peroxidasin OS=Schistosoma japonicum OX=6182 GN=EWB00_010482 PE=4 SV=1	13	10	0.2708	42138.7	8.21		4	4	0.1072	42138.7	8.21
31	tr|C1LV51|C1LV51_SCHJA Tryparedoxin peroxidase OS=Schistosoma japonicum OX=6182 PE=2 SV=1	13	9	0.4891	20647.4	6.42		11	8	0.4457	20647.4	6.42
32	tr|A0A4Z2D750|A0A4Z2D750_SCHJA 97 kDa heat shock protein isoform 2 OS=Schistosoma japonicum OX=6182 GN=EWB00_003851 PE=4 SV=1	12	12	0.1537	93969.7	5.62		28	24	0.26	93969.7	5.62
33	tr|C1LK99|C1LK99_SCHJA Purine nucleoside phosphorylase OS=Schistosoma japonicum OX=6182 GN=EWB00_000867 PE=2 SV=1	12	10	0.2648	31385.4	6.39		8	8	0.3066	31385.4	6.39
34	tr|Q5DF69|Q5DF69_SCHJA Actin 5C OS=Schistosoma japonicum OX=6182 GN=Act5C PE=2 SV=1	12	10	0.2128	41835.4	5.43		8	8	0.2128	41831.4	5.43
35	tr|A0A4Z2DC48|A0A4Z2DC48_SCHJA Hemicentin-1 OS=Schistosoma japonicum OX=6182 GN=EWB00_002350 PE=4 SV=1	11	11	0.1141	101736	5.68		3	3	0.0321	101736	5.68
36	tr|A0A4Z2DRN1|A0A4Z2DRN1_SCHJA SLIT and NTRK-like protein isoform 2 OS=Schistosoma japonicum OX=6182 GN=EWB00_009414 PE=4 SV=1	11	10	0.201	44156.9	6.47		6	5	0.1211	44156.9	6.47
37	tr|B3GUU7|B3GUU7_SCHJA 78 kDa glucose-regulated protein OS=Schistosoma japonicum OX=6182 GN=EWB00_003936 PE=2 SV=1	11	10	0.1543	71455.4	5.12		25	22	0.3287	71455.4	5.12
38	tr|Q5BS76|Q5BS76_SCHJA Dynein light chain OS=Schistosoma japonicum OX=6182 PE=2 SV=1	11	6	0.5955	10256.5	6.82		4	4	0.4607	10256.5	6.82
39	tr|Q86DV7|Q86DV7_SCHJA Clone ZZZ66 mRNA sequence OS=Schistosoma japonicum OX=6182 PE=2 SV=1	11	10	0.2167	47290.1	5.87		3	3	0.0628	46543.2	5.85
40	tr|A0A4Z2CRH8|A0A4Z2CRH8_SCHJA Inactive tyrosine-protein kinase 7 isoform 2 OS=Schistosoma japonicum OX=6182 GN=EWB00_008150 PE=3 SV=1	10	10	0.0829	151057	6.66		2	2	0.0154	151057	6.66
41	tr|A0A4Z2CZR2|A0A4Z2CZR2_SCHJA Laminin subunit gamma-1 OS=Schistosoma japonicum OX=6182 GN=EWB00_006126 PE=4 SV=1	10	10	0.0538	175766	5.57		14	14	0.073	175766	5.57
42	tr|A0A4Z2DBV2|A0A4Z2DBV2_SCHJA Uncharacterized protein OS=Schistosoma japonicum OX=6182 GN=EWB00_002506 PE=4 SV=1	10	8	0.0936	92929.9	7.66		1	1	0.0146	92929.9	7.66
43	tr|A0A4Z2DPV0|A0A4Z2DPV0_SCHJA Fibrillin-1 (Fragment) OS=Schistosoma japonicum OX=6182 GN=EWB00_010054 PE=4 SV=1	10	10	0.1612	66111.4	5.68		5	5	0.0755	66111.4	5.68
44	tr|A0A4Z2DTJ5|A0A4Z2DTJ5_SCHJA Uncharacterized protein OS=Schistosoma japonicum OX=6182 GN=EWB00_008720 PE=4 SV=1	10	8	0.0409	265461	5.49		3	3	0.0133	265461	5.49
45	tr|C1LDA4|C1LDA4_SCHJA Ferritin OS=Schistosoma japonicum OX=6182 PE=2 SV=1	10	6	0.2813	22195.3	5.42		13	8	0.4063	22195.3	5.42
46	tr|C1LQT3|C1LQT3_SCHJA Thioredoxin OS=Schistosoma japonicum OX=6182 PE=2 SV=1	10	7	0.5755	11893.5	5.13		12	7	0.5849	11893.5	5.13
47	tr|Q5D9D4|Q5D9D4_SCHJA Pept_C1 domain-containing protein OS=Schistosoma japonicum OX=6182 PE=2 SV=1	10	7	0.2749	38709.4	8.46		10	7	0.2047	38709.4	8.46
48	tr|Q5DAN5|Q5DAN5_SCHJA Peptidylprolyl isomerase OS=Schistosoma japonicum OX=6182 GN=EWB00_006870 PE=2 SV=1	10	10	0.2367	48580.4	5.65		20	18	0.3805	48640.4	5.65
49	tr|A0A4Z2DUG7|A0A4Z2DUG7_SCHJA Uncharacterized protein OS=Schistosoma japonicum OX=6182 GN=EWB00_005444 PE=4 SV=1	9	9	0.2313	35557	9.04		7	7	0.1987	35557	9.04
50	tr|B3GUS8|B3GUS8_SCHJA Dynein light chain OS=Schistosoma japonicum OX=6182 GN=EWB00_004377 PE=2 SV=1	9	3	0.2022	10431.6	6.17		2	2	0.1461	10431.6	6.17
51	tr|B3GUT5|B3GUT5_SCHJA Thioredoxin OS=Schistosoma japonicum OX=6182 PE=2 SV=1	9	6	0.566	11879.5	5.13		12	8	0.5849	11879.5	5.13
52	tr|Q27HR7|Q27HR7_SCHJA Thioredoxin OS=Schistosoma japonicum OX=6182 PE=2 SV=1	9	6	0.566	11851.4	5.13		12	8	0.5849	11851.4	5.13
53	tr|Q5C5N5|Q5C5N5_SCHJA SJCHGC01166 protein (Fragment) OS=Schistosoma japonicum OX=6182 PE=2 SV=2	9	8	0.2522	25941.1	9.04		4	4	0.1416	25941.1	9.04
54	tr|Q5DB33|Q5DB33_SCHJA Pept_C1 domain-containing protein OS=Schistosoma japonicum OX=6182 PE=2 SV=1	9	6	0.2222	38654.1	7.52		9	7	0.2105	38654.1	7.52
55	tr|Q5DES2|Q5DES2_SCHJA Proteasome endopeptidase complex OS=Schistosoma japonicum OX=6182 GN=EWB00_006808 PE=2 SV=1	9	8	0.2632	27687.4	5.94		20	14	0.502	27687.4	5.94
56	tr|Q86DV3|Q86DV3_SCHJA Annexin OS=Schistosoma japonicum OX=6182 PE=2 SV=1	9	9	0.2424	36784.4	6.13		27	19	0.4061	36784.4	6.13
57	tr|Q9U8F3|Q9U8F3_SCHJA Thioredoxin OS=Schistosoma japonicum OX=6182 GN=EWB00_003879 PE=1 SV=1	9	6	0.566	11851.4	5.13		14	9	0.5849	11851.4	5.13
58	tr|A0A4Z2CQJ0|A0A4Z2CQJ0_SCHJA Annexin OS=Schistosoma japonicum OX=6182 GN=EWB00_008348 PE=3 SV=1	8	8	0.2363	32731.9	6.47		26	17	0.4212	32731.9	6.47
59	tr|A0A4Z2DEH5|A0A4Z2DEH5_SCHJA Microtubule-associated protein OS=Schistosoma japonicum OX=6182 GN=EWB00_001817 PE=4 SV=1	8	8	0.0607	141551	4.9		5	5	0.0347	141551	4.9
60	tr|C1LIQ6|C1LIQ6_SCHJA Ubiquitin-activating enzyme E1 OS=Schistosoma japonicum OX=6182 GN=ube1 PE=2 SV=1	8	8	0.0802	113362	5.52		19	18	0.1891	113362	5.52
61	tr|C1LLI6|C1LLI6_SCHJA Proteasome subunit alpha type OS=Schistosoma japonicum OX=6182 PE=2 SV=1	8	8	0.3346	29228.8	5.61		16	12	0.4791	29228.8	5.61
62	tr|Q5DC03|Q5DC03_SCHJA Hypotheticial protein OS=Schistosoma japonicum OX=6182 PE=2 SV=1	8	6	0.213	24410	8.45		4	3	0.125	24410	8.45
63	tr|Q5DF67|Q5DF67_SCHJA DnaJ homolog, subfamily B, member 4 OS=Schistosoma japonicum OX=6182 GN=EWB00_002040 PE=2 SV=1	8	7	0.191	37525.9	8.97		8	7	0.197	37525.9	8.97
64	tr|A0A4Z2CRW2|A0A4Z2CRW2_SCHJA Sarcoplasmic calcium-binding protein OS=Schistosoma japonicum OX=6182 GN=EWB00_008047 PE=4 SV=1	7	7	0.1606	45584.7	5.67		24	18	0.4171	45584.7	5.67
65	tr|A0A4Z2D0Y5|A0A4Z2D0Y5_SCHJA Collagen alpha-1(XV) chain (Fragment) OS=Schistosoma japonicum OX=6182 GN=EWB00_005609 PE=4 SV=1	7	6	0.0471	158626	4.79		2	2	0.0162	158626	4.79
66	tr|A0A4Z2D841|A0A4Z2D841_SCHJA Hillarin OS=Schistosoma japonicum OX=6182 GN=EWB00_003568 PE=4 SV=1	7	7	0.0866	99998	6.13		9	7	0.0922	99998	6.13
67	tr|A0A4Z2DDC5|A0A4Z2DDC5_SCHJA Purple acid phosphatase OS=Schistosoma japonicum OX=6182 GN=EWB00_002171 PE=3 SV=1	7	6	0.1245	53652	6.05		9	8	0.1738	53652	6.05
68	tr|B3W658|B3W658_SCHJA SERPIN domain-containing protein OS=Schistosoma japonicum OX=6182 PE=2 SV=1	7	7	0.1287	45623.8	5.6		12	10	0.2302	45678.8	5.73
69	tr|C1LAA9|C1LAA9_SCHJA Saposin B domain-containing protein OS=Schistosoma japonicum OX=6182 PE=2 SV=1	7	2	0.1412	20413.8	8.33		14	4	0.2316	20413.8	8.33
70	tr|C1LM88|C1LM88_SCHJA Proteasome endopeptidase complex OS=Schistosoma japonicum OX=6182 GN=EWB00_007357 PE=2 SV=1	7	7	0.2566	24884	6.29		21	16	0.5866	28001.3	4.88
71	tr|C1LQQ5|C1LQQ5_SCHJA Mitochondrial import receptor subunit TOM34 OS=Schistosoma japonicum OX=6182 PE=2 SV=1	7	7	0.2	40831.8	4.91		6	6	0.1639	40831.8	4.91
72	tr|C1LRF9|C1LRF9_SCHJA Fatty acid binding protein 7, brain OS=Schistosoma japonicum OX=6182 GN=FABP7 PE=2 SV=1	7	6	0.4015	14777.5	7.93		20	8	0.5152	14777.5	7.93
73	tr|Q5DE04|Q5DE04_SCHJA Reticulon-like protein OS=Schistosoma japonicum OX=6182 GN=EWB00_003282 PE=2 SV=1	7	7	0.2383	24321.6	9.16		4	4	0.1869	24321.6	9.16
74	tr|Q5DE13|Q5DE13_SCHJA SJCHGC07024 protein OS=Schistosoma japonicum OX=6182 PE=1 SV=1	7	7	0.2474	32698.8	5.74		8	8	0.2927	32698.8	5.74
75	tr|Q5DFY0|Q5DFY0_SCHJA Glycylpeptide N-tetradecanoyltransferase OS=Schistosoma japonicum OX=6182 GN=Nmt1 PE=2 SV=1	7	7	0.0929	53844.9	6.71		11	10	0.1749	53844.9	6.71
76	sp|O45035|FABP_SCHJA Fatty acid-binding protein OS=Schistosoma japonicum OX=6182 PE=1 SV=1	6	6	0.4015	14861.8	7.93		18	8	0.5152	14831.7	7.93
77	tr|A0A4Z2D9L4|A0A4Z2D9L4_SCHJA L-lactate dehydrogenase OS=Schistosoma japonicum OX=6182 GN=EWB00_003117 PE=3 SV=1	6	6	0.1752	36112.4	8.4		11	11	0.3082	36112.4	8.4
78	tr|A0A4Z2DAV8|A0A4Z2DAV8_SCHJA Elongation factor 2 OS=Schistosoma japonicum OX=6182 GN=EWB00_002720 PE=4 SV=1	6	6	0.0554	94517.4	6.06		32	27	0.311	94517.4	6.06
79	tr|A0A4Z2DEQ1|A0A4Z2DEQ1_SCHJA Glucose-6-phosphate 1-dehydrogenase OS=Schistosoma japonicum OX=6182 GN=EWB00_001762 PE=3 SV=1	6	5	0.098	59077.8	6.22		14	12	0.2137	59077.8	6.22
80	tr|C1L4B9|C1L4B9_SCHJA Uncharacterized protein OS=Schistosoma japonicum OX=6182 PE=2 SV=1	6	5	0.407	10355.1	9.2		7	5	0.407	10355.1	9.2
81	tr|C1LIQ7|C1LIQ7_SCHJA Myophilin OS=Schistosoma japonicum OX=6182 GN=EWB00_008345 PE=2 SV=1	6	5	0.2329	24628	9.33		5	5	0.2329	24628	9.33
82	tr|C1LK30|C1LK30_SCHJA Glucose-6-phosphate isomerase OS=Schistosoma japonicum OX=6182 PE=2 SV=1	6	5	0.1152	61379	7.09		14	13	0.2596	61379	7.09
83	tr|C7TXR1|C7TXR1_SCHJA Lymphocyte cytosolic protein 1 OS=Schistosoma japonicum OX=6182 PE=2 SV=1	6	6	0.1135	74036.7	5.84		9	8	0.1396	74036.7	5.84
84	tr|Q5DAM7|Q5DAM7_SCHJA Pyruvate kinase OS=Schistosoma japonicum OX=6182 GN=EWB00_008759 PE=2 SV=1	6	6	0.1127	54446.2	6.51		55	25	0.4848	61184.6	6.48
85	tr|Q5DB51|Q5DB51_SCHJA 2-deoxy-D-gluconate 3-dehydrogenase OS=Schistosoma japonicum OX=6182 GN=EWB00_001373 PE=2 SV=1	6	5	0.1736	28701.8	7.61		18	12	0.4566	28701.8	7.61
86	tr|Q5DGY1|Q5DGY1_SCHJA Pept_C1 domain-containing protein OS=Schistosoma japonicum OX=6182 PE=2 SV=1	6	3	0.0702	38728.5	7.86		12	11	0.2076	38728.5	7.86
87	tr|A0A4Z2CVP3|A0A4Z2CVP3_SCHJA Acyl-coenzyme A thioesterase 8 OS=Schistosoma japonicum OX=6182 GN=EWB00_007163 PE=4 SV=1	5	5	0.1776	36582.2	6.51		4	4	0.134	36582.2	6.51
88	tr|A0A4Z2DX43|A0A4Z2DX43_SCHJA Regulator of microtubule dynamics protein isoform 1 OS=Schistosoma japonicum OX=6182 GN=EWB00_001396 PE=4 SV=1	5	5	0.1934	28439.2	7.55		2	2	0.0741	28439.2	7.55
89	tr|B1WA71|B1WA71_SCHJA Dynein light chain OS=Schistosoma japonicum OX=6182 GN=EWB00_000463 PE=2 SV=1	5	3	0.1868	10512.8	6.9		2	2	0.1978	10512.8	6.9
90	tr|Q5DEZ9|Q5DEZ9_SCHJA Proteasome subunit beta OS=Schistosoma japonicum OX=6182 GN=PSMB7 PE=2 SV=1	5	5	0.153	30566.8	8.75		8	7	0.2206	30566.8	8.75
91	tr|Q5DFE9|Q5DFE9_SCHJA Proteasome subunit alpha type OS=Schistosoma japonicum OX=6182 GN=EWB00_006774 PE=2 SV=1	5	5	0.2511	25902	5.4		7	6	0.2894	25902	5.4
92	tr|Q7Z0T6|Q7Z0T6_SCHJA Dynein light chain OS=Schistosoma japonicum OX=6182 GN=ctp PE=2 SV=1	5	3	0.2584	10252.7	6.81		2	2	0.2022	10252.7	6.81
93	tr|A0A4Z2CS03|A0A4Z2CS03_SCHJA E3 ubiquitin-protein ligase TRIM56 (Fragment) OS=Schistosoma japonicum OX=6182 GN=EWB00_007983 PE=4 SV=1	4	4	0.0264	163639	5.95		8	8	0.0466	163639	5.95
94	tr|A0A4Z2D8P4|A0A4Z2D8P4_SCHJA Titin (Fragment) OS=Schistosoma japonicum OX=6182 GN=EWB00_003324 PE=4 SV=1	4	4	0.0056	651228	5.5		15	15	0.025	651228	5.5
95	tr|A0A4Z2DKP4|A0A4Z2DKP4_SCHJA Basement membrane-specific heparan sulfate proteoglycan core protein (Fragment) OS=Schistosoma japonicum OX=6182 GN=EWB00_000181 PE=4 SV=1	4	4	0.0395	105482	5.02		5	4	0.0406	105482	5.02
96	tr|A0A4Z2DKR8|A0A4Z2DKR8_SCHJA V-type proton ATPase catalytic subunit A OS=Schistosoma japonicum OX=6182 GN=EWB00_011416 PE=3 SV=1	4	4	0.0674	67573.4	5.44		19	19	0.3339	67573.4	5.44
97	tr|A0A4Z2DL20|A0A4Z2DL20_SCHJA Serine/threonine-protein phosphatase (Fragment) OS=Schistosoma japonicum OX=6182 GN=EWB00_000111 PE=3 SV=1	4	4	0.0798	53050.3	7.62		2	2	0.0357	53050.3	7.62
98	tr|A0A4Z2DN32|A0A4Z2DN32_SCHJA Alpha-actinin (Fragment) OS=Schistosoma japonicum OX=6182 GN=EWB00_010649 PE=4 SV=1	4	4	0.0513	93366.7	5.87		13	12	0.1525	93366.7	5.87
99	tr|A0A4Z2DPY0|A0A4Z2DPY0_SCHJA Vacuolar proton pump subunit B OS=Schistosoma japonicum OX=6182 GN=EWB00_010514 PE=3 SV=1	4	4	0.1274	47017.9	5.11		5	5	0.1061	47017.9	5.11
100	tr|A0A4Z2DQ64|A0A4Z2DQ64_SCHJA Coatomer subunit delta OS=Schistosoma japonicum OX=6182 GN=EWB00_009977 PE=3 SV=1	4	4	0.082	60983.4	5.4		5	5	0.1111	60983.4	5.4
101	tr|C1LH70|C1LH70_SCHJA Dipeptidyl peptidase 3 OS=Schistosoma japonicum OX=6182 GN=dpp3 PE=2 SV=1	4	4	0.0703	81690.7	5.42		8	8	0.1007	81690.7	5.42
102	tr|Q5D9F5|Q5D9F5_SCHJA SJCHGC05822 protein OS=Schistosoma japonicum OX=6182 GN=EWB00_007856 PE=2 SV=1	4	4	0.16	25193.4	9.7		1	1	0.0444	25193.4	9.7
103	tr|Q5D9T1|Q5D9T1_SCHJA Malate dehydrogenase OS=Schistosoma japonicum OX=6182 GN=Mor1 PE=2 SV=1	4	4	0.1496	36469.1	8.82		23	15	0.4457	36469.1	8.82
104	tr|Q5DGI7|Q5DGI7_SCHJA SJCHGC02838 protein OS=Schistosoma japonicum OX=6182 PE=2 SV=1	4	4	0.0671	58582.2	8.94		10	9	0.1874	58582.2	8.94
105	tr|Q86F47|Q86F47_SCHJA Clone ZZD112 mRNA sequence OS=Schistosoma japonicum OX=6182 PE=2 SV=1	4	4	0.0942	37901.4	5.33		5	5	0.1641	37901.4	5.33
106	tr|Q86FI6|Q86FI6_SCHJA Clone ZZD738 mRNA sequence OS=Schistosoma japonicum OX=6182 PE=2 SV=1	4	3	0.142	20103.4	4.61		5	4	0.2273	20103.4	4.61
107	tr|A0A4Z2CNW2|A0A4Z2CNW2_SCHJA Coatomer subunit alpha OS=Schistosoma japonicum OX=6182 GN=EWB00_008800 PE=4 SV=1	3	3	0.0201	145839	7.08		8	7	0.0456	145839	7.08
108	tr|A0A4Z2CQM7|A0A4Z2CQM7_SCHJA Annexin OS=Schistosoma japonicum OX=6182 GN=EWB00_008346 PE=3 SV=1	3	3	0.0523	54391.3	6.42		17	16	0.2515	54391.3	6.42
109	tr|A0A4Z2CT38|A0A4Z2CT38_SCHJA Putative hydroxyacylglutathione hydrolase isoform 1 OS=Schistosoma japonicum OX=6182 GN=EWB00_007790 PE=3 SV=1	3	3	0.1171	35053.3	7.14		8	8	0.288	35053.3	7.14
110	tr|A0A4Z2D0J4|A0A4Z2D0J4_SCHJA Collagen alpha-1(IV) chain OS=Schistosoma japonicum OX=6182 GN=EWB00_006199 PE=4 SV=1	3	3	0.0209	175775	9.13		2	2	0.0102	175775	9.13
111	tr|A0A4Z2D8T0|A0A4Z2D8T0_SCHJA Lysosomal alpha-glucosidase OS=Schistosoma japonicum OX=6182 GN=EWB00_003283 PE=3 SV=1	3	3	0.0389	102018	5.41		19	17	0.2102	102018	5.41
112	tr|A0A4Z2DA33|A0A4Z2DA33_SCHJA Prolyl endopeptidase OS=Schistosoma japonicum OX=6182 GN=EWB00_003067 PE=4 SV=1	3	3	0.036	85508.4	6.09		3	3	0.0573	85508.4	6.09
113	tr|A0A4Z2DBF3|A0A4Z2DBF3_SCHJA T-complex protein 1 subunit theta OS=Schistosoma japonicum OX=6182 GN=EWB00_002679 PE=3 SV=1	3	3	0.0738	50203.4	5.9		19	17	0.3514	50203.4	5.9
114	tr|A0A4Z2DMK8|A0A4Z2DMK8_SCHJA Twitchin (Fragment) OS=Schistosoma japonicum OX=6182 GN=EWB00_011116 PE=4 SV=1	3	3	0.0082	401559	5.66		66	61	0.189	401559	5.66
115	tr|A0A4Z2DMY4|A0A4Z2DMY4_SCHJA Staphylococcal nuclease domain-containing protein isoform 2 OS=Schistosoma japonicum OX=6182 GN=EWB00_010860 PE=4 SV=1	3	3	0.0388	86313.1	6.49		13	11	0.1268	86313.1	6.49
116	tr|A0A4Z2DPP4|A0A4Z2DPP4_SCHJA Broad minded OS=Schistosoma japonicum OX=6182 GN=EWB00_010176 PE=4 SV=1	3	3	0.0527	68327.9	6.18		23	16	0.2751	68327.9	6.18
117	tr|A0A4Z2DU95|A0A4Z2DU95_SCHJA Phospholipase D3 OS=Schistosoma japonicum OX=6182 GN=EWB00_005980 PE=4 SV=1	3	3	0.0645	53615.8	6.38		4	4	0.0925	53615.8	6.38
118	tr|C1L5M2|C1L5M2_SCHJA Uncharacterized protein OS=Schistosoma japonicum OX=6182 PE=2 SV=1	3	3	0.2857	10933.9	9.83		13	6	0.3736	10933.9	9.83
119	tr|C7TYR0|C7TYR0_SCHJA Proteasome subunit beta OS=Schistosoma japonicum OX=6182 GN=EWB00_004333 PE=2 SV=1	3	3	0.1415	23009.3	5.12		6	6	0.2537	23009.3	5.12
120	tr|F0UXG3|F0UXG3_SCHJA Cystatin-B OS=Schistosoma japonicum OX=6182 GN=EWB00_000139 PE=2 SV=1	3	3	0.2871	11280.9	6.5		9	7	0.5941	11280.9	6.5
121	tr|Q5DFR2|Q5DFR2_SCHJA Annexin OS=Schistosoma japonicum OX=6182 PE=2 SV=1	3	3	0.0891	40666.2	7.05		18	14	0.3733	40666.2	7.05
122	tr|Q5DG57|Q5DG57_SCHJA Calponin OS=Schistosoma japonicum OX=6182 PE=2 SV=1	3	3	0.1328	26935.4	9.27		10	6	0.2407	26935.4	9.27
123	tr|Q5DHE4|Q5DHE4_SCHJA SJCHGC04453 protein OS=Schistosoma japonicum OX=6182 PE=2 SV=1	3	2	0.1806	16979.9	6.7		1	1	0.071	16979.9	6.7
124	tr|Q5FX73|Q5FX73_SCHJA Serine/threonine-protein phosphatase OS=Schistosoma japonicum OX=6182 GN=ppp1cc PE=2 SV=1	3	3	0.1131	37345.8	6.34		7	7	0.2661	37345.8	6.34
125	tr|A0A4Z2CUI3|A0A4Z2CUI3_SCHJA Periostin OS=Schistosoma japonicum OX=6182 GN=EWB00_007491 PE=4 SV=1	2	2	0.0292	66786.6	8.82		26	22	0.3952	66786.6	8.82
126	tr|A0A4Z2CV14|A0A4Z2CV14_SCHJA Carboxypeptidase OS=Schistosoma japonicum OX=6182 GN=EWB00_007370 PE=3 SV=1	2	2	0.0372	59387.2	8.41		13	12	0.2427	59387.2	8.41
127	tr|A0A4Z2CVD9|A0A4Z2CVD9_SCHJA T-complex protein 1 subunit gamma OS=Schistosoma japonicum OX=6182 GN=EWB00_007396 PE=3 SV=1	2	2	0.0451	51774.4	5.71		6	6	0.118	51774.4	5.71
128	tr|A0A4Z2CZG5|A0A4Z2CZG5_SCHJA Putative aminopeptidase W07G4.4 isoform 1 OS=Schistosoma japonicum OX=6182 GN=EWB00_006242 PE=4 SV=1	2	2	0.0417	63001.3	8.56		13	11	0.2083	63001.3	8.56
129	tr|A0A4Z2CZP8|A0A4Z2CZP8_SCHJA Otoferlin OS=Schistosoma japonicum OX=6182 GN=EWB00_006135 PE=4 SV=1	2	2	0.0098	244607	6.2		2	2	0.007	244607	6.2
130	tr|A0A4Z2CZZ5|A0A4Z2CZZ5_SCHJA Spectrin alpha chain isoform 2 OS=Schistosoma japonicum OX=6182 GN=EWB00_006203 PE=4 SV=1	2	2	0.0067	278961	5.15		4	4	0.0166	278961	5.15
131	tr|A0A4Z2D181|A0A4Z2D181_SCHJA Aspartyl aminopeptidase isoform 1 OS=Schistosoma japonicum OX=6182 GN=EWB00_005558 PE=4 SV=1	2	2	0.0162	162458	6.89		5	4	0.0291	162458	6.89
132	tr|A0A4Z2DCF6|A0A4Z2DCF6_SCHJA Basement membrane-specific heparan sulfate proteoglycan core protein OS=Schistosoma japonicum OX=6182 GN=EWB00_002351 PE=4 SV=1	2	2	0.0292	84293.1	5.04		2	2	0.0292	84293.1	5.04
133	tr|A0A4Z2DHB0|A0A4Z2DHB0_SCHJA Electromotor neuron-associated protein 2 OS=Schistosoma japonicum OX=6182 GN=EWB00_000986 PE=4 SV=1	2	2	0.0291	87094.5	7.9		5	5	0.0695	87094.5	7.9
134	tr|A0A4Z2DIN2|A0A4Z2DIN2_SCHJA Ubiquilin-1 isoform 1 OS=Schistosoma japonicum OX=6182 GN=EWB00_000581 PE=4 SV=1	2	2	0.0294	58764.4	4.89		5	4	0.0716	58764.4	4.89
135	tr|A0A4Z2DJU5|A0A4Z2DJU5_SCHJA Centrosomal of 85 kDa isoform 2 OS=Schistosoma japonicum OX=6182 GN=EWB00_000150 PE=4 SV=1	2	2	0.029	56174.1	5.84		1	1	0.0186	56174.1	5.84
136	tr|A0A4Z2DNY2|A0A4Z2DNY2_SCHJA Phosphatidylinositol 3-kinase catalytic subunit type 3 OS=Schistosoma japonicum OX=6182 GN=EWB00_010777 PE=3 SV=1	2	2	0.012	105847	6.7		1	1	0.0076	105847	6.7
137	tr|B3GUP7|B3GUP7_SCHJA Uncharacterized protein (Fragment) OS=Schistosoma japonicum OX=6182 PE=2 SV=1	2	2	0.0717	27490.6	5.57		1	1	0.0464	27490.6	5.57
138	tr|C1L4M3|C1L4M3_SCHJA Gelsolin OS=Schistosoma japonicum OX=6182 GN=Gsn PE=2 SV=1	2	2	0.0509	43476.2	6.09		2	2	0.0375	43476.2	6.09
139	tr|C1L566|C1L566_SCHJA Alpha-1,4 glucan phosphorylase OS=Schistosoma japonicum PE=2 SV=1	2	2	0.0238	97151.8	6.12		3	3	0.0374	86370.9	6.36
140	tr|C1LA76|C1LA76_SCHJA Hypotheticial protein OS=Schistosoma japonicum OX=6182 PE=2 SV=1	2	1	0.1429	5847.07	9.92		1	1	0.1429	5847.07	9.92
141	tr|C1LFZ9|C1LFZ9_SCHJA Arginine kinase OS=Schistosoma japonicum OX=6182 PE=2 SV=1	2	2	0.0994	21325.4	5.24		6	6	0.0914	82742.1	9
142	tr|C1LMM5|C1LMM5_SCHJA Nuclear transport factor 2 OS=Schistosoma japonicum OX=6182 GN=NTF-2 PE=2 SV=1	2	2	0.1938	15134.2	5.65		4	4	0.2403	15134.2	5.65
143	tr|Q5BYU8|Q5BYU8_SCHJA SJCHGC09055 protein (Fragment) OS=Schistosoma japonicum OX=6182 PE=2 SV=2	2	2	0.0376	49669.1	4.36		6	6	0.1261	49669.1	4.36
144	tr|Q5DAL5|Q5DAL5_SCHJA Serine/threonine-protein phosphatase (Fragment) OS=Schistosoma japonicum OX=6182 GN=EWB00_000820 PE=2 SV=1	2	2	0.0736	37395.5	5.73		7	7	0.2454	37395.5	5.73
145	tr|Q5DB96|Q5DB96_SCHJA Beta-hexosaminidase OS=Schistosoma japonicum OX=6182 PE=2 SV=1	2	2	0.052	37619.9	5.62		14	12	0.2443	60545.6	5.71
146	tr|Q5DBJ0|Q5DBJ0_SCHJA SJCHGC00560 protein OS=Schistosoma japonicum OX=6182 PE=2 SV=1	2	2	0.0568	43727.3	6.19		4	4	0.124	43727.3	6.19
147	tr|Q5DC25|Q5DC25_SCHJA SJCHGC02299 protein OS=Schistosoma japonicum OX=6182 PE=2 SV=1	2	2	0.083	27569.7	6.39		4	4	0.1452	27569.7	6.39
148	tr|Q5DEL6|Q5DEL6_SCHJA Activated RNA polymerase II transcriptional coactivator p15 OS=Schistosoma japonicum OX=6182 GN=EWB00_003140 PE=2 SV=1	2	2	0.1282	13083.5	9.16		10	7	0.5299	13083.5	9.16
149	tr|Q5DF01|Q5DF01_SCHJA SJCHGC01792 protein OS=Schistosoma japonicum OX=6182 PE=2 SV=1	2	2	0.0859	22297.2	4.67		1	1	0.0505	22297.2	4.67
150	tr|Q86E14|Q86E14_SCHJA Gamma-aminobutyric acid receptor-associated protein-like 2 OS=Schistosoma japonicum OX=6182 GN=GEF-2 PE=2 SV=1	2	2	0.1513	13641.4	8.86		2	2	0.1261	13641.4	8.86
151	tr|Q86ES5|Q86ES5_SCHJA Clone ZZD1474 mRNA sequence OS=Schistosoma japonicum OX=6182 PE=2 SV=1	2	2	0.1111	20588.3	5.43		2	2	0.1278	20588.3	5.43
152	tr|Q86RB4|Q86RB4_SCHJA Gynecophoral canal protein OS=Schistosoma japonicum OX=6182 PE=2 SV=1	2	2	0.0249	74056.2	6.13		23	21	0.297	74056.2	6.13
153	tr|A0A4Z2CN76|A0A4Z2CN76_SCHJA Protein unc-80 OS=Schistosoma japonicum OX=6182 GN=EWB00_009090 PE=4 SV=1	1	1	0.0012	461979	8.83		1	1	0.0017	461979	8.83
154	tr|A0A4Z2CTL9|A0A4Z2CTL9_SCHJA Myophilin isoform 1 OS=Schistosoma japonicum OX=6182 GN=EWB00_007587 PE=4 SV=1	1	1	0.0709	15922.2	8.29		7	7	0.4326	15922.2	8.29
155	tr|A0A4Z2CW97|A0A4Z2CW97_SCHJA Adenosine deaminase isoform 1 OS=Schistosoma japonicum OX=6182 GN=EWB00_006963 PE=4 SV=1	1	1	0.0286	31665.3	6.64		1	1	0.0429	31665.3	6.64
156	tr|A0A4Z2CXH6|A0A4Z2CXH6_SCHJA Tensin-4 OS=Schistosoma japonicum OX=6182 GN=EWB00_006638 PE=4 SV=1	1	1	0.0136	108102	9.63		2	2	0.023	108102	9.63
157	tr|A0A4Z2D211|A0A4Z2D211_SCHJA Alpha-galactosidase OS=Schistosoma japonicum OX=6182 GN=EWB00_005284 PE=3 SV=1	1	1	0.0107	54280.3	5.16		2	2	0.0451	54280.3	5.16
158	tr|A0A4Z2D612|A0A4Z2D612_SCHJA Dynein light chain OS=Schistosoma japonicum OX=6182 GN=EWB00_004372 PE=3 SV=1	1	1	0.0971	12015.4	5.12		1	1	0.0971	12015.4	5.12
159	tr|A0A4Z2DA29|A0A4Z2DA29_SCHJA Syntaxin-binding protein OS=Schistosoma japonicum OX=6182 GN=EWB00_003096 PE=4 SV=1	1	1	0.0361	18710.4	9.1		1	1	0.0361	18710.4	9.1
160	tr|A0A4Z2DDN4|A0A4Z2DDN4_SCHJA Dynactin subunit 1 isoform 3 OS=Schistosoma japonicum OX=6182 GN=EWB00_002277 PE=4 SV=1	1	1	0.0051	172136	5.37		5	5	0.027	172136	5.37
161	tr|A0A4Z2DHG2|A0A4Z2DHG2_SCHJA Nucleosome assembly protein 1-like 4 isoform 3 OS=Schistosoma japonicum OX=6182 GN=EWB00_000920 PE=3 SV=1	1	1	0.0331	41813.4	4.44		10	9	0.2039	41813.4	4.44
162	tr|A0A4Z2DIE9|A0A4Z2DIE9_SCHJA LIN 24 Twenty four Like family member OS=Schistosoma japonicum OX=6182 GN=EWB00_000612 PE=4 SV=1	1	1	0.0625	26712.4	6.61		8	6	0.3348	26712.4	6.61
163	tr|A0A4Z2DJH2|A0A4Z2DJH2_SCHJA Peroxiredoxin-2 isoform 1 OS=Schistosoma japonicum OX=6182 GN=EWB00_000479 PE=4 SV=1	1	1	0.0522	26101.1	6.95		4	4	0.1609	26101.1	6.95
164	tr|A0A4Z2DSQ3|A0A4Z2DSQ3_SCHJA Coiled coil domain containing protein 57 OS=Schistosoma japonicum OX=6182 GN=EWB00_007718 PE=4 SV=1	1	1	0.0111	73108.3	6.36		1	1	0.0111	73108.3	6.36
165	tr|A0A4Z2DSU6|A0A4Z2DSU6_SCHJA Uncharacterized protein OS=Schistosoma japonicum OX=6182 GN=EWB00_008753 PE=3 SV=1	1	1	0.0577	17433.5	5.27		1	1	0.0577	17433.5	5.27
166	tr|A0A4Z2DUQ3|A0A4Z2DUQ3_SCHJA Uncharacterized protein OS=Schistosoma japonicum OX=6182 GN=EWB00_005464 PE=3 SV=1	1	1	0.0345	42311.6	4.58		3	3	0.0769	42311.6	4.58
167	tr|A0A4Z2DWJ9|A0A4Z2DWJ9_SCHJA Integrin alpha-5 OS=Schistosoma japonicum OX=6182 GN=EWB00_002919 PE=3 SV=1	1	1	0.0056	139472	6.02		1	1	0.0056	139472	6.02
168	tr|A0A4Z2DYL0|A0A4Z2DYL0_SCHJA Programmed cell death 6-interacting protein isoform 1 OS=Schistosoma japonicum OX=6182 GN=EWB00_010427 PE=4 SV=1	1	1	0.0105	95832.9	5.36		3	3	0.0326	95832.9	5.36
169	tr|B3GUZ6|B3GUZ6_SCHJA Smoothelin OS=Schistosoma japonicum OX=6182 GN=EWB00_002930 PE=2 SV=1	1	1	0.0926	18141.6	7.68		2	2	0.1481	18141.6	7.68
170	tr|B3GV00|B3GV00_SCHJA Calcineurin subunit B type 1 isoform 1 OS=Schistosoma japonicum OX=6182 GN=EWB00_002689 PE=2 SV=1	1	1	0.0592	19081.6	4.64		4	4	0.2544	19081.6	4.64
171	tr|C1L3V5|C1L3V5_SCHJA Procollagen-lysine, 2-oxoglutarate 5-dioxygenase 3 OS=Schistosoma japonicum OX=6182 GN=plod-prov PE=2 SV=1	1	1	0.0139	83069.2	5.36		2	2	0.0277	83069.2	5.36
172	tr|C1L5C1|C1L5C1_SCHJA Adenylyl cyclase-associated protein OS=Schistosoma japonicum OX=6182 GN=CAP1 PE=2 SV=1	1	1	0.0126	52672.9	8.31		2	2	0.0315	52672.9	8.31
173	tr|C1L6U9|C1L6U9_SCHJA Cupin, RmlC-type,domain-containing protein OS=Schistosoma japonicum OX=6182 PE=2 SV=1	1	1	0.1321	12010.6	5.66		1	1	0.0849	12010.6	5.66
174	tr|C1L7D7|C1L7D7_SCHJA Histidine triad nucleotide binding protein 1 OS=Schistosoma japonicum OX=6182 GN=Hint1 PE=2 SV=1	1	1	0.0833	17378	8.76		5	5	0.3718	17378	8.76
175	tr|C1LAG1|C1LAG1_SCHJA Cellular nucleic acid-binding protein OS=Schistosoma japonicum OX=6182 PE=2 SV=1	1	1	0.0833	20099.4	8.62		3	2	0.1354	20099.4	8.62
176	tr|C1LD68|C1LD68_SCHJA Hypotheticial protein OS=Schistosoma japonicum OX=6182 PE=2 SV=1	1	1	0.0864	9266	8.46		2	2	0.1481	9266	8.46
177	tr|C1LGM9|C1LGM9_SCHJA Granulins (Proepithelin) OS=Schistosoma japonicum OX=6182 GN=PEPI PE=2 SV=1	1	1	0.0153	91656.8	6.54		1	1	0.0071	91656.8	6.54
178	tr|C1LN14|C1LN14_SCHJA Splicing factor, arginine/serine-rich 4 OS=Schistosoma japonicum OX=6182 PE=2 SV=1	1	1	0.0188	42157.2	10.98		8	6	0.1129	42157.2	10.98
179	tr|C1LQM1|C1LQM1_SCHJA Lesswright OS=Schistosoma japonicum OX=6182 GN=lwr PE=2 SV=1	1	1	0.0723	19038.7	8.71		4	4	0.2831	19038.7	8.71
180	tr|C1LTM1|C1LTM1_SCHJA Uncharacterized protein OS=Schistosoma japonicum OX=6182 PE=2 SV=1	1	1	0.0952	12017.7	5.11		4	4	0.4109	14520.5	6.39
181	tr|C1LVT5|C1LVT5_SCHJA Actin depolymerizing factor-like protein OS=Schistosoma japonicum OX=6182 GN=tsr PE=2 SV=1	1	1	0.0844	17266.7	8.43		7	6	0.4286	17266.7	8.43
182	tr|C7TZH4|C7TZH4_SCHJA Kinesin-like protein (Fragment) OS=Schistosoma japonicum OX=6182 GN=Khc PE=2 SV=1	1	1	0.0119	85472.2	5.41		3	3	0.0423	85472.2	5.41
183	tr|Q5BR01|Q5BR01_SCHJA SJCHGC09742 protein OS=Schistosoma japonicum OX=6182 PE=2 SV=1	1	1	0.0676	8627.81	9.16		1	1	0.0676	8627.81	9.16
184	tr|Q5C0R5|Q5C0R5_SCHJA SJCHGC09522 protein (Fragment) OS=Schistosoma japonicum OX=6182 PE=2 SV=2	1	1	0.0133	50415.3	5.31		3	3	0.0511	50415.3	5.31
185	tr|Q5C714|Q5C714_SCHJA SJCHGC08699 protein (Fragment) OS=Schistosoma japonicum OX=6182 PE=2 SV=2	1	1	0.0565	19719.1	5.93		1	1	0.0565	19719.1	5.93
186	tr|Q5D911|Q5D911_SCHJA SJCHGC06652 protein OS=Schistosoma japonicum OX=6182 GN=snRNP-B PE=2 SV=1	1	1	0.0404	20768.1	10.15		2	2	0.0758	20768.1	10.15
187	tr|Q5D982|Q5D982_SCHJA SJCHGC06387 protein OS=Schistosoma japonicum OX=6182 PE=2 SV=1	1	1	0.0458	17723	9.42		1	1	0.0458	17723	9.42
188	tr|Q5DA88|Q5DA88_SCHJA Proteasome subunit beta OS=Schistosoma japonicum OX=6182 GN=psmb1 PE=2 SV=1	1	1	0.0519	23163.9	8.28		6	5	0.2547	23163.9	8.28
189	tr|Q5DAQ0|Q5DAQ0_SCHJA Eukaryotic translation initiation factor 2, subunit 1 alpha OS=Schistosoma japonicum OX=6182 GN=eif2s1 PE=2 SV=1	1	1	0.0368	37042.2	4.8		5	5	0.135	37042.2	4.8
190	tr|Q5DDW3|Q5DDW3_SCHJA SJCHGC06713 protein OS=Schistosoma japonicum OX=6182 PE=2 SV=1	1	1	0.0552	16483.2	9.36		1	1	0.0552	16483.2	9.36
191	tr|Q5DDY5|Q5DDY5_SCHJA H2-K region expressed gene 2 OS=Schistosoma japonicum OX=6182 GN=h2-ke2 PE=2 SV=1	1	1	0.056	14569.5	7.82		3	3	0.192	14569.5	7.82
192	tr|Q5DGT3|Q5DGT3_SCHJA Histone H2B OS=Schistosoma japonicum OX=6182 PE=2 SV=1	1	1	0.0492	13548.7	10.39		2	2	0.2131	13548.7	10.39
193	tr|Q5DHA7|Q5DHA7_SCHJA SJCHGC00720 protein OS=Schistosoma japonicum OX=6182 GN=EWB00_006765 PE=2 SV=1	1	1	0.0748	16516.8	6.08		4	4	0.2449	16516.8	6.08
194	tr|Q5DHT7|Q5DHT7_SCHJA SJCHGC02803 protein OS=Schistosoma japonicum OX=6182 GN=EWB00_005038 PE=2 SV=1	1	1	0.0794	14648.8	7.63		1	1	0.0794	14648.8	7.63
195	tr|Q5DHY4|Q5DHY4_SCHJA SJCHGC09309 protein OS=Schistosoma japonicum OX=6182 PE=2 SV=1	1	1	0.0159	43580.8	8.99		1	1	0.0159	43580.8	8.99
196	tr|Q5DI11|Q5DI11_SCHJA Major egg antigen isoform 1 OS=Schistosoma japonicum OX=6182 GN=EWB00_009260 PE=2 SV=1	1	1	0.0107	52120.5	5.91		1	1	0.015	52120.5	5.91
197	tr|Q86EN8|Q86EN8_SCHJA Clone ZZD1582 mRNA sequence OS=Schistosoma japonicum OX=6182 PE=2 SV=1	1	1	0.0179	31825	8.72		1	1	0.0179	31825	8.72
198	tr|Q86EU4|Q86EU4_SCHJA Cytochrome c OS=Schistosoma japonicum OX=6182 GN=Cyt-c-p PE=2 SV=1	1	1	0.1019	12012.6	9.39		6	6	0.5	12012.6	9.39
199	tr|Q86F39|Q86F39_SCHJA Proteasome subunit beta OS=Schistosoma japonicum OX=6182 GN=EWB00_000054 PE=2 SV=1	1	1	0.0597	22804.1	5.54		3	3	0.1741	22804.1	5.54
200	tr|Q86FB2|Q86FB2_SCHJA SJCHGC05154 protein OS=Schistosoma japonicum OX=6182 PE=2 SV=1	1	1	0.0769	14565.8	5.61		1	1	0.0769	14565.8	5.61
