# Supplementary material for: Proteomic and deep sequencing analysis of extracellular vesicles isolated from adult male and female Schistosoma japonicum
Source: PLoS Negl Trop Dis. 2020 Sep 28;14(9):e0008618. doi: 10.1371/journal.pntd.0008618 (PMC7521736; doi:10.1371/journal.pntd.0008618)
Supplement: S4 Table — (XLSX) [file pntd.0008618.s004.xlsx]

## Sheet: Sheet1
	S4 Table List of EV marker proteins identified from S. japonicum EVs by MS
	Male EVs							Female EVs
EV marker proteins	Proteins	PepCount	UniquePepCount	CoverPercent	MW	PI		Proteins	PepCount	UniquePepCount	CoverPercent	MW	PI
actin	tr|Q71TT8|Q71TT8_SCHJA Actin OS=Schistosoma japonicum OX=6182 GN=EWB00_002502 PE=2 SV=1	14	12	0.2899	41740.2	5.3		tr|Q5DF69|Q5DF69_SCHJA Actin 5C OS=Schistosoma japonicum OX=6182 GN=Act5C PE=2 SV=1	8	8	0.2128	41831.4	5.43
tubulin	tr|C1LM62|C1LM62_SCHJA Tubulin beta chain OS=Schistosoma japonicum OX=6182 GN=EWB00_008460 PE=2 SV=1	11	10	0.2731	49631.2	4.79		tr|C1LBB4|C1LBB4_SCHJA Tubulin beta-2C chain OS=Schistosoma japonicum OX=6182 PE=2 SV=1	7	7	0.2626	33915.1	4.84
HSP70	tr|A0A0N7I6P5|A0A0N7I6P5_SCHJA Heat shock protein 70 OS=Schistosoma japonicum OX=6182 GN=HSPA8 PE=2 SV=1	26	23	0.3125	70019.7	5.45		tr|A0A0N7I6P5|A0A0N7I6P5_SCHJA Heat shock protein 70 OS=Schistosoma japonicum OX=6182 GN=HSPA8 PE=2 SV=1	37	26	0.4016	70019.7	5.45
HSP90	tr|Q5D947|Q5D947_SCHJA Heat shock protein HSP 90-alpha OS=Schistosoma japonicum OX=6182 GN=EWB00_011356 PE=2 SV=1	25	23	0.3185	82217.4	4.98		tr|Q5D947|Q5D947_SCHJA Heat shock protein HSP 90-alpha OS=Schistosoma japonicum OX=6182 GN=EWB00_011356 PE=2 SV=1	33	28	0.37	82217.4	4.98
GAPDH	tr|C1LD44|C1LD44_SCHJA Glyceraldehyde 3-phosphate dehydrogenase OS=Schistosoma japonicum OX=6182 PE=2 SV=1	8	8	0.216	36574.5	8.4		tr|C1LD49|C1LD49_SCHJA Glyceraldehyde-3-phosphate dehydrogenase OS=Schistosoma japonicum OX=6182 PE=2 SV=1	13	12	0.3284	36616.5	8.4
CD63	tr|B3W665|B3W665_SCHJA Tetraspanin OS=Schistosoma japonicum OX=6182 GN=cd63-prov PE=2 SV=1	3	3	0.0963	23728.1	5.58		tr|C1LBL2|C1LBL2_SCHJA Tetraspanin OS=Schistosoma japonicum OX=6182 GN=cd63-prov PE=2 SV=1	1	1	0.0367	23788.2	5.58
annexin	tr|Q5DHI5|Q5DHI5_SCHJA Annexin OS=Schistosoma japonicum OX=6182 GN=ISA PE=2 SV=1	45	25	0.5853	39457.9	7.56		tr|A0A4Z2DJ82|A0A4Z2DJ82_SCHJA Annexin OS=Schistosoma japonicum OX=6182 GN=EWB00_000377 PE=3 SV=1	29	23	0.55	39457.9	7.56
enolase	tr|Q5DI35|Q5DI35_SCHJA SJCHGC00471 protein OS=Schistosoma japonicum OX=6182 PE=2 SV=1	20	14	0.3456	47338.9	6.18		tr|Q5DI35|Q5DI35_SCHJA SJCHGC00471 protein OS=Schistosoma japonicum OX=6182 PE=2 SV=1	29	18	0.4078	47338.9	6.18
aldolase	tr|C1LV81|C1LV81_SCHJA Aldolase OS=Schistosoma japonicum OX=6182 GN=Ald PE=2 SV=1	20	16	0.4793	39603.7	6.56		tr|C1LB93|C1LB93_SCHJA Fructose-bisphosphate aldolase OS=Schistosoma japonicum OX=6182 GN=Ald PE=2 SV=1	21	16	0.4656	39536.7	6.33
lactate dehydrogenase	tr|A0A4Z2D9L4|A0A4Z2D9L4_SCHJA L-lactate dehydrogenase OS=Schistosoma japonicum OX=6182 GN=EWB00_003117 PE=3 SV=1	6	6	0.1752	36112.4	8.4		tr|A0A4Z2D9L4|A0A4Z2D9L4_SCHJA L-lactate dehydrogenase OS=Schistosoma japonicum OX=6182 GN=EWB00_003117 PE=3 SV=1	11	11	0.3082	36112.4	8.4
phosphoglycerate kinase	tr|C1LAJ2|C1LAJ2_SCHJA Phosphoglycerate kinase OS=Schistosoma japonicum OX=6182 GN=PGK1 PE=2 SV=1	3	3	0.0553	44266.6	6.76		tr|Q7Z0T1|Q7Z0T1_SCHJA Phosphoglycerate kinase OS=Schistosoma japonicum OX=6182 PE=2 SV=1	7	6	0.1833	44828.4	6.57
