# Supplementary material for: Proteomic and deep sequencing analysis of extracellular vesicles isolated from adult male and female Schistosoma japonicum
Source: PLoS Negl Trop Dis. 2020 Sep 28;14(9):e0008618. doi: 10.1371/journal.pntd.0008618 (PMC7521736; doi:10.1371/journal.pntd.0008618)
Supplement: S5 Table — (XLSX) [file pntd.0008618.s005.xlsx]

## Sheet: Sheet1
	S5 Table List of identified miRNAs from EVs isolated from male and female S. japonicum
Name	miRNA sequence	FEV1	FEV2	FEV3	MEV1	MEV2	MEV3
sja-bantam	UGAGAUCGCGAUUAAAGCU	764	5963	8114	589	5364	3210
sja-let-7	GGAGGUAGUUCGUUGUGUGGU	1478	4337	94538	1577	18299	1977
sja-mir-1	UGGAAUGUGGCGAAGUAUGGUC	5853	20679	119100	9324	298285	8576
sja-mir-1b	UGGAAUGUUGUGAAGUAUGUGC	767	10625	52745	45139	180210	22655
sja-mir-61	UGACUAGAAAGUGCACUCACUUC	1369	1737	28394	13581	18136	6507
sja-mir-71a	UGAAAGACGAUGGUAGUGAGAUG	23031	124967	209895	38437	374457	39501
sja-mir-71b	UGAAAGACUUGAGUAGUGAGACG	1492	13379	6289	1523	20228	947
sja-mir-125b	UCCCUGAGACUGAUAAUUGCU	41601	336617	2183632	90664	611727	220981
sja-mir-277	UAAAUGCAUUUUCUGGCCCGU	9923	970	1236	24355	6122	593
sja-mir-277b	AAAAUGCAUCAUCUACCCUAGA	7476	4325	646	30939	6350	92
sja-mir-750	CCAGAUCUGUCGCUUCCAACU	87704	53024	554995	15193	4229	2840
