# Supplementary material for: Proteomic and deep sequencing analysis of extracellular vesicles isolated from adult male and female Schistosoma japonicum
Source: PLoS Negl Trop Dis. 2020 Sep 28;14(9):e0008618. doi: 10.1371/journal.pntd.0008618 (PMC7521736; doi:10.1371/journal.pntd.0008618)
Supplement: S6 Table — (XLSX) [file pntd.0008618.s006.xlsx]

## Sheet: Sheet1
		S6 Table List of the primers used for qPCR analysis of transcript levels of proteins identified from male and female SjEVs in the study
	Gene IDs	Primer sequence Forward	Primer sequence Reverse	Protein information	Detection in gender
	AY223465	ATACAACTGGTGAAGACGAACC	AGTTGCTGTTGTTGTTGCTGATG	tr|Q86DV7|Q86DV7_SCHJA Clone ZZZ66 mRNA sequence OS=Schistosoma japonicum OX=6182 PE=2 SV=1	Male. Female
	AY812789	TTCCCGTTGATAGGCTAACG	TGAGGGAGCCAATCGTGTTTT	tr|Q5DI35|Q5DI35_SCHJA SJCHGC00471 protein OS=Schistosoma japonicum OX=6182 PE=2 SV=1	Male. Female
	AY815389	ACTACTTTCTGGAAACATTAGTGGA	CACGATCACCAGATGGGCTTA	tr|Q5DAN5|Q5DAN5_SCHJA Peptidylprolyl isomerase OS=Schistosoma japonicum OX=6182 GN=EWB00_006870 PE=2 SV=1	Male. Female
	EZ000071	TGTGTTTGAAAGTAGCACCAAAA	GTTTTGCCTTGAGCACCACC	tr|B3W658|B3W658_SCHJA SERPIN domain-containing protein OS=Schistosoma japonicum OX=6182 PE=2 SV=1	Male. Female
	AY815397	ATCGGTCCTGCTTGTCGTA	GGATTTCGGGTCCCTTAGTA	tr|Q5DAM7|Q5DAM7_SCHJA Pyruvate kinase OS=Schistosoma japonicum OX=6182 GN=EWB00_008759 PE=2 SV=1	Male. Female
	AF044409	ACTTTCGCTGGATTGACAG	GTGTGTTTCGCTCAGTTTCC	sp|O45035|FABP_SCHJA Fatty acid-binding protein OS=Schistosoma japonicum OX=6182 PE=1 SV=1	Male. Female
	AY814540	GCGAGCCAACAAATTAGCGT	CGGTGTCTCTTGTTTTGTGGG	tr|Q5DD34|Q5DD34_SCHJA SJCHGC04312 protein OS=Schistosoma japonicum OX=6182 PE=2 SV=1	Female
	FJ617450	ATGCCTTTATGTTGTGGTGGTG	TCGCCCACATGTACTTTAACGA	tr|F0UXG3|F0UXG3_SCHJA Cystatin-B OS=Schistosoma japonicum OX=6182 GN=EWB00_000139 PE=2 SV=1	Male. Female
	FN322325	TCGTGTCTGGGAGGTTGTTT	GACGTTCCCAGATGACTGCC	tr|C1LTM1|C1LTM1_SCHJA Uncharacterized protein OS=Schistosoma japonicum OX=6182 PE=2 SV=1	Male. Female
	L08198	TTTGTCGTGGATTCGGTCTA	TTTGCCAACGCTCTTACTTC	tr|Q03528|Q03528_SCHJA 22.6kd tegumental associated antigen OS=Schistosoma japonicum PE=2 SV=1	Male. Female
	DPYSL2	TGGTAGTGCCACCAGCAAG	CGAGGACGGAGTTATTAGACAA	tr|A0A4Z2DJ05|A0A4Z2DJ05_SCHJA Dihydropyrimidinase-related protein isoform 2 OS=Schistosoma japonicum OX=6182 GN=EWB00_000398 PE=4 SV=1	Male. Female
	FN318175.1	TGTCTGAGAAACAGCACCCA	TATCCTCTACCTCCACAACCAC	tr|C1LGS6|C1LGS6_SCHJA Transketolase OS=Schistosoma japonicum OX=6182 PE=2 SV=1	Female
	AY815178	AGCATTCCAACCACGACTT	TTAGTTATTGGAGGTGAGGCA	tr|Q5DB96|Q5DB96_SCHJA Beta-hexosaminidase OS=Schistosoma japonicum OX=6182 PE=2 SV=1	Male. Female
	FN318856	GATCTTCGGATGCCTGGTT	ACTTGGACTGGAGGTCGCT	tr|C1LIQ6|C1LIQ6_SCHJA Ubiquitin-activating enzyme E1 OS=Schistosoma japonicum GN=ube1 PE=2 SV=1	Male. Female
	FN314111	TAACAGCAACCAACGACGAG	TTACCTGAAGCATTGGAACG	tr|C1L566|C1L566_SCHJA Alpha-1,4 glucan phosphorylase OS=Schistosoma japonicum PE=2 SV=1	Male. Female
	FN318888	CAGCATCCTGTTACCCGACTT	CCTCCACCCAAATATCCCATA	tr|C1LIT8|C1LIT8_SCHJA Ubiquitin carboxyl-terminal hydrolase OS=Schistosoma japonicum OX=6182 GN=H34C03.2 PE=2 SV=1	Female
	FN317173	ATTTTCTTCGCCGCCTCT	CTTCTTTTATCGTCTCCTCCTCT	tr|C1LDX6|C1LDX6_SCHJA Ubiquitin carboxyl-terminal hydrolase OS=Schistosoma japonicum OX=6182 GN=USP5 PE=2 SV=1	Female
	FN317897	ATGATGACAGTGTTCTGGAAGC	TAATGAAGCAAGCATAGGGAC	tr|C1LFZ9|C1LFZ9_SCHJA Arginine kinase OS=Schistosoma japonicum OX=6182 PE=2 SV=1	Male. Female
	FN316218.1	AGTCGTGTTGTTGGCTGTGC	GGTATTCTTTGCGTGCTATGAT	tr|C1LB71|C1LB71_SCHJA Eukaryotic translation initiation factor 5A OS=Schistosoma japonicum OX=6182 GN=eif5a PE=2 SV=1	Female
	FN315317	AACAATGCTGACTTGGTGCC	AATGGGCATAACTGTATTGTCTG	tr|C1L8M1|C1L8M1_SCHJA Saposin-like,IPR008139 Saposin B,domain-containing protein OS=Schistosoma japonicum OX=6182 PE=2 SV=1	Female
	FN316183	TACCGTGTCAAAATGGAAGAG	AAGGCGAATAGGATGAGTGG	tr|B3GUU0|B3GUU0_SCHJA Tyrosine 3-monooxygenase/tryptophan 5-monooxygenase activation protein, beta polypeptide OS=Schistosoma japonicum OX=6182 GN=ywhab-prov PE=2 SV=1	Male. Female
	AY813952.1	GTCATTTGTCCGTGGGTGT	GCCAAGAGGTCTCATTTCG	tr|Q5DES2|Q5DES2_SCHJA Proteasome endopeptidase complex OS=Schistosoma japonicum OX=6182 GN=EWB00_006808 PE=2 SV=1	Male. Female
	FN315032.1	GGTACAGCCATTGCCATTC	CGATAGCCTTAGCGTCAGTTT	tr|C1LM88|C1LM88_SCHJA Proteasome endopeptidase complex OS=Schistosoma japonicum OX=6182 GN=EWB00_007357 PE=2 SV=1	Male. Female
	FN327215	CTATGTCCGATGACGGGTCG	TTGTTGGTTGTGAGCCACCT	tr|C7TZB3|C7TZB3_SCHJA KH-type splicing regulatory protein (FUSE binding protein 2) OS=Schistosoma japonicum OX=6182 PE=2 SV=1	Female
