# Supplementary material for: Proteomic and deep sequencing analysis of extracellular vesicles isolated from adult male and female Schistosoma japonicum
Source: PLoS Negl Trop Dis. 2020 Sep 28;14(9):e0008618. doi: 10.1371/journal.pntd.0008618 (PMC7521736; doi:10.1371/journal.pntd.0008618)
Supplement: S7 Table — (XLSX) [file pntd.0008618.s007.xlsx]

## Sheet: sja-mir-750
	S7 Table List of putative targets of miR-750 in S. japonicum
Target			TargetScan		miRanda
Seqname	GeneSymbol	Total	Context+	Context	Structure	Energy
lcl|FN318811.1_cds_CAX74539.1_1	lcl|FN318811.1_cds_CAX74539.1_1	1	-0.463	-0.492	163	-20.75
lcl|FN318812.1_cds_CAX74540.1_1	lcl|FN318812.1_cds_CAX74540.1_1	1	-0.463	-0.492	163	-20.75
lcl|AY814068.1_cds_AAW25800.1_1	lcl|AY814068.1_cds_AAW25800.1_1	1	-0.463	-0.492	163	-20.75
lcl|AY815410.1_cds_AAW27142.1_1	lcl|AY815410.1_cds_AAW27142.1_1	1	-0.463	-0.492	163	-20.75
lcl|AY813431.1_cds_AAW25163.1_1	lcl|AY813431.1_cds_AAW25163.1_1	1	-0.45	-0.517	155	-14.68
lcl|AY815903.1_cds_AAW27635.1_1	lcl|AY815903.1_cds_AAW27635.1_1	1	-0.442	-0.514	155	-14.68
lcl|AY813899.1_cds_AAW25631.1_1	lcl|AY813899.1_cds_AAW25631.1_1	1	-0.433	-0.501	155	-14.68
lcl|FN318726.1_cds_CAX74454.1_1	lcl|FN318726.1_cds_CAX74454.1_1	1	-0.422	-0.501	155	-14.68
lcl|FN317733.1_cds_CAX73463.1_1	lcl|FN317733.1_cds_CAX73463.1_1	1	-0.421	-0.473	158	-17.12
lcl|FN319612.1_cds_CAX75339.1_1	lcl|FN319612.1_cds_CAX75339.1_1	1	-0.417	-0.498	155	-14.68
lcl|AY816024.1_cds_AAW27756.1_1	lcl|AY816024.1_cds_AAW27756.1_1	1	-0.417	-0.494	153	-16.77
lcl|AY813858.1_cds_AAW25590.1_1	lcl|AY813858.1_cds_AAW25590.1_1	1	-0.417	-0.487	145	-9.07
lcl|AY815634.1_cds_AAW27366.1_1	lcl|AY815634.1_cds_AAW27366.1_1	1	-0.417	-0.487	145	-9.07
lcl|FN318728.1_cds_CAX74456.1_1	lcl|FN318728.1_cds_CAX74456.1_1	1	-0.409	-0.484	155	-14.68
lcl|FN319611.1_cds_CAX75338.1_1	lcl|FN319611.1_cds_CAX75338.1_1	1	-0.407	-0.491	155	-14.68
lcl|AY813513.1_cds_AAW25245.1_1	lcl|AY813513.1_cds_AAW25245.1_1	1	-0.406	-0.483	155	-14.68
lcl|FN319020.1_cds_CAX74748.1_1	lcl|FN319020.1_cds_CAX74748.1_1	1	-0.405	-0.483	155	-14.68
lcl|FN318727.1_cds_CAX74455.1_1	lcl|FN318727.1_cds_CAX74455.1_1	1	-0.403	-0.487	155	-14.68
lcl|FN315055.1_cds_CAX70787.1_1	lcl|FN315055.1_cds_CAX70787.1_1	1	-0.4	-0.445	152	-19.35
lcl|FN320145.1_cds_CAX75871.1_1	lcl|FN320145.1_cds_CAX75871.1_1	1	-0.4	-0.445	152	-19.35
lcl|FN320146.1_cds_CAX75872.1_1	lcl|FN320146.1_cds_CAX75872.1_1	1	-0.4	-0.445	152	-19.35
lcl|FN320147.1_cds_CAX75873.1_1	lcl|FN320147.1_cds_CAX75873.1_1	1	-0.4	-0.445	152	-19.35
lcl|FN320148.1_cds_CAX75874.1_1	lcl|FN320148.1_cds_CAX75874.1_1	1	-0.4	-0.445	152	-19.35
lcl|FN320149.1_cds_CAX75875.1_1	lcl|FN320149.1_cds_CAX75875.1_1	1	-0.4	-0.445	152	-19.35
lcl|FN320150.1_cds_CAX75876.1_1	lcl|FN320150.1_cds_CAX75876.1_1	1	-0.4	-0.445	152	-19.35
lcl|AY813817.1_cds_AAW25549.1_1	lcl|AY813817.1_cds_AAW25549.1_1	1	-0.4	-0.445	152	-19.35
lcl|FN319609.1_cds_CAX75336.1_1	lcl|FN319609.1_cds_CAX75336.1_1	1	-0.397	-0.476	155	-14.68
lcl|FN319610.1_cds_CAX75337.1_1	lcl|FN319610.1_cds_CAX75337.1_1	1	-0.397	-0.476	155	-14.68
lcl|AY812809.1_cds_AAW24541.1_1	lcl|AY812809.1_cds_AAW24541.1_1	1	-0.393	-0.412	160	-14.87
lcl|FN314101.1_cds_CAX69834.1_1	lcl|FN314101.1_cds_CAX69834.1_1	1	-0.392	-0.43	142	-11.11
lcl|FN318257.1_cds_CAX73986.1_1	lcl|FN318257.1_cds_CAX73986.1_1	1	-0.386	-0.469	147	-11.41
lcl|FN318258.1_cds_CAX73987.1_1	lcl|FN318258.1_cds_CAX73987.1_1	1	-0.386	-0.469	147	-11.41
lcl|AY812969.1_cds_AAW24701.1_1	lcl|AY812969.1_cds_AAW24701.1_1	1	-0.385	-0.457	151	-12.49
lcl|FN319999.1_cds_CAX75725.1_1	lcl|FN319999.1_cds_CAX75725.1_1	1	-0.383	-0.454	151	-12.49
lcl|FN320000.1_cds_CAX75726.1_1	lcl|FN320000.1_cds_CAX75726.1_1	1	-0.383	-0.454	151	-12.49
lcl|FN320001.1_cds_CAX75727.1_1	lcl|FN320001.1_cds_CAX75727.1_1	1	-0.383	-0.454	151	-12.49
lcl|FN314055.1_cds_CAX69788.1_1	lcl|FN314055.1_cds_CAX69788.1_1	2	-0.382	-0.467	286	-24.19
lcl|FN318100.1_cds_CAX73829.1_1	lcl|FN318100.1_cds_CAX73829.1_1	2	-0.382	-0.467	286	-24.19
lcl|FN319410.1_cds_CAX75138.1_1	lcl|FN319410.1_cds_CAX75138.1_1	1	-0.375	-0.401	157	-16.48
lcl|FN319409.1_cds_CAX75137.1_1	lcl|FN319409.1_cds_CAX75137.1_1	1	-0.375	-0.401	157	-16.48
lcl|FN315421.1_cds_CAX71153.1_1	lcl|FN315421.1_cds_CAX71153.1_1	2	-0.372	-0.439	291	-36.73
lcl|FN314928.1_cds_CAX70660.1_1	lcl|FN314928.1_cds_CAX70660.1_1	1	-0.371	-0.44	149	-12.42
lcl|FN314929.1_cds_CAX70661.1_1	lcl|FN314929.1_cds_CAX70661.1_1	1	-0.371	-0.44	149	-12.42
lcl|FN314930.1_cds_CAX70662.1_1	lcl|FN314930.1_cds_CAX70662.1_1	1	-0.371	-0.44	149	-12.42
lcl|FN314931.1_cds_CAX70663.1_1	lcl|FN314931.1_cds_CAX70663.1_1	1	-0.371	-0.44	149	-12.42
lcl|AY814159.1_cds_AAW25891.1_1	lcl|AY814159.1_cds_AAW25891.1_1	1	-0.371	-0.44	149	-12.42
lcl|AY815134.1_cds_AAW26866.1_1	lcl|AY815134.1_cds_AAW26866.1_1	1	-0.37	-0.455	146	-11.56
lcl|FN314605.1_cds_CAX70338.1_1	lcl|FN314605.1_cds_CAX70338.1_1	1	-0.362	-0.444	141	-10.93
lcl|FN314606.1_cds_CAX70339.1_1	lcl|FN314606.1_cds_CAX70339.1_1	1	-0.362	-0.444	141	-10.93
lcl|FN314607.1_cds_CAX70340.1_1	lcl|FN314607.1_cds_CAX70340.1_1	1	-0.362	-0.444	141	-10.93
lcl|AY813954.1_cds_AAW25686.1_1	lcl|AY813954.1_cds_AAW25686.1_1	1	-0.362	-0.444	141	-10.93
lcl|AY814183.1_cds_AAW25915.1_1	lcl|AY814183.1_cds_AAW25915.1_1	1	-0.362	-0.444	141	-10.93
lcl|FN326705.1_cds_CAX82429.1_1	lcl|FN326705.1_cds_CAX82429.1_1	1	-0.36	-0.406	145	-12.54
lcl|FN315420.1_cds_CAX71152.1_1	lcl|FN315420.1_cds_CAX71152.1_1	2	-0.36	-0.431	291	-36.73
lcl|FN315419.1_cds_CAX71151.1_1	lcl|FN315419.1_cds_CAX71151.1_1	2	-0.355	-0.43	291	-36.73
lcl|FN315415.1_cds_CAX71147.1_1	lcl|FN315415.1_cds_CAX71147.1_1	2	-0.353	-0.427	291	-36.73
lcl|FN315416.1_cds_CAX71148.1_1	lcl|FN315416.1_cds_CAX71148.1_1	2	-0.353	-0.427	291	-36.73
lcl|FN315417.1_cds_CAX71149.1_1	lcl|FN315417.1_cds_CAX71149.1_1	2	-0.353	-0.427	291	-36.73
lcl|FN315418.1_cds_CAX71150.1_1	lcl|FN315418.1_cds_CAX71150.1_1	2	-0.353	-0.427	291	-36.73
lcl|AY813407.1_cds_AAW25139.1_1	lcl|AY813407.1_cds_AAW25139.1_1	1	-0.349	-0.423	140	-10.3
lcl|FN314168.1_cds_CAX69901.1_1	lcl|FN314168.1_cds_CAX69901.1_1	2	-0.347	-0.427	292	-30.2
lcl|FN314932.1_cds_CAX70664.1_1	lcl|FN314932.1_cds_CAX70664.1_1	1	-0.341	-0.394	149	-12.42
lcl|AY814072.1_cds_AAW25804.1_1	lcl|AY814072.1_cds_AAW25804.1_1	1	-0.334	-0.392	149	-15.17
lcl|FN318392.1_cds_CAX74121.1_1	lcl|FN318392.1_cds_CAX74121.1_1	1	-0.329	-0.385	145	-12.22
lcl|FN317396.1_cds_CAX73127.1_1	lcl|FN317396.1_cds_CAX73127.1_1	1	-0.329	-0.431	149	-12.94
lcl|FN318200.1_cds_CAX73929.1_1	lcl|FN318200.1_cds_CAX73929.1_1	1	-0.325	-0.422	140	-9.07
lcl|FN318389.1_cds_CAX74118.1_1	lcl|FN318389.1_cds_CAX74118.1_1	1	-0.318	-0.42	140	-10.07
lcl|FN318201.1_cds_CAX73930.1_1	lcl|FN318201.1_cds_CAX73930.1_1	1	-0.304	-0.388	140	-9.07
lcl|FN314498.1_cds_CAX70231.1_1	lcl|FN314498.1_cds_CAX70231.1_1	1	-0.293	-0.352	141	-11
lcl|FN314499.1_cds_CAX70232.1_1	lcl|FN314499.1_cds_CAX70232.1_1	1	-0.293	-0.352	141	-11
lcl|AY813402.1_cds_AAW25134.1_1	lcl|AY813402.1_cds_AAW25134.1_1	1	-0.293	-0.352	141	-11
lcl|AY814116.1_cds_AAW25848.1_1	lcl|AY814116.1_cds_AAW25848.1_1	1	-0.293	-0.356	147	-11.04
lcl|FN314031.1_cds_CAX69764.1_1	lcl|FN314031.1_cds_CAX69764.1_1	1	-0.292	-0.4	148	-14.54
lcl|FN318062.1_cds_CAX73791.1_1	lcl|FN318062.1_cds_CAX73791.1_1	1	-0.292	-0.4	148	-14.54
lcl|FN313626.1_cds_CAX69360.1_1	lcl|FN313626.1_cds_CAX69360.1_1	1	-0.289	-0.347	150	-14.07
lcl|FN319411.1_cds_CAX75139.1_1	lcl|FN319411.1_cds_CAX75139.1_1	1	-0.285	-0.293	148	-13.37
lcl|FN319412.1_cds_CAX75140.1_1	lcl|FN319412.1_cds_CAX75140.1_1	1	-0.285	-0.293	148	-13.37
lcl|FN319519.1_cds_CAX75247.1_1	lcl|FN319519.1_cds_CAX75247.1_1	1	-0.284	-0.338	145	-12.95
lcl|FN319521.1_cds_CAX75249.1_1	lcl|FN319521.1_cds_CAX75249.1_1	1	-0.284	-0.338	145	-12.95
lcl|FN317570.1_cds_CAX73301.1_1	lcl|FN317570.1_cds_CAX73301.1_1	1	-0.282	-0.342	151	-16.29
lcl|FN319520.1_cds_CAX75248.1_1	lcl|FN319520.1_cds_CAX75248.1_1	1	-0.281	-0.334	145	-12.95
lcl|AY813312.1_cds_AAW25044.1_1	lcl|AY813312.1_cds_AAW25044.1_1	1	-0.276	-0.305	150	-13.46
lcl|FN314299.1_cds_CAX70032.1_1	lcl|FN314299.1_cds_CAX70032.1_1	1	-0.271	-0.332	159	-21.08
lcl|FN318634.1_cds_CAX74362.1_1	lcl|FN318634.1_cds_CAX74362.1_1	1	-0.271	-0.332	159	-21.08
lcl|AY813426.1_cds_AAW25158.1_1	lcl|AY813426.1_cds_AAW25158.1_1	1	-0.271	-0.332	159	-21.08
lcl|AY813914.1_cds_AAW25646.1_1	lcl|AY813914.1_cds_AAW25646.1_1	1	-0.268	-0.36	141	-9.93
lcl|FN319518.1_cds_CAX75246.1_1	lcl|FN319518.1_cds_CAX75246.1_1	1	-0.267	-0.326	145	-12.95
lcl|FN313581.1_cds_CAX69315.1_1	lcl|FN313581.1_cds_CAX69315.1_1	1	-0.26	-0.305	147	-12.7
lcl|AY814102.1_cds_AAW25834.1_1	lcl|AY814102.1_cds_AAW25834.1_1	1	-0.26	-0.305	147	-12.7
lcl|FN318252.1_cds_CAX73981.1_1	lcl|FN318252.1_cds_CAX73981.1_1	1	-0.254	-0.336	142	-11.11
lcl|AY814691.2_cds_AAW26423.2_1	lcl|AY814691.2_cds_AAW26423.2_1	1	-0.253	-0.314	150	-13.55
lcl|AY815332.1_cds_AAW27064.1_1	lcl|AY815332.1_cds_AAW27064.1_1	1	-0.243	-0.285	147	-8.91
lcl|AY815790.1_cds_AAW27522.1_1	lcl|AY815790.1_cds_AAW27522.1_1	1	-0.241	-0.28	154	-14.06
lcl|AY813880.1_cds_AAW25612.1_1	lcl|AY813880.1_cds_AAW25612.1_1	1	-0.241	-0.319	152	-17.91
lcl|AY813847.1_cds_AAW25579.1_1	lcl|AY813847.1_cds_AAW25579.1_1	1	-0.239	-0.283	144	-11.03
lcl|AY814493.1_cds_AAW26225.1_1	lcl|AY814493.1_cds_AAW26225.1_1	1	-0.238	-0.308	160	-23.84
lcl|FN327160.1_cds_CAX82884.1_1	lcl|FN327160.1_cds_CAX82884.1_1	1	-0.237	-0.329	145	-12.22
lcl|FN317399.1_cds_CAX73130.1_1	lcl|FN317399.1_cds_CAX73130.1_1	2	-0.237	-0.401	285	-25.41
lcl|FN313869.1_cds_CAX69603.1_1	lcl|FN313869.1_cds_CAX69603.1_1	1	-0.237	-0.291	160	-14.76
lcl|AY813534.1_cds_AAW25266.1_1	lcl|AY813534.1_cds_AAW25266.1_1	1	-0.237	-0.291	160	-14.76
lcl|FN317370.1_cds_CAX73101.1_1	lcl|FN317370.1_cds_CAX73101.1_1	1	-0.236	-0.281	150	-11.74
lcl|AY813936.1_cds_AAW25668.1_1	lcl|AY813936.1_cds_AAW25668.1_1	1	-0.235	-0.304	160	-23.84
lcl|AY813987.1_cds_AAW25719.1_1	lcl|AY813987.1_cds_AAW25719.1_1	1	-0.235	-0.243	142	-12.74
lcl|FN314508.1_cds_CAX70241.1_1	lcl|FN314508.1_cds_CAX70241.1_1	1	-0.235	-0.263	157	-14.89
lcl|FN314008.1_cds_CAX69741.1_1	lcl|FN314008.1_cds_CAX69741.1_1	1	-0.233	-0.26	142	-8.91
lcl|FN320364.1_cds_CAX76090.1_1	lcl|FN320364.1_cds_CAX76090.1_1	1	-0.233	-0.258	143	-12.5
lcl|FN320365.1_cds_CAX76091.1_1	lcl|FN320365.1_cds_CAX76091.1_1	1	-0.233	-0.258	143	-12.5
lcl|FN320366.1_cds_CAX76092.1_1	lcl|FN320366.1_cds_CAX76092.1_1	1	-0.233	-0.258	143	-12.5
lcl|FN320367.1_cds_CAX76093.1_1	lcl|FN320367.1_cds_CAX76093.1_1	1	-0.233	-0.258	143	-12.5
lcl|FN315192.1_cds_CAX70924.1_1	lcl|FN315192.1_cds_CAX70924.1_1	1	-0.233	-0.258	143	-12.5
lcl|AY815077.2_cds_AAW26809.2_1	lcl|AY815077.2_cds_AAW26809.2_1	1	-0.232	-0.26	140	-8.96
lcl|FN320398.1_cds_CAX76124.1_1	lcl|FN320398.1_cds_CAX76124.1_1	1	-0.231	-0.266	149	-18.11
lcl|FN320400.1_cds_CAX76126.1_1	lcl|FN320400.1_cds_CAX76126.1_1	1	-0.231	-0.266	149	-18.11
lcl|FN320401.1_cds_CAX76127.1_1	lcl|FN320401.1_cds_CAX76127.1_1	1	-0.231	-0.266	149	-18.11
lcl|FN320402.1_cds_CAX76128.1_1	lcl|FN320402.1_cds_CAX76128.1_1	1	-0.231	-0.266	149	-18.11
lcl|FN315215.1_cds_CAX70947.1_1	lcl|FN315215.1_cds_CAX70947.1_1	1	-0.231	-0.266	149	-18.11
lcl|AY814666.1_cds_AAW26398.1_1	lcl|AY814666.1_cds_AAW26398.1_1	1	-0.231	-0.266	149	-18.11
lcl|FN320967.1_cds_CAX76693.1_1	lcl|FN320967.1_cds_CAX76693.1_1	1	-0.23	-0.251	140	-13.23
lcl|FN320968.1_cds_CAX76694.1_1	lcl|FN320968.1_cds_CAX76694.1_1	1	-0.23	-0.251	140	-13.23
lcl|FN320970.1_cds_CAX76696.1_1	lcl|FN320970.1_cds_CAX76696.1_1	1	-0.23	-0.251	140	-13.23
lcl|FN320971.1_cds_CAX76697.1_1	lcl|FN320971.1_cds_CAX76697.1_1	1	-0.23	-0.251	140	-13.23
lcl|FN320972.1_cds_CAX76698.1_1	lcl|FN320972.1_cds_CAX76698.1_1	1	-0.23	-0.251	140	-13.23
lcl|FN320973.1_cds_CAX76699.1_1	lcl|FN320973.1_cds_CAX76699.1_1	1	-0.23	-0.251	140	-13.23
lcl|FN320974.1_cds_CAX76700.1_1	lcl|FN320974.1_cds_CAX76700.1_1	1	-0.23	-0.251	140	-13.23
lcl|FN320975.1_cds_CAX76701.1_1	lcl|FN320975.1_cds_CAX76701.1_1	1	-0.23	-0.251	140	-13.23
lcl|FN320976.1_cds_CAX76702.1_1	lcl|FN320976.1_cds_CAX76702.1_1	1	-0.23	-0.251	140	-13.23
lcl|FN320977.1_cds_CAX76703.1_1	lcl|FN320977.1_cds_CAX76703.1_1	1	-0.23	-0.251	140	-13.23
lcl|FN320978.1_cds_CAX76704.1_1	lcl|FN320978.1_cds_CAX76704.1_1	1	-0.23	-0.251	140	-13.23
lcl|AY814092.1_cds_AAW25824.1_1	lcl|AY814092.1_cds_AAW25824.1_1	1	-0.23	-0.251	140	-13.23
lcl|AY814397.1_cds_AAW26129.1_1	lcl|AY814397.1_cds_AAW26129.1_1	1	-0.23	-0.251	140	-13.23
lcl|FN320969.1_cds_CAX76695.1_1	lcl|FN320969.1_cds_CAX76695.1_1	1	-0.228	-0.249	140	-13.23
lcl|FN320399.1_cds_CAX76125.1_1	lcl|FN320399.1_cds_CAX76125.1_1	1	-0.227	-0.262	149	-18.11
lcl|FN315213.1_cds_CAX70945.1_1	lcl|FN315213.1_cds_CAX70945.1_1	1	-0.227	-0.262	149	-18.11
lcl|AY814692.1_cds_AAW26424.1_1	lcl|AY814692.1_cds_AAW26424.1_1	1	-0.227	-0.256	140	-12.28
lcl|FN318624.1_cds_CAX74352.1_1	lcl|FN318624.1_cds_CAX74352.1_1	1	-0.224	-0.289	162	-18.97
lcl|FN318625.1_cds_CAX74353.1_1	lcl|FN318625.1_cds_CAX74353.1_1	1	-0.224	-0.289	162	-18.97
lcl|FN318626.1_cds_CAX74354.1_1	lcl|FN318626.1_cds_CAX74354.1_1	1	-0.224	-0.289	162	-18.97
lcl|AY813649.1_cds_AAW25381.1_1	lcl|AY813649.1_cds_AAW25381.1_1	1	-0.224	-0.255	141	-11.31
lcl|AY814017.1_cds_AAW25749.1_1	lcl|AY814017.1_cds_AAW25749.1_1	1	-0.223	-0.247	140	-10.53
lcl|FN318148.1_cds_CAX73877.1_1	lcl|FN318148.1_cds_CAX73877.1_1	1	-0.223	-0.266	154	-21.09
lcl|FN318149.1_cds_CAX73878.1_1	lcl|FN318149.1_cds_CAX73878.1_1	1	-0.223	-0.266	154	-21.09
lcl|FN318054.1_cds_CAX73783.1_1	lcl|FN318054.1_cds_CAX73783.1_1	1	-0.222	-0.244	146	-17.29
lcl|FN318324.1_cds_CAX74053.1_1	lcl|FN318324.1_cds_CAX74053.1_1	1	-0.218	-0.256	152	-17.64
lcl|FN315056.1_cds_CAX70788.1_1	lcl|FN315056.1_cds_CAX70788.1_1	1	-0.218	-0.245	146	-15.37
lcl|FN315057.1_cds_CAX70789.1_1	lcl|FN315057.1_cds_CAX70789.1_1	1	-0.218	-0.245	146	-15.37
lcl|FN315058.1_cds_CAX70790.1_1	lcl|FN315058.1_cds_CAX70790.1_1	1	-0.218	-0.245	146	-15.37
lcl|FN320151.1_cds_CAX75877.1_1	lcl|FN320151.1_cds_CAX75877.1_1	1	-0.218	-0.245	146	-15.37
lcl|FN320153.1_cds_CAX75879.1_1	lcl|FN320153.1_cds_CAX75879.1_1	1	-0.218	-0.245	146	-15.37
lcl|FN320154.1_cds_CAX75880.1_1	lcl|FN320154.1_cds_CAX75880.1_1	1	-0.218	-0.245	146	-15.37
lcl|AY815123.1_cds_AAW26855.1_1	lcl|AY815123.1_cds_AAW26855.1_1	1	-0.215	-0.24	140	-10.53
lcl|FN318323.1_cds_CAX74052.1_1	lcl|FN318323.1_cds_CAX74052.1_1	1	-0.215	-0.251	152	-17.64
lcl|FN314317.1_cds_CAX70050.1_1	lcl|FN314317.1_cds_CAX70050.1_1	1	-0.213	-0.287	149	-13.92
lcl|FN314318.1_cds_CAX70051.1_1	lcl|FN314318.1_cds_CAX70051.1_1	1	-0.213	-0.287	149	-13.92
lcl|FN318661.1_cds_CAX74389.1_1	lcl|FN318661.1_cds_CAX74389.1_1	1	-0.213	-0.287	149	-13.92
lcl|FN317658.1_cds_CAX73388.1_1	lcl|FN317658.1_cds_CAX73388.1_1	1	-0.213	-0.272	153	-26.12
lcl|AY813133.1_cds_AAW24865.1_1	lcl|AY813133.1_cds_AAW24865.1_1	1	-0.213	-0.272	153	-26.12
lcl|AY814224.1_cds_AAW25956.1_1	lcl|AY814224.1_cds_AAW25956.1_1	1	-0.211	-0.28	158	-13.29
lcl|AY815783.1_cds_AAW27515.1_1	lcl|AY815783.1_cds_AAW27515.1_1	1	-0.211	-0.234	156	-16.27
lcl|FN317302.1_cds_CAX73033.1_1	lcl|FN317302.1_cds_CAX73033.1_1	1	-0.21	-0.237	149	-13.33
lcl|FN326819.1_cds_CAX82543.1_1	lcl|FN326819.1_cds_CAX82543.1_1	1	-0.21	-0.265	146	-9.06
lcl|FN315214.1_cds_CAX70946.1_1	lcl|FN315214.1_cds_CAX70946.1_1	1	-0.209	-0.252	149	-18.11
lcl|FN314092.1_cds_CAX69825.1_1	lcl|FN314092.1_cds_CAX69825.1_1	1	-0.207	-0.293	145	-12.85
lcl|FN313920.1_cds_CAX69654.1_1	lcl|FN313920.1_cds_CAX69654.1_1	1	-0.206	-0.239	145	-12.04
lcl|FN319977.1_cds_CAX75703.1_1	lcl|FN319977.1_cds_CAX75703.1_1	2	-0.205	-0.245	290	-31.35
lcl|FN314202.1_cds_CAX69935.1_1	lcl|FN314202.1_cds_CAX69935.1_1	1	-0.205	-0.26	147	-8.91
lcl|FN318494.1_cds_CAX74223.1_1	lcl|FN318494.1_cds_CAX74223.1_1	1	-0.205	-0.26	147	-8.91
lcl|AY814295.1_cds_AAW26027.1_1	lcl|AY814295.1_cds_AAW26027.1_1	1	-0.202	-0.231	148	-16.33
lcl|AY815367.1_cds_AAW27099.1_1	lcl|AY815367.1_cds_AAW27099.1_1	1	-0.202	-0.24	158	-22.89
lcl|AY812963.1_cds_AAW24695.1_1	lcl|AY812963.1_cds_AAW24695.1_1	1	-0.2	-0.232	143	-17.1
lcl|FN314116.1_cds_CAX69849.1_1	lcl|FN314116.1_cds_CAX69849.1_1	1	-0.198	-0.246	156	-11.31
lcl|FN318302.1_cds_CAX74031.1_1	lcl|FN318302.1_cds_CAX74031.1_1	1	-0.198	-0.246	156	-11.31
lcl|FN314164.1_cds_CAX69897.1_1	lcl|FN314164.1_cds_CAX69897.1_1	1	-0.196	-0.236	158	-22.89
lcl|FN318426.1_cds_CAX74155.1_1	lcl|FN318426.1_cds_CAX74155.1_1	1	-0.196	-0.236	158	-22.89
lcl|AY815839.1_cds_AAW27571.1_1	lcl|AY815839.1_cds_AAW27571.1_1	1	-0.194	-0.225	153	-19.24
lcl|FN314169.1_cds_CAX69902.1_1	lcl|FN314169.1_cds_CAX69902.1_1	1	-0.193	-0.206	142	-9.46
lcl|AY813096.1_cds_AAW24828.1_1	lcl|AY813096.1_cds_AAW24828.1_1	1	-0.192	-0.212	142	-9.37
lcl|FN315768.1_cds_CAX71500.1_1	lcl|FN315768.1_cds_CAX71500.1_1	1	-0.191	-0.219	154	-15.64
lcl|AY813631.1_cds_AAW25363.1_1	lcl|AY813631.1_cds_AAW25363.1_1	1	-0.191	-0.22	147	-15.14
lcl|FN317510.1_cds_CAX73241.1_1	lcl|FN317510.1_cds_CAX73241.1_1	1	-0.189	-0.235	141	-11.31
lcl|AY815369.1_cds_AAW27101.1_1	lcl|AY815369.1_cds_AAW27101.1_1	1	-0.188	-0.219	147	-14.96
lcl|FN313652.1_cds_CAX69386.1_1	lcl|FN313652.1_cds_CAX69386.1_1	1	-0.187	-0.208	141	-17.76
lcl|FN317052.1_cds_CAX72783.1_1	lcl|FN317052.1_cds_CAX72783.1_1	1	-0.187	-0.242	157	-20.02
lcl|AY813372.1_cds_AAW25104.1_1	lcl|AY813372.1_cds_AAW25104.1_1	1	-0.187	-0.242	157	-20.02
lcl|AY814590.1_cds_AAW26322.1_1	lcl|AY814590.1_cds_AAW26322.1_1	1	-0.187	-0.217	157	-18.55
lcl|FN318228.1_cds_CAX73957.1_1	lcl|FN318228.1_cds_CAX73957.1_1	1	-0.186	-0.28	145	-12.85
lcl|AY815174.1_cds_AAW26906.1_1	lcl|AY815174.1_cds_AAW26906.1_1	1	-0.186	-0.23	142	-11.1
lcl|AY813657.1_cds_AAW25389.1_1	lcl|AY813657.1_cds_AAW25389.1_1	1	-0.185	-0.223	143	-17.1
lcl|FN315012.1_cds_CAX70744.1_1	lcl|FN315012.1_cds_CAX70744.1_1	1	-0.183	-0.202	152	-19.05
lcl|FN315771.1_cds_CAX71503.1_1	lcl|FN315771.1_cds_CAX71503.1_1	1	-0.183	-0.215	154	-15.64
lcl|FN315775.1_cds_CAX71507.1_1	lcl|FN315775.1_cds_CAX71507.1_1	1	-0.183	-0.215	154	-15.64
lcl|AY814053.1_cds_AAW25785.1_1	lcl|AY814053.1_cds_AAW25785.1_1	1	-0.182	-0.194	140	-14.3
lcl|FN316914.1_cds_CAX72645.1_1	lcl|FN316914.1_cds_CAX72645.1_1	1	-0.181	-0.224	158	-14.2
lcl|FN326727.1_cds_CAX82451.1_1	lcl|FN326727.1_cds_CAX82451.1_1	1	-0.181	-0.224	158	-14.2
lcl|FN326778.1_cds_CAX82502.1_1	lcl|FN326778.1_cds_CAX82502.1_1	1	-0.181	-0.232	151	-15.43
lcl|FN317411.1_cds_CAX73142.1_1	lcl|FN317411.1_cds_CAX73142.1_1	1	-0.18	-0.201	141	-8.92
lcl|AY812869.1_cds_AAW24601.1_1	lcl|AY812869.1_cds_AAW24601.1_1	1	-0.18	-0.201	141	-8.92
lcl|AY815209.1_cds_AAW26941.1_1	lcl|AY815209.1_cds_AAW26941.1_1	1	-0.18	-0.192	140	-14.3
lcl|FN315770.1_cds_CAX71502.1_1	lcl|FN315770.1_cds_CAX71502.1_1	1	-0.179	-0.211	154	-15.64
lcl|FN315772.1_cds_CAX71504.1_1	lcl|FN315772.1_cds_CAX71504.1_1	1	-0.179	-0.211	154	-15.64
lcl|FN315773.1_cds_CAX71505.1_1	lcl|FN315773.1_cds_CAX71505.1_1	1	-0.179	-0.211	154	-15.64
lcl|FN315774.1_cds_CAX71506.1_1	lcl|FN315774.1_cds_CAX71506.1_1	1	-0.179	-0.211	154	-15.64
lcl|FN315776.1_cds_CAX71508.1_1	lcl|FN315776.1_cds_CAX71508.1_1	1	-0.179	-0.211	154	-15.64
lcl|FN315777.1_cds_CAX71509.1_1	lcl|FN315777.1_cds_CAX71509.1_1	1	-0.179	-0.211	154	-15.64
lcl|FN315779.1_cds_CAX71511.1_1	lcl|FN315779.1_cds_CAX71511.1_1	1	-0.179	-0.211	154	-15.64
lcl|FN315780.1_cds_CAX71512.1_1	lcl|FN315780.1_cds_CAX71512.1_1	1	-0.179	-0.211	154	-15.64
lcl|FN315781.1_cds_CAX71513.1_1	lcl|FN315781.1_cds_CAX71513.1_1	1	-0.179	-0.211	154	-15.64
lcl|FN315783.1_cds_CAX71515.1_1	lcl|FN315783.1_cds_CAX71515.1_1	1	-0.179	-0.211	154	-15.64
lcl|FN315784.1_cds_CAX71516.1_1	lcl|FN315784.1_cds_CAX71516.1_1	1	-0.179	-0.211	154	-15.64
lcl|FN317972.1_cds_CAX73701.1_1	lcl|FN317972.1_cds_CAX73701.1_1	1	-0.178	-0.288	145	-11.13
lcl|FN315782.1_cds_CAX71514.1_1	lcl|FN315782.1_cds_CAX71514.1_1	1	-0.177	-0.208	154	-15.64
lcl|AY814324.1_cds_AAW26056.1_1	lcl|AY814324.1_cds_AAW26056.1_1	1	-0.177	-0.204	141	-11.72
lcl|FN313874.1_cds_CAX69608.1_1	lcl|FN313874.1_cds_CAX69608.1_1	1	-0.175	-0.229	166	-23.57
lcl|AY815557.1_cds_AAW27289.1_1	lcl|AY815557.1_cds_AAW27289.1_1	1	-0.171	-0.19	145	-14.21
lcl|FN314796.1_cds_CAX70528.1_1	lcl|FN314796.1_cds_CAX70528.1_1	1	-0.168	-0.19	151	-18.21
lcl|FN319654.1_cds_CAX75380.1_1	lcl|FN319654.1_cds_CAX75380.1_1	1	-0.168	-0.19	151	-18.21
lcl|FN319655.1_cds_CAX75381.1_1	lcl|FN319655.1_cds_CAX75381.1_1	1	-0.168	-0.19	151	-18.21
lcl|FN319656.1_cds_CAX75382.1_1	lcl|FN319656.1_cds_CAX75382.1_1	1	-0.168	-0.19	151	-18.21
lcl|FN319657.1_cds_CAX75383.1_1	lcl|FN319657.1_cds_CAX75383.1_1	1	-0.168	-0.19	151	-18.21
lcl|AY813999.1_cds_AAW25731.1_1	lcl|AY813999.1_cds_AAW25731.1_1	1	-0.168	-0.19	151	-18.21
lcl|FN319405.1_cds_CAX75133.1_1	lcl|FN319405.1_cds_CAX75133.1_1	1	-0.168	-0.193	146	-14.49
lcl|FN319406.1_cds_CAX75134.1_1	lcl|FN319406.1_cds_CAX75134.1_1	1	-0.168	-0.193	146	-14.49
lcl|FN314972.1_cds_CAX70704.1_1	lcl|FN314972.1_cds_CAX70704.1_1	2	-0.167	-0.217	290	-31.35
lcl|FN314973.1_cds_CAX70705.1_1	lcl|FN314973.1_cds_CAX70705.1_1	2	-0.167	-0.217	290	-31.35
lcl|FN319974.1_cds_CAX75700.1_1	lcl|FN319974.1_cds_CAX75700.1_1	2	-0.167	-0.217	290	-31.35
lcl|FN319975.1_cds_CAX75701.1_1	lcl|FN319975.1_cds_CAX75701.1_1	2	-0.167	-0.217	290	-31.35
lcl|FN319976.1_cds_CAX75702.1_1	lcl|FN319976.1_cds_CAX75702.1_1	2	-0.167	-0.217	290	-31.35
lcl|AY815599.1_cds_AAW27331.1_1	lcl|AY815599.1_cds_AAW27331.1_1	2	-0.167	-0.217	290	-31.35
lcl|AY812862.1_cds_AAW24594.1_1	lcl|AY812862.1_cds_AAW24594.1_1	1	-0.167	-0.19	145	-18.86
lcl|FN314042.1_cds_CAX69775.1_1	lcl|FN314042.1_cds_CAX69775.1_1	1	-0.165	-0.193	143	-12.27
lcl|AY813626.1_cds_AAW25358.1_1	lcl|AY813626.1_cds_AAW25358.1_1	1	-0.165	-0.193	143	-12.27
lcl|AY815152.1_cds_AAW26884.1_1	lcl|AY815152.1_cds_AAW26884.1_1	1	-0.164	-0.196	141	-13.46
lcl|FN317622.1_cds_CAX73352.1_1	lcl|FN317622.1_cds_CAX73352.1_1	1	-0.163	-0.171	141	-16.6
lcl|FN314752.1_cds_CAX70484.1_1	lcl|FN314752.1_cds_CAX70484.1_1	1	-0.161	-0.203	159	-22.18
lcl|FN314753.1_cds_CAX70485.1_1	lcl|FN314753.1_cds_CAX70485.1_1	1	-0.161	-0.203	159	-22.18
lcl|FN319568.1_cds_CAX75295.1_1	lcl|FN319568.1_cds_CAX75295.1_1	1	-0.161	-0.203	159	-22.18
lcl|FN319569.1_cds_CAX75296.1_1	lcl|FN319569.1_cds_CAX75296.1_1	1	-0.161	-0.203	159	-22.18
lcl|FN319570.1_cds_CAX75297.1_1	lcl|FN319570.1_cds_CAX75297.1_1	1	-0.161	-0.203	159	-22.18
lcl|AY813938.1_cds_AAW25670.1_1	lcl|AY813938.1_cds_AAW25670.1_1	1	-0.161	-0.203	159	-22.18
lcl|FN317040.1_cds_CAX72771.1_1	lcl|FN317040.1_cds_CAX72771.1_1	1	-0.16	-0.185	150	-22.88
lcl|FN317550.1_cds_CAX73281.1_1	lcl|FN317550.1_cds_CAX73281.1_1	1	-0.16	-0.178	163	-21.55
lcl|AY813173.1_cds_AAW24905.1_1	lcl|AY813173.1_cds_AAW24905.1_1	1	-0.159	-0.193	148	-17.69
lcl|FN317955.1_cds_CAX73684.1_1	lcl|FN317955.1_cds_CAX73684.1_1	1	-0.159	-0.201	150	-14.55
lcl|AY813142.1_cds_AAW24874.1_1	lcl|AY813142.1_cds_AAW24874.1_1	1	-0.157	-0.174	144	-12.99
lcl|AY813203.1_cds_AAW24935.1_1	lcl|AY813203.1_cds_AAW24935.1_1	1	-0.156	-0.181	148	-16.02
lcl|FN315270.1_cds_CAX71002.1_1	lcl|FN315270.1_cds_CAX71002.1_1	1	-0.156	-0.177	154	-16.14
lcl|AY815832.1_cds_AAW27564.1_1	lcl|AY815832.1_cds_AAW27564.1_1	1	-0.156	-0.18	146	-16.16
lcl|FN315272.1_cds_CAX71004.1_1	lcl|FN315272.1_cds_CAX71004.1_1	1	-0.155	-0.176	150	-14.31
lcl|AY814008.1_cds_AAW25740.1_1	lcl|AY814008.1_cds_AAW25740.1_1	1	-0.155	-0.164	145	-16.91
lcl|AY815583.1_cds_AAW27315.1_1	lcl|AY815583.1_cds_AAW27315.1_1	1	-0.153	-0.206	144	-15.5
lcl|FN317761.1_cds_CAX73490.1_1	lcl|FN317761.1_cds_CAX73490.1_1	1	-0.152	-0.196	147	-14.96
lcl|FN326805.1_cds_CAX82529.1_1	lcl|FN326805.1_cds_CAX82529.1_1	1	-0.15	-0.184	145	-13.15
lcl|FN320959.1_cds_CAX76685.1_1	lcl|FN320959.1_cds_CAX76685.1_1	1	-0.15	-0.188	153	-16.32
lcl|FN320960.1_cds_CAX76686.1_1	lcl|FN320960.1_cds_CAX76686.1_1	1	-0.15	-0.188	153	-16.32
lcl|FN320961.1_cds_CAX76687.1_1	lcl|FN320961.1_cds_CAX76687.1_1	1	-0.15	-0.188	153	-16.32
lcl|FN320962.1_cds_CAX76688.1_1	lcl|FN320962.1_cds_CAX76688.1_1	1	-0.15	-0.188	153	-16.32
lcl|FN320963.1_cds_CAX76689.1_1	lcl|FN320963.1_cds_CAX76689.1_1	1	-0.15	-0.188	153	-16.32
lcl|FN320964.1_cds_CAX76690.1_1	lcl|FN320964.1_cds_CAX76690.1_1	1	-0.15	-0.188	153	-16.32
lcl|FN320965.1_cds_CAX76691.1_1	lcl|FN320965.1_cds_CAX76691.1_1	1	-0.15	-0.188	153	-16.32
lcl|FN320966.1_cds_CAX76692.1_1	lcl|FN320966.1_cds_CAX76692.1_1	1	-0.15	-0.188	153	-16.32
lcl|FN315471.1_cds_CAX71203.1_1	lcl|FN315471.1_cds_CAX71203.1_1	1	-0.15	-0.188	153	-16.32
lcl|FN315472.1_cds_CAX71204.1_1	lcl|FN315472.1_cds_CAX71204.1_1	1	-0.15	-0.188	153	-16.32
lcl|FN315473.1_cds_CAX71205.1_1	lcl|FN315473.1_cds_CAX71205.1_1	1	-0.15	-0.188	153	-16.32
lcl|AY813749.1_cds_AAW25481.1_1	lcl|AY813749.1_cds_AAW25481.1_1	1	-0.15	-0.188	153	-16.32
lcl|FN318095.1_cds_CAX73824.1_1	lcl|FN318095.1_cds_CAX73824.1_1	1	-0.15	-0.159	146	-17.32
lcl|FN317147.1_cds_CAX72878.1_1	lcl|FN317147.1_cds_CAX72878.1_1	1	-0.149	-0.173	140	-14.3
lcl|AY814020.1_cds_AAW25752.1_1	lcl|AY814020.1_cds_AAW25752.1_1	1	-0.149	-0.177	143	-11.91
lcl|FN314319.1_cds_CAX70052.1_1	lcl|FN314319.1_cds_CAX70052.1_1	1	-0.148	-0.186	148	-12.3
lcl|FN315877.1_cds_CAX71609.1_1	lcl|FN315877.1_cds_CAX71609.1_1	1	-0.146	-0.134	150	-15.69
lcl|FN317537.1_cds_CAX73268.1_1	lcl|FN317537.1_cds_CAX73268.1_1	1	-0.145	-0.2	148	-17.77
lcl|FN314320.1_cds_CAX70053.1_1	lcl|FN314320.1_cds_CAX70053.1_1	1	-0.144	-0.184	152	-14.77
lcl|FN318662.1_cds_CAX74390.1_1	lcl|FN318662.1_cds_CAX74390.1_1	1	-0.144	-0.184	152	-14.77
lcl|FN313818.1_cds_CAX69552.1_1	lcl|FN313818.1_cds_CAX69552.1_1	1	-0.143	-0.157	155	-16.75
lcl|AY815507.1_cds_AAW27239.1_1	lcl|AY815507.1_cds_AAW27239.1_1	1	-0.142	-0.178	150	-10.93
lcl|AY813025.1_cds_AAW24757.1_1	lcl|AY813025.1_cds_AAW24757.1_1	1	-0.142	-0.152	147	-18.63
lcl|FN317790.1_cds_CAX73519.1_1	lcl|FN317790.1_cds_CAX73519.1_1	1	-0.142	-0.152	143	-12.14
lcl|FN314406.1_cds_CAX70139.1_1	lcl|FN314406.1_cds_CAX70139.1_1	1	-0.142	-0.181	153	-21.01
lcl|FN314407.1_cds_CAX70140.1_1	lcl|FN314407.1_cds_CAX70140.1_1	1	-0.142	-0.181	153	-21.01
lcl|AY815506.1_cds_AAW27238.1_1	lcl|AY815506.1_cds_AAW27238.1_1	1	-0.142	-0.181	153	-21.01
lcl|FN313655.1_cds_CAX69389.1_1	lcl|FN313655.1_cds_CAX69389.1_1	1	-0.141	-0.212	144	-14.87
lcl|FN326695.1_cds_CAX82419.1_1	lcl|FN326695.1_cds_CAX82419.1_1	1	-0.14	-0.182	151	-17.65
lcl|FN326720.1_cds_CAX82444.1_1	lcl|FN326720.1_cds_CAX82444.1_1	1	-0.14	-0.182	151	-17.65
lcl|FN318142.1_cds_CAX73871.1_1	lcl|FN318142.1_cds_CAX73871.1_1	1	-0.14	-0.162	154	-20.67
lcl|FN315273.1_cds_CAX71005.1_1	lcl|FN315273.1_cds_CAX71005.1_1	1	-0.14	-0.198	150	-15.35
lcl|AY815772.1_cds_AAW27504.1_1	lcl|AY815772.1_cds_AAW27504.1_1	1	-0.137	-0.178	153	-21.01
lcl|AY813511.1_cds_AAW25243.1_1	lcl|AY813511.1_cds_AAW25243.1_1	1	-0.137	-0.169	143	-13.28
lcl|AY815887.1_cds_AAW27619.1_1	lcl|AY815887.1_cds_AAW27619.1_1	1	-0.135	-0.177	147	-14.78
lcl|FN317601.1_cds_CAX73331.1_1	lcl|FN317601.1_cds_CAX73331.1_1	1	-0.134	-0.18	140	-10.66
lcl|AY814643.1_cds_AAW26375.1_1	lcl|AY814643.1_cds_AAW26375.1_1	1	-0.134	-0.151	142	-13.77
lcl|FN326685.1_cds_CAX82409.1_1	lcl|FN326685.1_cds_CAX82409.1_1	1	-0.134	-0.179	152	-17.55
lcl|FN326707.1_cds_CAX82431.1_1	lcl|FN326707.1_cds_CAX82431.1_1	1	-0.134	-0.179	152	-17.55
lcl|FN326710.1_cds_CAX82434.1_1	lcl|FN326710.1_cds_CAX82434.1_1	1	-0.134	-0.179	152	-17.55
lcl|FN319499.1_cds_CAX75227.1_1	lcl|FN319499.1_cds_CAX75227.1_1	1	-0.133	-0.147	147	-18.63
lcl|FN317236.1_cds_CAX72967.1_1	lcl|FN317236.1_cds_CAX72967.1_1	1	-0.132	-0.162	145	-11
lcl|FN326747.1_cds_CAX82471.1_1	lcl|FN326747.1_cds_CAX82471.1_1	1	-0.132	-0.173	151	-17.65
lcl|FN317957.1_cds_CAX73686.1_1	lcl|FN317957.1_cds_CAX73686.1_1	1	-0.132	-0.178	146	-10.93
lcl|AY815587.1_cds_AAW27319.1_1	lcl|AY815587.1_cds_AAW27319.1_1	1	-0.131	-0.147	145	-16.91
lcl|FN314724.1_cds_CAX70457.1_1	lcl|FN314724.1_cds_CAX70457.1_1	1	-0.131	-0.144	147	-18.63
lcl|FN319498.1_cds_CAX75226.1_1	lcl|FN319498.1_cds_CAX75226.1_1	1	-0.131	-0.144	147	-18.63
lcl|FN319500.1_cds_CAX75228.1_1	lcl|FN319500.1_cds_CAX75228.1_1	1	-0.131	-0.144	147	-18.63
lcl|FN313816.1_cds_CAX69550.1_1	lcl|FN313816.1_cds_CAX69550.1_1	1	-0.131	-0.148	148	-12.75
lcl|AY813337.1_cds_AAW25069.1_1	lcl|AY813337.1_cds_AAW25069.1_1	1	-0.127	-0.134	140	-9.88
lcl|FN317974.1_cds_CAX73703.1_1	lcl|FN317974.1_cds_CAX73703.1_1	1	-0.126	-0.163	145	-11.59
lcl|FN317618.1_cds_CAX73348.1_1	lcl|FN317618.1_cds_CAX73348.1_1	1	-0.125	-0.139	142	-11.95
lcl|FN313947.1_cds_CAX69681.1_1	lcl|FN313947.1_cds_CAX69681.1_1	1	-0.125	-0.137	140	-14.18
lcl|AY814481.1_cds_AAW26213.1_1	lcl|AY814481.1_cds_AAW26213.1_1	1	-0.123	-0.133	152	-19.31
lcl|FN317792.1_cds_CAX73521.1_1	lcl|FN317792.1_cds_CAX73521.1_1	1	-0.123	-0.16	144	-12.29
lcl|FN316512.1_cds_CAX72243.1_1	lcl|FN316512.1_cds_CAX72243.1_1	1	-0.123	-0.124	145	-13.65
lcl|FN316513.1_cds_CAX72244.1_1	lcl|FN316513.1_cds_CAX72244.1_1	1	-0.123	-0.124	145	-13.65
lcl|FN316514.1_cds_CAX72245.1_1	lcl|FN316514.1_cds_CAX72245.1_1	1	-0.123	-0.124	145	-13.65
lcl|AY815513.1_cds_AAW27245.1_1	lcl|AY815513.1_cds_AAW27245.1_1	1	-0.123	-0.124	145	-13.65
lcl|FN318902.1_cds_CAX74630.1_1	lcl|FN318902.1_cds_CAX74630.1_1	1	-0.123	-0.127	147	-16.91
lcl|FN317956.1_cds_CAX73685.1_1	lcl|FN317956.1_cds_CAX73685.1_1	1	-0.122	-0.172	146	-10.93
lcl|FN314001.1_cds_CAX69734.1_1	lcl|FN314001.1_cds_CAX69734.1_1	1	-0.12	-0.127	150	-19.49
lcl|AY815642.1_cds_AAW27374.1_1	lcl|AY815642.1_cds_AAW27374.1_1	1	-0.119	-0.184	146	-10.92
lcl|AY815481.1_cds_AAW27213.1_1	lcl|AY815481.1_cds_AAW27213.1_1	1	-0.119	-0.112	143	-17.01
lcl|FN317264.1_cds_CAX72995.1_1	lcl|FN317264.1_cds_CAX72995.1_1	1	-0.119	-0.166	155	-16.12
lcl|AY814517.1_cds_AAW26249.1_1	lcl|AY814517.1_cds_AAW26249.1_1	1	-0.119	-0.091	142	-14.81
lcl|FN314728.1_cds_CAX70461.1_1	lcl|FN314728.1_cds_CAX70461.1_1	1	-0.117	-0.119	145	-17.9
lcl|FN314729.1_cds_CAX70462.1_1	lcl|FN314729.1_cds_CAX70462.1_1	1	-0.117	-0.119	145	-17.9
lcl|FN319516.1_cds_CAX75244.1_1	lcl|FN319516.1_cds_CAX75244.1_1	1	-0.117	-0.119	145	-17.9
lcl|FN319517.1_cds_CAX75245.1_1	lcl|FN319517.1_cds_CAX75245.1_1	1	-0.117	-0.119	145	-17.9
lcl|AY813989.1_cds_AAW25721.1_1	lcl|AY813989.1_cds_AAW25721.1_1	1	-0.117	-0.119	145	-17.9
lcl|FN317711.1_cds_CAX73441.1_1	lcl|FN317711.1_cds_CAX73441.1_1	1	-0.116	-0.139	148	-12.75
lcl|AY814890.1_cds_AAW26622.1_1	lcl|AY814890.1_cds_AAW26622.1_1	1	-0.116	-0.139	148	-12.75
lcl|FN317178.1_cds_CAX72909.1_1	lcl|FN317178.1_cds_CAX72909.1_1	1	-0.111	-0.156	141	-16.35
lcl|FN326745.1_cds_CAX82469.1_1	lcl|FN326745.1_cds_CAX82469.1_1	1	-0.111	-0.12	145	-14.33
lcl|FN314437.1_cds_CAX70170.1_1	lcl|FN314437.1_cds_CAX70170.1_1	1	-0.11	-0.119	147	-16.91
lcl|AY813262.1_cds_AAW24994.1_1	lcl|AY813262.1_cds_AAW24994.1_1	1	-0.11	-0.119	147	-16.91
lcl|AY815944.1_cds_AAW27676.1_1	lcl|AY815944.1_cds_AAW27676.1_1	1	-0.11	-0.119	147	-16.91
lcl|FN314810.1_cds_CAX70542.1_1	lcl|FN314810.1_cds_CAX70542.1_1	1	-0.109	-0.112	150	-14.9
lcl|AY814943.1_cds_AAW26675.1_1	lcl|AY814943.1_cds_AAW26675.1_1	1	-0.106	-0.133	144	-11.59
lcl|FN318175.1_cds_CAX73904.1_1	lcl|FN318175.1_cds_CAX73904.1_1	1	-0.105	-0.154	154	-23.68
lcl|FN318176.1_cds_CAX73905.1_1	lcl|FN318176.1_cds_CAX73905.1_1	1	-0.105	-0.154	154	-23.68
lcl|FN319774.1_cds_CAX75500.1_1	lcl|FN319774.1_cds_CAX75500.1_1	1	-0.103	-0.165	143	-12.86
lcl|FN319775.1_cds_CAX75501.1_1	lcl|FN319775.1_cds_CAX75501.1_1	1	-0.103	-0.165	143	-12.86
lcl|FN319776.1_cds_CAX75502.1_1	lcl|FN319776.1_cds_CAX75502.1_1	1	-0.103	-0.165	143	-12.86
lcl|FN319777.1_cds_CAX75503.1_1	lcl|FN319777.1_cds_CAX75503.1_1	1	-0.103	-0.165	143	-12.86
lcl|AY814947.1_cds_AAW26679.1_1	lcl|AY814947.1_cds_AAW26679.1_1	1	-0.103	-0.165	143	-12.86
lcl|AY815336.1_cds_AAW27068.1_1	lcl|AY815336.1_cds_AAW27068.1_1	1	-0.103	-0.165	143	-12.86
lcl|FN326938.1_cds_CAX82662.1_1	lcl|FN326938.1_cds_CAX82662.1_1	1	-0.102	-0.143	153	-19.96
lcl|FN318694.1_cds_CAX74422.1_1	lcl|FN318694.1_cds_CAX74422.1_1	1	-0.099	-0.082	143	-12.09
lcl|FN318695.1_cds_CAX74423.1_1	lcl|FN318695.1_cds_CAX74423.1_1	1	-0.099	-0.082	143	-12.09
lcl|FN318696.1_cds_CAX74424.1_1	lcl|FN318696.1_cds_CAX74424.1_1	1	-0.099	-0.082	143	-12.09
lcl|AY815692.1_cds_AAW27424.1_1	lcl|AY815692.1_cds_AAW27424.1_1	1	-0.096	-0.122	147	-16.21
lcl|AY814713.1_cds_AAW26445.1_1	lcl|AY814713.1_cds_AAW26445.1_1	1	-0.095	-0.091	152	-20.96
lcl|FN317336.1_cds_CAX73067.1_1	lcl|FN317336.1_cds_CAX73067.1_1	1	-0.094	-0.13	147	-18.99
lcl|FN318004.1_cds_CAX73733.1_1	lcl|FN318004.1_cds_CAX73733.1_1	1	-0.092	-0.109	150	-19.49
lcl|FN318137.1_cds_CAX73866.1_1	lcl|FN318137.1_cds_CAX73866.1_1	1	-0.087	-0.126	148	-20.56
lcl|FN315269.1_cds_CAX71001.1_1	lcl|FN315269.1_cds_CAX71001.1_1	1	-0.085	-0.131	154	-16.14
lcl|FN315268.1_cds_CAX71000.1_1	lcl|FN315268.1_cds_CAX71000.1_1	1	-0.085	-0.131	150	-14.31
lcl|FN317273.1_cds_CAX73004.1_1	lcl|FN317273.1_cds_CAX73004.1_1	1	-0.084	-0.075	150	-13.33
lcl|FN314273.1_cds_CAX70006.1_1	lcl|FN314273.1_cds_CAX70006.1_1	1	-0.083	-0.091	143	-16.85
lcl|FN315267.1_cds_CAX70999.1_1	lcl|FN315267.1_cds_CAX70999.1_1	1	-0.08	-0.125	150	-14.31
lcl|AY814502.1_cds_AAW26234.1_1	lcl|AY814502.1_cds_AAW26234.1_1	1	-0.079	-0.136	153	-18.78
lcl|FN318854.1_cds_CAX74582.1_1	lcl|FN318854.1_cds_CAX74582.1_1	1	-0.078	-0.111	149	-14.5
lcl|FN318855.1_cds_CAX74583.1_1	lcl|FN318855.1_cds_CAX74583.1_1	1	-0.078	-0.111	149	-14.5
lcl|FN318856.1_cds_CAX74584.1_1	lcl|FN318856.1_cds_CAX74584.1_1	1	-0.078	-0.111	149	-14.5
lcl|FN317003.1_cds_CAX72734.1_1	lcl|FN317003.1_cds_CAX72734.1_1	1	-0.078	-0.104	145	-11.64
lcl|FN316912.1_cds_CAX72643.1_1	lcl|FN316912.1_cds_CAX72643.1_1	1	-0.071	-0.138	141	-16.04
lcl|FN317024.1_cds_CAX72755.1_1	lcl|FN317024.1_cds_CAX72755.1_1	1	-0.071	-0.138	141	-16.04
lcl|FN327054.1_cds_CAX82778.1_1	lcl|FN327054.1_cds_CAX82778.1_1	1	-0.071	-0.138	141	-16.04
lcl|FN318596.1_cds_CAX74325.1_1	lcl|FN318596.1_cds_CAX74325.1_1	1	-0.069	-0.083	143	-16.85
lcl|FN318597.1_cds_CAX74326.1_1	lcl|FN318597.1_cds_CAX74326.1_1	1	-0.069	-0.083	143	-16.85
lcl|AY813477.1_cds_AAW25209.1_1	lcl|AY813477.1_cds_AAW25209.1_1	1	-0.066	-0.083	150	-14.9
lcl|FN317196.1_cds_CAX72927.1_1	lcl|FN317196.1_cds_CAX72927.1_1	1	-0.063	-0.079	143	-13.38
lcl|FN318788.1_cds_CAX74516.1_1	lcl|FN318788.1_cds_CAX74516.1_1	1	-0.055	-0.055	146	-22.22
lcl|FN318703.1_cds_CAX74431.1_1	lcl|FN318703.1_cds_CAX74431.1_1	1	-0.052	-0.093	142	-18.23
lcl|FN318705.1_cds_CAX74433.1_1	lcl|FN318705.1_cds_CAX74433.1_1	1	-0.052	-0.093	142	-18.23
lcl|FN319388.1_cds_CAX75116.1_1	lcl|FN319388.1_cds_CAX75116.1_1	1	-0.049	-0.081	140	-8.97
lcl|FN319389.1_cds_CAX75117.1_1	lcl|FN319389.1_cds_CAX75117.1_1	1	-0.049	-0.081	140	-8.97
lcl|FN319390.1_cds_CAX75118.1_1	lcl|FN319390.1_cds_CAX75118.1_1	1	-0.049	-0.081	140	-8.97
lcl|FN317975.1_cds_CAX73704.1_1	lcl|FN317975.1_cds_CAX73704.1_1	1	-0.048	-0.112	145	-11.59
lcl|AY816095.2_cds_AAW27827.2_1	lcl|AY816095.2_cds_AAW27827.2_1	1	-0.046	-0.093	164	-26.91
lcl|FN318704.1_cds_CAX74432.1_1	lcl|FN318704.1_cds_CAX74432.1_1	1	-0.041	-0.08	142	-18.23
lcl|FN317430.1_cds_CAX73161.1_1	lcl|FN317430.1_cds_CAX73161.1_1	1	-0.03	-0.08	146	-12.89
