# Supplementary material for: Proteomic and deep sequencing analysis of extracellular vesicles isolated from adult male and female Schistosoma japonicum
Source: PLoS Negl Trop Dis. 2020 Sep 28;14(9):e0008618. doi: 10.1371/journal.pntd.0008618 (PMC7521736; doi:10.1371/journal.pntd.0008618)
Supplement: S8 Table — (XLSX) [file pntd.0008618.s008.xlsx]

## Sheet: blast2go_kegg.xls
		S8 Table Result of KEGG analysis of putative targets of miR-750
Enzymes	Pathways	Pathway IDs	#Enzs in Pathways	#Seqs in Pathways	Seqs
ec:4.2.1.1 - anhydrase	Nitrogen metabolism	map00910	1	3	lcl|FN318694.1_cds_CAX74422.1_1, lcl|FN318695.1_cds_CAX74423.1_1, lcl|FN318696.1_cds_CAX74424.1_1
ec:3.7.1.2 - beta-diketonase	Tyrosine metabolism, Styrene degradation	map00350, map00643	1, 1	2	lcl|AY812963.1_cds_AAW24695.1_1, lcl|AY813657.1_cds_AAW25389.1_1
ec:2.4.1.141 - N-acetylglucosaminyltransferase	N-Glycan biosynthesis, Various types of N-glycan biosynthesis	map00510, map00513	2, 2	3	lcl|FN314299.1_cds_CAX70032.1_1, lcl|AY813426.1_cds_AAW25158.1_1, lcl|FN318634.1_cds_CAX74362.1_1
ec:1.8.1.4 - dehydrogenase	Glycolysis / Gluconeogenesis, Pyruvate metabolism, Citrate cycle (TCA cycle), Valine, leucine and isoleucine degradation, Propanoate metabolism, Biosynthesis of antibiotics, Glycine, serine and threonine metabolism	map00010, map00620, map00020, map00280, map00640, map01130, map00260	1, 1, 1, 1, 1, 4, 1	3	lcl|FN318703.1_cds_CAX74431.1_1, lcl|FN318705.1_cds_CAX74433.1_1, lcl|FN318704.1_cds_CAX74432.1_1
ec:6.1.1.10 - ligase	Selenocompound metabolism, Aminoacyl-tRNA biosynthesis	map00450, map00970	1, 2	1	lcl|AY813142.1_cds_AAW24874.1_1
ec:2.7.4.3 - kinase	Thiamine metabolism, Purine metabolism, Biosynthesis of antibiotics	map00730, map00230, map01130	3, 4, 4	4	lcl|FN316512.1_cds_CAX72243.1_1, lcl|FN316513.1_cds_CAX72244.1_1, lcl|FN316514.1_cds_CAX72245.1_1, lcl|AY815513.1_cds_AAW27245.1_1
ec:2.7.4.6 - kinase	Pyrimidine metabolism, Purine metabolism, Drug metabolism - other enzymes, Biosynthesis of antibiotics	map00240, map00230, map00983, map01130	1, 4, 2, 4	1	lcl|FN317196.1_cds_CAX72927.1_1
ec:3.6.1.3 - adenylpyrophosphatase	Purine metabolism	map00230	4	12	lcl|FN316512.1_cds_CAX72243.1_1, lcl|FN316513.1_cds_CAX72244.1_1, lcl|FN316514.1_cds_CAX72245.1_1, lcl|AY812809.1_cds_AAW24541.1_1, lcl|AY815513.1_cds_AAW27245.1_1, lcl|FN315058.1_cds_CAX70790.1_1, lcl|FN315056.1_cds_CAX70788.1_1, lcl|FN315057.1_cds_CAX70789.1_1, lcl|FN318095.1_cds_CAX73824.1_1, lcl|FN320151.1_cds_CAX75877.1_1, lcl|FN320153.1_cds_CAX75879.1_1, lcl|FN320154.1_cds_CAX75880.1_1
ec:2.7.1.30 - kinase	Glycerolipid metabolism	map00561	1	1	lcl|AY814517.1_cds_AAW26249.1_1
ec:2.8.1.8 - synthase	Lipoic acid metabolism	map00785	1	1	lcl|FN317618.1_cds_CAX73348.1_1
ec:3.1.1.1 - ali-esterase	Drug metabolism - other enzymes	map00983	2	1	lcl|AY813534.1_cds_AAW25266.1_1
ec:2.4.1.131 - alpha-1,2-mannosyltransferase	N-Glycan biosynthesis, Various types of N-glycan biosynthesis	map00510, map00513	2, 2	2	lcl|FN314001.1_cds_CAX69734.1_1, lcl|FN318004.1_cds_CAX73733.1_1
ec:3.6.1.15 - phosphatase	Thiamine metabolism, Purine metabolism	map00730, map00230	3, 4	34	lcl|FN316514.1_cds_CAX72245.1_1, lcl|AY815152.1_cds_AAW26884.1_1, lcl|FN314407.1_cds_CAX70140.1_1, lcl|FN313920.1_cds_CAX69654.1_1, lcl|FN315057.1_cds_CAX70789.1_1, lcl|FN318228.1_cds_CAX73957.1_1, lcl|FN318095.1_cds_CAX73824.1_1, lcl|FN319774.1_cds_CAX75500.1_1, lcl|FN320154.1_cds_CAX75880.1_1, lcl|FN319568.1_cds_CAX75295.1_1, lcl|FN315056.1_cds_CAX70788.1_1, lcl|FN320151.1_cds_CAX75877.1_1, lcl…
ec:1.9.3.1 - oxidase	Oxidative phosphorylation	map00190	1	12	lcl|AY813749.1_cds_AAW25481.1_1, lcl|FN320959.1_cds_CAX76685.1_1, lcl|FN320963.1_cds_CAX76689.1_1, lcl|FN320960.1_cds_CAX76686.1_1, lcl|FN320961.1_cds_CAX76687.1_1, lcl|FN320962.1_cds_CAX76688.1_1, lcl|FN320964.1_cds_CAX76690.1_1, lcl|FN320965.1_cds_CAX76691.1_1, lcl|FN320966.1_cds_CAX76692.1_1, lcl|FN315471.1_cds_CAX71203.1_1, lcl|FN315472.1_cds_CAX71204.1_1, lcl|FN315473.1_cds_CAX71205.1_1
ec:2.8.1.7 - desulfurase	Thiamine metabolism	map00730	3	1	lcl|FN317336.1_cds_CAX73067.1_1
ec:2.7.10.2 - protein-tyrosine kinase	T cell receptor signaling pathway	map04660	2	1	lcl|FN317955.1_cds_CAX73684.1_1
ec:6.3.1.1 - ligase	Cyanoamino acid metabolism, Alanine, aspartate and glutamate metabolism	map00460, map00250	1, 1	3	lcl|FN326710.1_cds_CAX82434.1_1, lcl|FN326685.1_cds_CAX82409.1_1, lcl|FN326707.1_cds_CAX82431.1_1
ec:6.1.1.4 - ligase	Aminoacyl-tRNA biosynthesis	map00970	2	2	lcl|FN317411.1_cds_CAX73142.1_1, lcl|AY812869.1_cds_AAW24601.1_1
ec:3.2.1.10 - limit dextrinase (erroneous)	Galactose metabolism, Starch and sucrose metabolism	map00052, map00500	3, 2	2	lcl|FN318200.1_cds_CAX73929.1_1, lcl|FN318201.1_cds_CAX73930.1_1
ec:2.1.1.43 - N-methyltransferase	Lysine degradation	map00310	1	2	lcl|FN318257.1_cds_CAX73986.1_1, lcl|FN318258.1_cds_CAX73987.1_1
ec:2.2.1.1 - glycolaldehydetransferase	Biosynthesis of ansamycins, Pentose phosphate pathway, Biosynthesis of antibiotics, Carbon fixation in photosynthetic organisms	map01051, map00030, map01130, map00710	1, 1, 4, 1	2	lcl|FN318175.1_cds_CAX73904.1_1, lcl|FN318176.1_cds_CAX73905.1_1
ec:3.2.1.23 - lactase (ambiguous)	Galactose metabolism, Sphingolipid metabolism, Glycosaminoglycan degradation, Glycosphingolipid biosynthesis - ganglio series, Other glycan degradation	map00052, map00600, map00531, map00604, map00511	3, 1, 1, 1, 1	1	lcl|AY813914.1_cds_AAW25646.1_1
ec:3.2.1.20 - maltase	Galactose metabolism, Starch and sucrose metabolism	map00052, map00500	3, 2	2	lcl|FN318200.1_cds_CAX73929.1_1, lcl|FN318201.1_cds_CAX73930.1_1
ec:3.1.3.16 - phosphatase	T cell receptor signaling pathway, Th1 and Th2 cell differentiation	map04660, map04658	2, 1	1	lcl|FN317178.1_cds_CAX72909.1_1
