# Supplementary material for: Proteomic and deep sequencing analysis of extracellular vesicles isolated from adult male and female Schistosoma japonicum
Source: PLoS Negl Trop Dis. 2020 Sep 28;14(9):e0008618. doi: 10.1371/journal.pntd.0008618 (PMC7521736; doi:10.1371/journal.pntd.0008618)
Supplement: S9 Table — (XLSX) [file pntd.0008618.s009.xlsx]

## Sheet: S4 Table
	S9 Table List of the primers used for analyzing the transcript level of miR-750 targets by qPCR in the study
	Names	Sequences
	FN319568.1	Forward: TTATTGGTGATTCTGGTGTT
		Reverse: GCTTTATTTTTTTCCCTTCT
	FN319570.1	Forward: TTATTGGTGATTCTGGTGTT
		Reverse: GCTTTATTTTTTTCCCTTCT
	FN319999.1	Forward: AGCCGTGTCTGTTTTCGTCA
		Reverse: TCGCAGTTGGAAGGGTCATA
	FN317430.1	Forward: ATGGGATAAATGGAAAGGTAGC
		Reverse: CAGTTTTTGAAGACAGGACACG
	FN315420.1	Forward: CTGTATTCCCTTCCATCG
		Reverse: GGCAGAGCATAACCTTCG
	FN319520.1	Forward: AAACCATACTTTATTACCCA
		Reverse: TTCATCTACATTAGCCTCTT
	AY813402.1	Forward: TTGGAAAAAAGATGGT
		Reverse: CAAGAAGTCAGGGAGA
	AY815772.1	Forward: GCACTGGTGGTTTACG
		Reverse: ACAATCGGTTGGGTTA
	FN327160.1	Forward: TGCTTTAGTTTTCGCTGCCT
		Reverse: CCGCCTCGATAATACACACC
	FN318856.1	Forward: TTCAGGACGGCGACTA
		Reverse: ACGGACAGAACAGGGG
	FN318302.1	Forward: GTTAGCAATGTGGGAGTG
		Reverse: GCAAATATTCAAGAGCCT
	FN318137.1	Forward: GACTTATCTCGTTGCCGTTCCT
		Reverse: TTTTCATTTCGTACAAGCGTGG
	FN318095.1	Forward: AAACAACAATGGCAAA
		Reverse: AATAGATGGGGGAGAA
	FN317396.1	Forward: TCAAACGGCTAACGCAAA
		Reverse: CCACAAATCGGACAGGGA
	FN317273.1	Forward: TACGCCCACAGAATACAC
		Reverse: CGCACACTTCAACACAAT
	FN317236.1	Forward: CTTATCCGCTCGCTTCTACA
		Reverse: TCACATTCTTCCATTGCCTT
	FN314101.1	Forward: TGGATGATAAAGAAGATG
		Reverse: GGTTGTTGTGAAGGTAAT
	FN319519.1	Forward: AAACCATACTTTATTACCCA
		Reverse: TTCATCTACATTAGCCTCTT
	AY813096.1	Forward: TCTACGCACAACTGGT
		Reverse: TCCTACGGCAAACACA
	FN314499.1	Forward: TATTGGAAAAAAGATGGT
		Reverse: TTGCTGAAGTTTGTAGAT
	FN314752.1	Forward: TGGCTCGTATTCACCGTC
		Reverse: TGTTCTTCATCCAGGTCTGGATAT
	FN314116.1	Forward: GGGTATTATGGAAGAGTAGA
		Reverse: AAACAGACCACAGTAACAAG
	FN314042.1	Forward: CGTGAGAAAATGACGCAAAT
		Reverse: TGACAACACCGCCTGAATAG
	AY815506.1	Forward: TTATGATGTTTGCGTGTT
		Reverse: TCGGTTGGTTATTGTGTA
	FN314498.1	Forward: GGAAAAAAGATGGTAGTT
		Reverse: TTGCTGAAGTTTGTAGAT
